# Supplementary material for: A large close relative of C. elegans is slow-developing but not long-lived
Source: BMC Evol Biol. 2019 Mar 11;19:74. doi: 10.1186/s12862-019-1388-1 (PMC6416856; doi:10.1186/s12862-019-1388-1)
Supplement: Supplementary file 2 — Fecundity_metadata.tsv. Fecundity metadata collected for Additional file 1: Figure S5-S6. (TSV 42 kb) [file 12862_2019_1388_MOESM2_ESM.tsv]

species	strain	paper	fecundity	male_access	reproductive_mode	inbred	tropical_temperate
briggsae	AF16	lucanic_2017	364.30	none	selfing	no	tropical
briggsae	AF16	lucanic_2017	235.90	none	selfing	no	tropical
briggsae	AF16	lucanic_2017	233.75	none	selfing	no	tropical
briggsae	AF16	lucanic_2017	256.45	none	selfing	no	tropical
briggsae	ED3092	lucanic_2017	210.35	none	selfing	no	tropical
briggsae	ED3092	lucanic_2017	198.00	none	selfing	no	tropical
briggsae	ED3092	lucanic_2017	210.85	none	selfing	no	tropical
briggsae	ED3092	lucanic_2017	203.61	none	selfing	no	tropical
briggsae	HK104	lucanic_2017	164.18	none	selfing	no	temperate
briggsae	HK104	lucanic_2017	94.35	none	selfing	no	temperate
briggsae	HK104	lucanic_2017	114.30	none	selfing	no	temperate
briggsae	HK104	lucanic_2017	180.00	none	selfing	no	temperate
briggsae	HK104	lucanic_2017	200.60	none	selfing	no	temperate
briggsae	JU1264	lucanic_2017	298.45	none	selfing	no	temperate
briggsae	JU1264	lucanic_2017	235.42	none	selfing	no	temperate
briggsae	JU1264	lucanic_2017	226.00	none	selfing	no	temperate
briggsae	JU1264	lucanic_2017	250.63	none	selfing	no	temperate
briggsae	JU1348	lucanic_2017	144.20	none	selfing	no	tropical
briggsae	JU1348	lucanic_2017	151.44	none	selfing	no	tropical
briggsae	JU1348	lucanic_2017	210.61	none	selfing	no	tropical
briggsae	JU1348	lucanic_2017	98.67	none	selfing	no	tropical
briggsae	JU1348	lucanic_2017	165.29	none	selfing	no	tropical
briggsae	JU726	lucanic_2017	217.25	none	selfing	no	tropical
briggsae	JU726	lucanic_2017	147.72	none	selfing	no	tropical
briggsae	JU726	lucanic_2017	100.20	none	selfing	no	tropical
briggsae	NIC20	lucanic_2017	219.75	none	selfing	no	tropical
briggsae	NIC20	lucanic_2017	146.11	none	selfing	no	tropical
briggsae	NIC20	lucanic_2017	164.64	none	selfing	no	tropical
briggsae	QR25	lucanic_2017	207.05	none	selfing	no	temperate
briggsae	QR25	lucanic_2017	168.53	none	selfing	no	temperate
briggsae	QR25	lucanic_2017	192.45	none	selfing	no	temperate
briggsae	QR25	lucanic_2017	198.06	none	selfing	no	temperate
briggsae	QR25	lucanic_2017	169.78	none	selfing	no	temperate
briggsae	QR25	lucanic_2017	214.10	none	selfing	no	temperate
elegans	CB4856	lucanic_2017	209.80	none	selfing	no	tropical
elegans	CB4856	lucanic_2017	231.50	none	selfing	no	tropical
elegans	CB4856	lucanic_2017	184.89	none	selfing	no	tropical
elegans	CB4856	lucanic_2017	254.30	none	selfing	no	tropical
elegans	CB4856	lucanic_2017	212.00	none	selfing	no	tropical
elegans	CB4856	lucanic_2017	229.14	none	selfing	no	tropical
elegans	CB4856	lucanic_2017	196.67	none	selfing	no	tropical
elegans	ED3040	lucanic_2017	312.10	none	selfing	no	tropical
elegans	ED3040	lucanic_2017	319.60	none	selfing	no	tropical
elegans	ED3040	lucanic_2017	273.11	none	selfing	no	tropical
elegans	ED3040	lucanic_2017	260.50	none	selfing	no	tropical
elegans	ED3040	lucanic_2017	278.38	none	selfing	no	tropical
elegans	ED3040	lucanic_2017	267.50	none	selfing	no	tropical
elegans	ED3040	lucanic_2017	275.63	none	selfing	no	tropical
elegans	JU1088	lucanic_2017	273.20	none	selfing	no	temperate
elegans	JU1088	lucanic_2017	259.20	none	selfing	no	temperate
elegans	JU1088	lucanic_2017	180.20	none	selfing	no	temperate
elegans	JU1088	lucanic_2017	238.35	none	selfing	no	temperate
elegans	JU1088	lucanic_2017	213.38	none	selfing	no	temperate
elegans	JU1088	lucanic_2017	238.43	none	selfing	no	temperate
elegans	JU1088	lucanic_2017	202.40	none	selfing	no	temperate
elegans	JU1652	lucanic_2017	213.00	none	selfing	no	temperate
elegans	JU1652	lucanic_2017	295.80	none	selfing	no	temperate
elegans	JU1652	lucanic_2017	276.75	none	selfing	no	temperate
elegans	JU1652	lucanic_2017	254.00	none	selfing	no	temperate
elegans	JU1652	lucanic_2017	275.00	none	selfing	no	temperate
elegans	JU1652	lucanic_2017	269.11	none	selfing	no	temperate
elegans	JU775	lucanic_2017	199.60	none	selfing	no	temperate
elegans	JU775	lucanic_2017	252.50	none	selfing	no	temperate
elegans	JU775	lucanic_2017	163.80	none	selfing	no	temperate
elegans	JU775	lucanic_2017	195.39	none	selfing	no	temperate
elegans	JU775	lucanic_2017	272.00	none	selfing	no	temperate
elegans	JU775	lucanic_2017	229.00	none	selfing	no	temperate
elegans	JU775	lucanic_2017	259.44	none	selfing	no	temperate
elegans	MY16	lucanic_2017	267.89	none	selfing	no	temperate
elegans	MY16	lucanic_2017	309.90	none	selfing	no	temperate
elegans	MY16	lucanic_2017	188.50	none	selfing	no	temperate
elegans	MY16	lucanic_2017	242.89	none	selfing	no	temperate
elegans	MY16	lucanic_2017	241.00	none	selfing	no	temperate
elegans	MY16	lucanic_2017	307.11	none	selfing	no	temperate
elegans	MY16	lucanic_2017	239.50	none	selfing	no	temperate
elegans	N2	lucanic_2017	255.10	none	selfing	no	temperate
elegans	N2	lucanic_2017	330.30	none	selfing	no	temperate
elegans	N2	lucanic_2017	320.00	none	selfing	no	temperate
elegans	N2	lucanic_2017	316.25	none	selfing	no	temperate
elegans	N2	lucanic_2017	285.86	none	selfing	no	temperate
elegans	N2	lucanic_2017	317.85	none	selfing	no	temperate
elegans	N2	lucanic_2017	235.29	none	selfing	no	temperate
elegans	N2	lucanic_2017	315.55	none	selfing	no	temperate
elegans	N2	lucanic_2017	244.54	none	selfing	no	temperate
elegans	N2	lucanic_2017	235.63	none	selfing	no	temperate
elegans	N2	lucanic_2017	268.63	none	selfing	no	temperate
elegans	N2	lucanic_2017	270.50	none	selfing	no	temperate
elegans	N2	lucanic_2017	250.67	none	selfing	no	temperate
elegans	N2	lucanic_2017	283.57	none	selfing	no	temperate
elegans	N2	lucanic_2017	277.80	none	selfing	no	temperate
elegans	QX1211	lucanic_2017	80.90	none	selfing	no	temperate
elegans	QX1211	lucanic_2017	99.20	none	selfing	no	temperate
elegans	QX1211	lucanic_2017	40.25	none	selfing	no	temperate
elegans	QX1211	lucanic_2017	32.67	none	selfing	no	temperate
elegans	QX1211	lucanic_2017	37.80	none	selfing	no	temperate
elegans	QX1211	lucanic_2017	46.54	none	selfing	no	temperate
tropicalis	JU1373	lucanic_2017	145.95	none	selfing	no	tropical
tropicalis	JU1373	lucanic_2017	159.76	none	selfing	no	tropical
tropicalis	JU1373	lucanic_2017	153.59	none	selfing	no	tropical
tropicalis	JU1630	lucanic_2017	93.76	none	selfing	no	tropical
tropicalis	JU1630	lucanic_2017	130.92	none	selfing	no	tropical
tropicalis	JU1630	lucanic_2017	133.65	none	selfing	no	tropical
tropicalis	NIC122	lucanic_2017	98.95	none	selfing	no	tropical
tropicalis	NIC122	lucanic_2017	102.23	none	selfing	no	tropical
tropicalis	NIC122	lucanic_2017	123.50	none	selfing	no	tropical
tropicalis	NIC58	lucanic_2017	66.18	none	selfing	no	tropical
tropicalis	NIC58	lucanic_2017	80.69	none	selfing	no	tropical
tropicalis	NIC58	lucanic_2017	86.00	none	selfing	no	tropical
tropicalis	QG131	lucanic_2017	112.71	none	selfing	no	tropical
tropicalis	QG131	lucanic_2017	108.23	none	selfing	no	tropical
tropicalis	QG131	lucanic_2017	101.40	none	selfing	no	tropical
tropicalis	QG834	lucanic_2017	111.22	none	selfing	no	tropical
tropicalis	QG834	lucanic_2017	100.00	none	selfing	no	tropical
tropicalis	QG834	lucanic_2017	57.53	none	selfing	no	tropical
remanei	EM464	palopoli_2015	100	24_hr	male_female	no	temperate
remanei	EM464	palopoli_2015	156	24_hr	male_female	no	temperate
remanei	EM464	palopoli_2015	115	24_hr	male_female	no	temperate
remanei	EM464	palopoli_2015	118	24_hr	male_female	no	temperate
remanei	EM464	palopoli_2015	75	24_hr	male_female	no	temperate
remanei	EM464	palopoli_2015	88	24_hr	male_female	no	temperate
remanei	EM464	palopoli_2015	154	24_hr	male_female	no	temperate
remanei	EM464	palopoli_2015	160	24_hr	male_female	no	temperate
remanei	EM464	palopoli_2015	147	24_hr	male_female	no	temperate
remanei	EM464	palopoli_2015	163	24_hr	male_female	no	temperate
remanei	EM464	palopoli_2015	209	24_hr	male_female	no	temperate
remanei	EM464	palopoli_2015	193	24_hr	male_female	no	temperate
remanei	EM464	palopoli_2015	158	24_hr	male_female	no	temperate
remanei	EM464	palopoli_2015	204	24_hr	male_female	no	temperate
remanei	SB146	palopoli_2015	199	24_hr	male_female	no	temperate
remanei	SB146	palopoli_2015	195	24_hr	male_female	no	temperate
remanei	SB146	palopoli_2015	338	24_hr	male_female	no	temperate
remanei	SB146	palopoli_2015	259	24_hr	male_female	no	temperate
remanei	SB146	palopoli_2015	369	24_hr	male_female	no	temperate
remanei	SB146	palopoli_2015	236	24_hr	male_female	no	temperate
remanei	SB146	palopoli_2015	109	24_hr	male_female	no	temperate
remanei	SB146	palopoli_2015	105	24_hr	male_female	no	temperate
remanei	SB146	palopoli_2015	250	24_hr	male_female	no	temperate
remanei	SB146	palopoli_2015	312	24_hr	male_female	no	temperate
remanei	SB146	palopoli_2015	342	24_hr	male_female	no	temperate
remanei	SB146	palopoli_2015	631	24_hr	male_female	no	temperate
remanei	SB146	palopoli_2015	240	24_hr	male_female	no	temperate
remanei	SB146	palopoli_2015	392	24_hr	male_female	no	temperate
remanei	SB146	palopoli_2015	143	24_hr	male_female	no	temperate
remanei	SB146	palopoli_2015	283	24_hr	male_female	no	temperate
remanei	SB146	palopoli_2015	456	24_hr	male_female	no	temperate
remanei	SB146	palopoli_2015	494	24_hr	male_female	no	temperate
remanei	SB146	palopoli_2015	321	24_hr	male_female	no	temperate
remanei	PB259	palopoli_2015	471	24_hr	male_female	no	temperate
remanei	PB259	palopoli_2015	344	24_hr	male_female	no	temperate
remanei	PB259	palopoli_2015	409	24_hr	male_female	no	temperate
remanei	PB259	palopoli_2015	476	24_hr	male_female	no	temperate
remanei	PB259	palopoli_2015	453	24_hr	male_female	no	temperate
remanei	PB259	palopoli_2015	315	24_hr	male_female	no	temperate
remanei	PB259	palopoli_2015	523	24_hr	male_female	no	temperate
remanei	PB259	palopoli_2015	394	24_hr	male_female	no	temperate
remanei	PB259	palopoli_2015	276	24_hr	male_female	no	temperate
remanei	PB259	palopoli_2015	242	24_hr	male_female	no	temperate
remanei	PB259	palopoli_2015	306	24_hr	male_female	no	temperate
remanei	PB259	palopoli_2015	462	24_hr	male_female	no	temperate
remanei	PB259	palopoli_2015	564	24_hr	male_female	no	temperate
remanei	PB259	palopoli_2015	325	24_hr	male_female	no	temperate
remanei	PX443	ebel_2016	227	24_hr	male_female	no	temperate
remanei	PX443	ebel_2016	352	24_hr	male_female	no	temperate
remanei	PX443	ebel_2016	377	24_hr	male_female	no	temperate
remanei	PX443	ebel_2016	422	24_hr	male_female	no	temperate
remanei	PX443	ebel_2016	537	24_hr	male_female	no	temperate
remanei	PX443	ebel_2016	587	24_hr	male_female	no	temperate
remanei	PX443	ebel_2016	603	24_hr	male_female	no	temperate
remanei	PX443	ebel_2016	659	24_hr	male_female	no	temperate
remanei	PX443	ebel_2016	688	24_hr	male_female	no	temperate
remanei	PX443	ebel_2016	837	24_hr	male_female	no	temperate
remanei	PX443	ebel_2016	224	24_hr	male_female	no	temperate
remanei	PX443	ebel_2016	243	24_hr	male_female	no	temperate
remanei	PX443	ebel_2016	260	24_hr	male_female	no	temperate
remanei	PX443	ebel_2016	376	24_hr	male_female	no	temperate
remanei	PX443	ebel_2016	418	24_hr	male_female	no	temperate
remanei	PX443	ebel_2016	424	24_hr	male_female	no	temperate
remanei	PX443	ebel_2016	462	24_hr	male_female	no	temperate
remanei	PX443	ebel_2016	563	24_hr	male_female	no	temperate
remanei	PX443	ebel_2016	684	24_hr	male_female	no	temperate
remanei	PX443	ebel_2016	685	24_hr	male_female	no	temperate
remanei	PX443	ebel_2016	17	24_hr	male_female	no	temperate
remanei	PX443	ebel_2016	437	24_hr	male_female	no	temperate
remanei	PX443	ebel_2016	450.5	24_hr	male_female	no	temperate
remanei	PX443	ebel_2016	463.5	24_hr	male_female	no	temperate
remanei	PX443	ebel_2016	37	24_hr	male_female	no	temperate
remanei	PX443	ebel_2016	390.5	24_hr	male_female	no	temperate
remanei	PX443	ebel_2016	457.5	24_hr	male_female	no	temperate
remanei	PX443	ebel_2016	0	24_hr	male_female	no	temperate
remanei	PX443	ebel_2016	0	24_hr	male_female	no	temperate
remanei	PX443	ebel_2016	557	24_hr	male_female	no	temperate
remanei	PX443	ebel_2016	390	24_hr	male_female	no	temperate
remanei	PX443	ebel_2016	702.5	24_hr	male_female	no	temperate
remanei	PX443	ebel_2016	335	24_hr	male_female	no	temperate
remanei	PX443	ebel_2016	395	24_hr	male_female	no	temperate
remanei	PX443	ebel_2016	502.5	24_hr	male_female	no	temperate
remanei	PX443	ebel_2016	631.5	24_hr	male_female	no	temperate
remanei	PX443	ebel_2016	124.5	24_hr	male_female	no	temperate
remanei	PX443	ebel_2016	567.5	24_hr	male_female	no	temperate
remanei	PX443	ebel_2016	455.5	24_hr	male_female	no	temperate
remanei	PX443	ebel_2016	419.5	24_hr	male_female	no	temperate
remanei	PX443	ebel_2016	643	24_hr	male_female	no	temperate
remanei	PX443	ebel_2016	510	24_hr	male_female	no	temperate
remanei	PX443	ebel_2016	638	24_hr	male_female	no	temperate
remanei	PX443	ebel_2016	357	24_hr	male_female	no	temperate
remanei	PX443	ebel_2016	719.25	24_hr	male_female	no	temperate
remanei	PX443	ebel_2016	724.25	24_hr	male_female	no	temperate
remanei	PX443	ebel_2016	291.25	24_hr	male_female	no	temperate
remanei	PX443	ebel_2016	150.25	24_hr	male_female	no	temperate
remanei	PX443	ebel_2016	591.25	24_hr	male_female	no	temperate
remanei	PX443	ebel_2016	582.25	24_hr	male_female	no	temperate
remanei	PX443	ebel_2016	613.25	24_hr	male_female	no	temperate
remanei	PX443	ebel_2016	390.25	24_hr	male_female	no	temperate
remanei	PX443	ebel_2016	857.25	24_hr	male_female	no	temperate
remanei	PX443	ebel_2016	419	24_hr	male_female	no	temperate
remanei	PX443	ebel_2016	273.25	24_hr	male_female	no	temperate
remanei	PX443	ebel_2016	321	24_hr	male_female	no	temperate
remanei	PX443	ebel_2016	831.25	24_hr	male_female	no	temperate
remanei	PX443	ebel_2016	100	24_hr	male_female	no	temperate
remanei	PX443	ebel_2016	311	24_hr	male_female	no	temperate
remanei	PX443	ebel_2016	429	24_hr	male_female	no	temperate
remanei	PX443	ebel_2016	452	24_hr	male_female	no	temperate
remanei	PX443	ebel_2016	491	24_hr	male_female	no	temperate
remanei	PX443	ebel_2016	503	24_hr	male_female	no	temperate
remanei	PX443	ebel_2016	503	24_hr	male_female	no	temperate
remanei	PX443	ebel_2016	513	24_hr	male_female	no	temperate
remanei	PX443	ebel_2016	745	24_hr	male_female	no	temperate
remanei	PX443	ebel_2016	831	24_hr	male_female	no	temperate
remanei	PX443	ebel_2016	188	24_hr	male_female	no	temperate
remanei	PX443	ebel_2016	289	24_hr	male_female	no	temperate
remanei	PX443	ebel_2016	346	24_hr	male_female	no	temperate
remanei	PX443	ebel_2016	368	24_hr	male_female	no	temperate
remanei	PX443	ebel_2016	388	24_hr	male_female	no	temperate
remanei	PX443	ebel_2016	631	24_hr	male_female	no	temperate
remanei	PX443	ebel_2016	648	24_hr	male_female	no	temperate
remanei	PX443	ebel_2016	737	24_hr	male_female	no	temperate
remanei	PX443	ebel_2016	766	24_hr	male_female	no	temperate
remanei	PX443	ebel_2016	779	24_hr	male_female	no	temperate
remanei	PX443	ebel_2016	650	24_hr	male_female	no	temperate
remanei	PX443	ebel_2016	595	24_hr	male_female	no	temperate
remanei	PX443	ebel_2016	566	24_hr	male_female	no	temperate
remanei	PX443	ebel_2016	500.42	24_hr	male_female	no	temperate
remanei	PX443	ebel_2016	345.42	24_hr	male_female	no	temperate
remanei	PX443	ebel_2016	13	24_hr	male_female	no	temperate
remanei	PX443	ebel_2016	445.42	24_hr	male_female	no	temperate
remanei	PX443	ebel_2016	473	24_hr	male_female	no	temperate
remanei	PX443	ebel_2016	445.42	24_hr	male_female	no	temperate
remanei	PX443	ebel_2016	263.42	24_hr	male_female	no	temperate
remanei	PX443	ebel_2016	560.42	24_hr	male_female	no	temperate
remanei	PX443	ebel_2016	598.42	24_hr	male_female	no	temperate
remanei	PX443	ebel_2016	610	24_hr	male_female	no	temperate
remanei	PX443	ebel_2016	193.42	24_hr	male_female	no	temperate
remanei	PX443	ebel_2016	357.42	24_hr	male_female	no	temperate
remanei	PX443	ebel_2016	399.42	24_hr	male_female	no	temperate
remanei	PX443	ebel_2016	704.42	24_hr	male_female	no	temperate
remanei	PX443	ebel_2016	0	24_hr	male_female	no	temperate
remanei	PX443	ebel_2016	448	24_hr	male_female	no	temperate
remanei	PX443	ebel_2016	357	24_hr	male_female	no	temperate
remanei	PX443	ebel_2016	161	24_hr	male_female	no	temperate
remanei	PX443	ebel_2016	551	24_hr	male_female	no	temperate
remanei	PX443	ebel_2016	562.83	24_hr	male_female	no	temperate
remanei	PX443	ebel_2016	116.83	24_hr	male_female	no	temperate
remanei	PX443	ebel_2016	279.83	24_hr	male_female	no	temperate
remanei	PX443	ebel_2016	0	24_hr	male_female	no	temperate
remanei	PX443	ebel_2016	596.83	24_hr	male_female	no	temperate
remanei	PX443	ebel_2016	569.83	24_hr	male_female	no	temperate
remanei	PX443	ebel_2016	805.83	24_hr	male_female	no	temperate
remanei	PX443	ebel_2016	223.83	24_hr	male_female	no	temperate
remanei	PX443	ebel_2016	0	24_hr	male_female	no	temperate
remanei	PX443	ebel_2016	580.83	24_hr	male_female	no	temperate
remanei	PX443	ebel_2016	0	24_hr	male_female	no	temperate
remanei	PX443	ebel_2016	394.83	24_hr	male_female	no	temperate
remanei	PX443	ebel_2016	11.83	24_hr	male_female	no	temperate
remanei	PX443	ebel_2016	86.83	24_hr	male_female	no	temperate
remanei	PX443	ebel_2016	0	24_hr	male_female	no	temperate
remanei	PX443	ebel_2016	545.83	24_hr	male_female	no	temperate
remanei	PX443	ebel_2016	171	24_hr	male_female	no	temperate
remanei	PX443	ebel_2016	230	24_hr	male_female	no	temperate
remanei	PX443	ebel_2016	244	24_hr	male_female	no	temperate
remanei	PX443	ebel_2016	347	24_hr	male_female	no	temperate
remanei	PX443	ebel_2016	348	24_hr	male_female	no	temperate
remanei	PX443	ebel_2016	361	24_hr	male_female	no	temperate
remanei	PX443	ebel_2016	368	24_hr	male_female	no	temperate
remanei	PX443	ebel_2016	382	24_hr	male_female	no	temperate
remanei	PX443	ebel_2016	390	24_hr	male_female	no	temperate
remanei	PX443	ebel_2016	395	24_hr	male_female	no	temperate
remanei	PX443	ebel_2016	409	24_hr	male_female	no	temperate
remanei	PX443	ebel_2016	553	24_hr	male_female	no	temperate
remanei	PX443	ebel_2016	576	24_hr	male_female	no	temperate
remanei	PX443	ebel_2016	632	24_hr	male_female	no	temperate
remanei	PX443	ebel_2016	0	24_hr	male_female	no	temperate
remanei	PX443	ebel_2016	0	24_hr	male_female	no	temperate
remanei	PX443	ebel_2016	0	24_hr	male_female	no	temperate
remanei	PX443	ebel_2016	28	24_hr	male_female	no	temperate
remanei	PX443	ebel_2016	39	24_hr	male_female	no	temperate
remanei	PX443	ebel_2016	73	24_hr	male_female	no	temperate
remanei	PX443	ebel_2016	124	24_hr	male_female	no	temperate
remanei	PX443	ebel_2016	194	24_hr	male_female	no	temperate
remanei	PX443	ebel_2016	200	24_hr	male_female	no	temperate
remanei	PX443	ebel_2016	231	24_hr	male_female	no	temperate
remanei	PX443	ebel_2016	241	24_hr	male_female	no	temperate
remanei	PX443	ebel_2016	257	24_hr	male_female	no	temperate
remanei	PX443	ebel_2016	274	24_hr	male_female	no	temperate
remanei	PX443	ebel_2016	321	24_hr	male_female	no	temperate
remanei	PX443	ebel_2016	400	24_hr	male_female	no	temperate
remanei	PX443	ebel_2016	432	24_hr	male_female	no	temperate
remanei	PX443	ebel_2016	446	24_hr	male_female	no	temperate
remanei	PX443	ebel_2016	490	24_hr	male_female	no	temperate
remanei	PX443	ebel_2016	528	24_hr	male_female	no	temperate
remanei	PX443	ebel_2016	533	24_hr	male_female	no	temperate
remanei	PX443	ebel_2016	0	24_hr	male_female	no	temperate
remanei	PX443	ebel_2016	0	24_hr	male_female	no	temperate
remanei	PX443	ebel_2016	0	24_hr	male_female	no	temperate
remanei	PX443	ebel_2016	5	24_hr	male_female	no	temperate
remanei	PX443	ebel_2016	8	24_hr	male_female	no	temperate
remanei	PX443	ebel_2016	109	24_hr	male_female	no	temperate
remanei	PX443	ebel_2016	131	24_hr	male_female	no	temperate
remanei	PX443	ebel_2016	173	24_hr	male_female	no	temperate
remanei	PX443	ebel_2016	194	24_hr	male_female	no	temperate
remanei	PX443	ebel_2016	326	24_hr	male_female	no	temperate
remanei	PX443	ebel_2016	339	24_hr	male_female	no	temperate
remanei	PX443	ebel_2016	357	24_hr	male_female	no	temperate
remanei	PX443	ebel_2016	435	24_hr	male_female	no	temperate
remanei	PX443	ebel_2016	458	24_hr	male_female	no	temperate
remanei	PX443	ebel_2016	530	24_hr	male_female	no	temperate
remanei	PX443	ebel_2016	563	24_hr	male_female	no	temperate
remanei	PX443	ebel_2016	0	24_hr	male_female	no	temperate
remanei	PX443	ebel_2016	0	24_hr	male_female	no	temperate
remanei	PX443	ebel_2016	16	24_hr	male_female	no	temperate
remanei	PX443	ebel_2016	30	24_hr	male_female	no	temperate
remanei	PX443	ebel_2016	76	24_hr	male_female	no	temperate
remanei	PX443	ebel_2016	137	24_hr	male_female	no	temperate
remanei	PX443	ebel_2016	162	24_hr	male_female	no	temperate
remanei	PX443	ebel_2016	202	24_hr	male_female	no	temperate
remanei	PX443	ebel_2016	224	24_hr	male_female	no	temperate
remanei	PX443	ebel_2016	272	24_hr	male_female	no	temperate
remanei	PX443	ebel_2016	313	24_hr	male_female	no	temperate
remanei	PX443	ebel_2016	375	24_hr	male_female	no	temperate
remanei	PX443	ebel_2016	388	24_hr	male_female	no	temperate
remanei	PX443	ebel_2016	433	24_hr	male_female	no	temperate
remanei	PX443	ebel_2016	478	24_hr	male_female	no	temperate
remanei	PX443	ebel_2016	512	24_hr	male_female	no	temperate
remanei	PX443	ebel_2016	572	24_hr	male_female	no	temperate
remanei	PX443	ebel_2016	0	24_hr	male_female	no	temperate
remanei	PX443	ebel_2016	0	24_hr	male_female	no	temperate
remanei	PX443	ebel_2016	0	24_hr	male_female	no	temperate
remanei	PX443	ebel_2016	0	24_hr	male_female	no	temperate
remanei	PX443	ebel_2016	0	24_hr	male_female	no	temperate
remanei	PX443	ebel_2016	17	24_hr	male_female	no	temperate
remanei	PX443	ebel_2016	74	24_hr	male_female	no	temperate
remanei	PX443	ebel_2016	198	24_hr	male_female	no	temperate
remanei	PX443	ebel_2016	209	24_hr	male_female	no	temperate
remanei	PX443	ebel_2016	267	24_hr	male_female	no	temperate
remanei	PX443	ebel_2016	358	24_hr	male_female	no	temperate
remanei	PX443	ebel_2016	367	24_hr	male_female	no	temperate
remanei	PX443	ebel_2016	408	24_hr	male_female	no	temperate
remanei	PX443	ebel_2016	443	24_hr	male_female	no	temperate
remanei	PX443	ebel_2016	465	24_hr	male_female	no	temperate
remanei	PX443	ebel_2016	0	24_hr	male_female	no	temperate
remanei	PX443	ebel_2016	0	24_hr	male_female	no	temperate
remanei	PX443	ebel_2016	35	24_hr	male_female	no	temperate
remanei	PX443	ebel_2016	49	24_hr	male_female	no	temperate
remanei	PX443	ebel_2016	60	24_hr	male_female	no	temperate
remanei	PX443	ebel_2016	96	24_hr	male_female	no	temperate
remanei	PX443	ebel_2016	109	24_hr	male_female	no	temperate
remanei	PX443	ebel_2016	126	24_hr	male_female	no	temperate
remanei	PX443	ebel_2016	137	24_hr	male_female	no	temperate
remanei	PX443	ebel_2016	151	24_hr	male_female	no	temperate
remanei	PX443	ebel_2016	182	24_hr	male_female	no	temperate
remanei	PX443	ebel_2016	243	24_hr	male_female	no	temperate
remanei	PX443	ebel_2016	272	24_hr	male_female	no	temperate
remanei	PX443	ebel_2016	292	24_hr	male_female	no	temperate
remanei	PX443	ebel_2016	448	24_hr	male_female	no	temperate
remanei	PX443	ebel_2016	164	24_hr	male_female	no	temperate
remanei	PX443	ebel_2016	192.5	24_hr	male_female	no	temperate
remanei	PX443	ebel_2016	223.5	24_hr	male_female	no	temperate
remanei	PX443	ebel_2016	226.5	24_hr	male_female	no	temperate
remanei	PX443	ebel_2016	231.5	24_hr	male_female	no	temperate
remanei	PX443	ebel_2016	231.5	24_hr	male_female	no	temperate
remanei	PX443	ebel_2016	262	24_hr	male_female	no	temperate
remanei	PX443	ebel_2016	291	24_hr	male_female	no	temperate
remanei	PX443	ebel_2016	336	24_hr	male_female	no	temperate
remanei	PX443	ebel_2016	352.5	24_hr	male_female	no	temperate
remanei	PX443	ebel_2016	403.5	24_hr	male_female	no	temperate
remanei	PX443	ebel_2016	404	24_hr	male_female	no	temperate
remanei	PX443	ebel_2016	419.5	24_hr	male_female	no	temperate
remanei	PX443	ebel_2016	446	24_hr	male_female	no	temperate
remanei	PX443	ebel_2016	466	24_hr	male_female	no	temperate
remanei	PX443	ebel_2016	482	24_hr	male_female	no	temperate
remanei	PX443	ebel_2016	494.5	24_hr	male_female	no	temperate
remanei	PX443	ebel_2016	519.5	24_hr	male_female	no	temperate
remanei	PX443	ebel_2016	547.5	24_hr	male_female	no	temperate
remanei	PX443	ebel_2016	595	24_hr	male_female	no	temperate
remanei	PX443	ebel_2016	722.5	24_hr	male_female	no	temperate
remanei	PX443	ebel_2016	133	24_hr	male_female	no	temperate
remanei	PX443	ebel_2016	161.833	24_hr	male_female	no	temperate
remanei	PX443	ebel_2016	270.833	24_hr	male_female	no	temperate
remanei	PX443	ebel_2016	310	24_hr	male_female	no	temperate
remanei	PX443	ebel_2016	316.833	24_hr	male_female	no	temperate
remanei	PX443	ebel_2016	329	24_hr	male_female	no	temperate
remanei	PX443	ebel_2016	348	24_hr	male_female	no	temperate
remanei	PX443	ebel_2016	387	24_hr	male_female	no	temperate
remanei	PX443	ebel_2016	396.833	24_hr	male_female	no	temperate
remanei	PX443	ebel_2016	401	24_hr	male_female	no	temperate
remanei	PX443	ebel_2016	448.833	24_hr	male_female	no	temperate
remanei	PX443	ebel_2016	455	24_hr	male_female	no	temperate
remanei	PX443	ebel_2016	466.833	24_hr	male_female	no	temperate
remanei	PX443	ebel_2016	497	24_hr	male_female	no	temperate
remanei	PX443	ebel_2016	514.833	24_hr	male_female	no	temperate
remanei	PX443	ebel_2016	526.833	24_hr	male_female	no	temperate
remanei	PX443	ebel_2016	569.833	24_hr	male_female	no	temperate
remanei	PX443	ebel_2016	689.833	24_hr	male_female	no	temperate
remanei	PX443	ebel_2016	789.833	24_hr	male_female	no	temperate
remanei	PX443	ebel_2016	0	24_hr	male_female	no	temperate
remanei	PX443	ebel_2016	0	24_hr	male_female	no	temperate
remanei	PX443	ebel_2016	102	24_hr	male_female	no	temperate
remanei	PX443	ebel_2016	151	24_hr	male_female	no	temperate
remanei	PX443	ebel_2016	232	24_hr	male_female	no	temperate
remanei	PX443	ebel_2016	258.5	24_hr	male_female	no	temperate
remanei	PX443	ebel_2016	282.5	24_hr	male_female	no	temperate
remanei	PX443	ebel_2016	317.5	24_hr	male_female	no	temperate
remanei	PX443	ebel_2016	327.5	24_hr	male_female	no	temperate
remanei	PX443	ebel_2016	351	24_hr	male_female	no	temperate
remanei	PX443	ebel_2016	361	24_hr	male_female	no	temperate
remanei	PX443	ebel_2016	362.5	24_hr	male_female	no	temperate
remanei	PX443	ebel_2016	379.5	24_hr	male_female	no	temperate
remanei	PX443	ebel_2016	401.5	24_hr	male_female	no	temperate
remanei	PX443	ebel_2016	423.5	24_hr	male_female	no	temperate
remanei	PX443	ebel_2016	439	24_hr	male_female	no	temperate
remanei	PX443	ebel_2016	456	24_hr	male_female	no	temperate
remanei	PX443	ebel_2016	482	24_hr	male_female	no	temperate
remanei	PX443	ebel_2016	537.5	24_hr	male_female	no	temperate
remanei	PX443	ebel_2016	719.5	24_hr	male_female	no	temperate
remanei	PX443	ebel_2016	0	24_hr	male_female	no	temperate
remanei	PX443	ebel_2016	0	24_hr	male_female	no	temperate
remanei	PX443	ebel_2016	189	24_hr	male_female	no	temperate
remanei	PX443	ebel_2016	255	24_hr	male_female	no	temperate
remanei	PX443	ebel_2016	338.583	24_hr	male_female	no	temperate
remanei	PX443	ebel_2016	357	24_hr	male_female	no	temperate
remanei	PX443	ebel_2016	377	24_hr	male_female	no	temperate
remanei	PX443	ebel_2016	409.583	24_hr	male_female	no	temperate
remanei	PX443	ebel_2016	431.583	24_hr	male_female	no	temperate
remanei	PX443	ebel_2016	431.583	24_hr	male_female	no	temperate
remanei	PX443	ebel_2016	443.583	24_hr	male_female	no	temperate
remanei	PX443	ebel_2016	451	24_hr	male_female	no	temperate
remanei	PX443	ebel_2016	487.583	24_hr	male_female	no	temperate
remanei	PX443	ebel_2016	490.583	24_hr	male_female	no	temperate
remanei	PX443	ebel_2016	493.583	24_hr	male_female	no	temperate
remanei	PX443	ebel_2016	545.583	24_hr	male_female	no	temperate
remanei	PX443	ebel_2016	584	24_hr	male_female	no	temperate
remanei	PX443	ebel_2016	596.583	24_hr	male_female	no	temperate
remanei	PX443	ebel_2016	645	24_hr	male_female	no	temperate
remanei	PX443_inbred	ebel_2016	331	24_hr	male_female	yes	temperate
remanei	PX443_inbred	ebel_2016	0	24_hr	male_female	yes	temperate
remanei	PX443_inbred	ebel_2016	97.5	24_hr	male_female	yes	temperate
remanei	PX443_inbred	ebel_2016	765.5	24_hr	male_female	yes	temperate
remanei	PX443_inbred	ebel_2016	201.5	24_hr	male_female	yes	temperate
remanei	PX443_inbred	ebel_2016	579.5	24_hr	male_female	yes	temperate
remanei	PX443_inbred	ebel_2016	18	24_hr	male_female	yes	temperate
remanei	PX443_inbred	ebel_2016	452.5	24_hr	male_female	yes	temperate
remanei	PX443_inbred	ebel_2016	234.5	24_hr	male_female	yes	temperate
remanei	PX443_inbred	ebel_2016	116.5	24_hr	male_female	yes	temperate
remanei	PX443_inbred	ebel_2016	124.5	24_hr	male_female	yes	temperate
remanei	PX443_inbred	ebel_2016	392.5	24_hr	male_female	yes	temperate
remanei	PX443_inbred	ebel_2016	176.5	24_hr	male_female	yes	temperate
remanei	PX443_inbred	ebel_2016	152.5	24_hr	male_female	yes	temperate
remanei	PX443_inbred	ebel_2016	164	24_hr	male_female	yes	temperate
remanei	PX443_inbred	ebel_2016	699	24_hr	male_female	yes	temperate
remanei	PX443_inbred	ebel_2016	277	24_hr	male_female	yes	temperate
remanei	PX443_inbred	ebel_2016	488.92	24_hr	male_female	yes	temperate
remanei	PX443_inbred	ebel_2016	29	24_hr	male_female	yes	temperate
remanei	PX443_inbred	ebel_2016	649	24_hr	male_female	yes	temperate
remanei	PX443_inbred	ebel_2016	162	24_hr	male_female	yes	temperate
remanei	PX443_inbred	ebel_2016	246	24_hr	male_female	yes	temperate
remanei	PX443_inbred	ebel_2016	429.92	24_hr	male_female	yes	temperate
remanei	PX443_inbred	ebel_2016	419	24_hr	male_female	yes	temperate
remanei	PX443_inbred	ebel_2016	679	24_hr	male_female	yes	temperate
remanei	PX443_inbred	ebel_2016	451.92	24_hr	male_female	yes	temperate
remanei	PX443_inbred	ebel_2016	447.92	24_hr	male_female	yes	temperate
remanei	PX443_inbred	ebel_2016	401.92	24_hr	male_female	yes	temperate
remanei	PX443_inbred	ebel_2016	325.92	24_hr	male_female	yes	temperate
remanei	PX443_inbred	ebel_2016	743.92	24_hr	male_female	yes	temperate
remanei	PX443_inbred	ebel_2016	391.92	24_hr	male_female	yes	temperate
remanei	PX443_inbred	ebel_2016	466.92	24_hr	male_female	yes	temperate
remanei	PX443_inbred	ebel_2016	351.92	24_hr	male_female	yes	temperate
remanei	PX443_inbred	ebel_2016	246.92	24_hr	male_female	yes	temperate
remanei	PX443_inbred	ebel_2016	421	24_hr	male_female	yes	temperate
remanei	PX443_inbred	ebel_2016	657	24_hr	male_female	yes	temperate
remanei	PX443_inbred	ebel_2016	316	24_hr	male_female	yes	temperate
remanei	PX443_inbred	ebel_2016	246	24_hr	male_female	yes	temperate
remanei	PX443_inbred	ebel_2016	0	24_hr	male_female	yes	temperate
remanei	PX443_inbred	ebel_2016	0	24_hr	male_female	yes	temperate
remanei	PX443_inbred	ebel_2016	0	24_hr	male_female	yes	temperate
remanei	PX443_inbred	ebel_2016	13	24_hr	male_female	yes	temperate
remanei	PX443_inbred	ebel_2016	30	24_hr	male_female	yes	temperate
remanei	PX443_inbred	ebel_2016	51	24_hr	male_female	yes	temperate
remanei	PX443_inbred	ebel_2016	69	24_hr	male_female	yes	temperate
remanei	PX443_inbred	ebel_2016	139	24_hr	male_female	yes	temperate
remanei	PX443_inbred	ebel_2016	166	24_hr	male_female	yes	temperate
remanei	PX443_inbred	ebel_2016	169	24_hr	male_female	yes	temperate
remanei	PX443_inbred	ebel_2016	171	24_hr	male_female	yes	temperate
remanei	PX443_inbred	ebel_2016	260	24_hr	male_female	yes	temperate
remanei	PX443_inbred	ebel_2016	305	24_hr	male_female	yes	temperate
remanei	PX443_inbred	ebel_2016	318	24_hr	male_female	yes	temperate
remanei	PX443_inbred	ebel_2016	367	24_hr	male_female	yes	temperate
remanei	PX443_inbred	ebel_2016	399	24_hr	male_female	yes	temperate
remanei	PX443_inbred	ebel_2016	0	24_hr	male_female	yes	temperate
remanei	PX443_inbred	ebel_2016	0	24_hr	male_female	yes	temperate
remanei	PX443_inbred	ebel_2016	35	24_hr	male_female	yes	temperate
remanei	PX443_inbred	ebel_2016	81	24_hr	male_female	yes	temperate
remanei	PX443_inbred	ebel_2016	89	24_hr	male_female	yes	temperate
remanei	PX443_inbred	ebel_2016	125	24_hr	male_female	yes	temperate
remanei	PX443_inbred	ebel_2016	183	24_hr	male_female	yes	temperate
remanei	PX443_inbred	ebel_2016	243	24_hr	male_female	yes	temperate
remanei	PX443_inbred	ebel_2016	249	24_hr	male_female	yes	temperate
remanei	PX443_inbred	ebel_2016	281	24_hr	male_female	yes	temperate
remanei	PX443_inbred	ebel_2016	330	24_hr	male_female	yes	temperate
remanei	PX443_inbred	ebel_2016	341	24_hr	male_female	yes	temperate
remanei	PX443_inbred	ebel_2016	448	24_hr	male_female	yes	temperate
remanei	PX443_inbred	ebel_2016	528	24_hr	male_female	yes	temperate
remanei	PX443_inbred	ebel_2016	604	24_hr	male_female	yes	temperate
remanei	PX443_inbred	ebel_2016	688	24_hr	male_female	yes	temperate
remanei	PX443_inbred	ebel_2016	0	24_hr	male_female	yes	temperate
remanei	PX443_inbred	ebel_2016	0	24_hr	male_female	yes	temperate
remanei	PX443_inbred	ebel_2016	0	24_hr	male_female	yes	temperate
remanei	PX443_inbred	ebel_2016	0	24_hr	male_female	yes	temperate
remanei	PX443_inbred	ebel_2016	0	24_hr	male_female	yes	temperate
remanei	PX443_inbred	ebel_2016	0	24_hr	male_female	yes	temperate
remanei	PX443_inbred	ebel_2016	0	24_hr	male_female	yes	temperate
remanei	PX443_inbred	ebel_2016	0	24_hr	male_female	yes	temperate
remanei	PX443_inbred	ebel_2016	19	24_hr	male_female	yes	temperate
remanei	PX443_inbred	ebel_2016	60	24_hr	male_female	yes	temperate
remanei	PX443_inbred	ebel_2016	96	24_hr	male_female	yes	temperate
remanei	PX443_inbred	ebel_2016	105	24_hr	male_female	yes	temperate
remanei	PX443_inbred	ebel_2016	0	24_hr	male_female	yes	temperate
remanei	PX443_inbred	ebel_2016	0	24_hr	male_female	yes	temperate
remanei	PX443_inbred	ebel_2016	0	24_hr	male_female	yes	temperate
remanei	PX443_inbred	ebel_2016	369	24_hr	male_female	yes	temperate
remanei	PX443_inbred	ebel_2016	33	24_hr	male_female	yes	temperate
remanei	PX443_inbred	ebel_2016	69	24_hr	male_female	yes	temperate
remanei	PX443_inbred	ebel_2016	89	24_hr	male_female	yes	temperate
remanei	PX443_inbred	ebel_2016	96	24_hr	male_female	yes	temperate
remanei	PX443_inbred	ebel_2016	115	24_hr	male_female	yes	temperate
remanei	PX443_inbred	ebel_2016	135	24_hr	male_female	yes	temperate
remanei	PX443_inbred	ebel_2016	162	24_hr	male_female	yes	temperate
remanei	PX443_inbred	ebel_2016	177	24_hr	male_female	yes	temperate
remanei	PX443_inbred	ebel_2016	204	24_hr	male_female	yes	temperate
remanei	PX443_inbred	ebel_2016	206	24_hr	male_female	yes	temperate
remanei	PX443_inbred	ebel_2016	213	24_hr	male_female	yes	temperate
remanei	PX443_inbred	ebel_2016	232	24_hr	male_female	yes	temperate
remanei	PX443_inbred	ebel_2016	248	24_hr	male_female	yes	temperate
remanei	PX443_inbred	ebel_2016	282	24_hr	male_female	yes	temperate
remanei	PX443_inbred	ebel_2016	302	24_hr	male_female	yes	temperate
remanei	PX443_inbred	ebel_2016	310	24_hr	male_female	yes	temperate
remanei	PX443_inbred	ebel_2016	348	24_hr	male_female	yes	temperate
remanei	PX443_inbred	ebel_2016	85	24_hr	male_female	yes	temperate
remanei	PX443_inbred	ebel_2016	122	24_hr	male_female	yes	temperate
remanei	PX443_inbred	ebel_2016	122	24_hr	male_female	yes	temperate
remanei	PX443_inbred	ebel_2016	137	24_hr	male_female	yes	temperate
remanei	PX443_inbred	ebel_2016	154	24_hr	male_female	yes	temperate
remanei	PX443_inbred	ebel_2016	163	24_hr	male_female	yes	temperate
remanei	PX443_inbred	ebel_2016	165	24_hr	male_female	yes	temperate
remanei	PX443_inbred	ebel_2016	169	24_hr	male_female	yes	temperate
remanei	PX443_inbred	ebel_2016	207	24_hr	male_female	yes	temperate
remanei	PX443_inbred	ebel_2016	266	24_hr	male_female	yes	temperate
remanei	PX443_inbred	ebel_2016	270	24_hr	male_female	yes	temperate
remanei	PX443_inbred	ebel_2016	271	24_hr	male_female	yes	temperate
remanei	PX443_inbred	ebel_2016	273	24_hr	male_female	yes	temperate
remanei	PX443_inbred	ebel_2016	274	24_hr	male_female	yes	temperate
remanei	PX443_inbred	ebel_2016	280	24_hr	male_female	yes	temperate
remanei	PX443_inbred	ebel_2016	297	24_hr	male_female	yes	temperate
remanei	PX443_inbred	ebel_2016	298	24_hr	male_female	yes	temperate
remanei	PX443_inbred	ebel_2016	416	24_hr	male_female	yes	temperate
remanei	PX443_inbred	ebel_2016	0	24_hr	male_female	yes	temperate
remanei	PX443_inbred	ebel_2016	0	24_hr	male_female	yes	temperate
remanei	PX443_inbred	ebel_2016	2	24_hr	male_female	yes	temperate
remanei	PX443_inbred	ebel_2016	4.219	24_hr	male_female	yes	temperate
remanei	PX443_inbred	ebel_2016	4.853	24_hr	male_female	yes	temperate
remanei	PX443_inbred	ebel_2016	22.902	24_hr	male_female	yes	temperate
remanei	PX443_inbred	ebel_2016	24.17	24_hr	male_female	yes	temperate
remanei	PX443_inbred	ebel_2016	27	24_hr	male_female	yes	temperate
remanei	PX443_inbred	ebel_2016	48	24_hr	male_female	yes	temperate
remanei	PX443_inbred	ebel_2016	83.17	24_hr	male_female	yes	temperate
remanei	PX443_inbred	ebel_2016	87	24_hr	male_female	yes	temperate
remanei	PX443_inbred	ebel_2016	97.17	24_hr	male_female	yes	temperate
remanei	PX443_inbred	ebel_2016	112.17	24_hr	male_female	yes	temperate
remanei	PX443_inbred	ebel_2016	126.17	24_hr	male_female	yes	temperate
remanei	PX443_inbred	ebel_2016	129	24_hr	male_female	yes	temperate
remanei	PX443_inbred	ebel_2016	158.17	24_hr	male_female	yes	temperate
remanei	PX443_inbred	ebel_2016	170.17	24_hr	male_female	yes	temperate
remanei	PX443_inbred	ebel_2016	215.17	24_hr	male_female	yes	temperate
remanei	PX443_inbred	ebel_2016	232.17	24_hr	male_female	yes	temperate
remanei	PX443_inbred	ebel_2016	341.17	24_hr	male_female	yes	temperate
remanei	PX443_inbred	ebel_2016	0	24_hr	male_female	yes	temperate
remanei	PX443_inbred	ebel_2016	0	24_hr	male_female	yes	temperate
remanei	PX443_inbred	ebel_2016	0	24_hr	male_female	yes	temperate
remanei	PX443_inbred	ebel_2016	0	24_hr	male_female	yes	temperate
remanei	PX443_inbred	ebel_2016	7.61	24_hr	male_female	yes	temperate
remanei	PX443_inbred	ebel_2016	87.61	24_hr	male_female	yes	temperate
remanei	PX443_inbred	ebel_2016	152.61	24_hr	male_female	yes	temperate
remanei	PX443_inbred	ebel_2016	158.61	24_hr	male_female	yes	temperate
remanei	PX443_inbred	ebel_2016	230.61	24_hr	male_female	yes	temperate
remanei	PX443_inbred	ebel_2016	510.61	24_hr	male_female	yes	temperate
remanei	PX443_inbred	ebel_2016	151	24_hr	male_female	yes	temperate
remanei	PX443_inbred	ebel_2016	71.67	24_hr	male_female	yes	temperate
remanei	PX443_inbred	ebel_2016	182.67	24_hr	male_female	yes	temperate
remanei	PX443_inbred	ebel_2016	233.67	24_hr	male_female	yes	temperate
remanei	PX443_inbred	ebel_2016	226.67	24_hr	male_female	yes	temperate
remanei	PX443_inbred	ebel_2016	185	24_hr	male_female	yes	temperate
remanei	PX443_inbred	ebel_2016	229.67	24_hr	male_female	yes	temperate
remanei	PX443_inbred	ebel_2016	111	24_hr	male_female	yes	temperate
remanei	PX443_inbred	ebel_2016	101	24_hr	male_female	yes	temperate
remanei	PX443_inbred	ebel_2016	345	24_hr	male_female	yes	temperate
remanei	PX443_inbred	ebel_2016	176.67	24_hr	male_female	yes	temperate
remanei	PX443_inbred	ebel_2016	126.67	24_hr	male_female	yes	temperate
remanei	PX443_inbred	ebel_2016	189.67	24_hr	male_female	yes	temperate
remanei	PX443_inbred	ebel_2016	164.67	24_hr	male_female	yes	temperate
remanei	PX443_inbred	ebel_2016	228.67	24_hr	male_female	yes	temperate
remanei	PX443_inbred	ebel_2016	10	24_hr	male_female	yes	temperate
remanei	PX443_inbred	ebel_2016	178.67	24_hr	male_female	yes	temperate
remanei	PX443_inbred	ebel_2016	5	24_hr	male_female	yes	temperate
remanei	PX443_inbred	ebel_2016	94	24_hr	male_female	yes	temperate
remanei	PX443_inbred	ebel_2016	371	24_hr	male_female	yes	temperate
remanei	PX443_inbred	ebel_2016	196	24_hr	male_female	yes	temperate
remanei	PX443_inbred	ebel_2016	68	24_hr	male_female	yes	temperate
remanei	PX443_inbred	ebel_2016	179.33	24_hr	male_female	yes	temperate
remanei	PX443_inbred	ebel_2016	35	24_hr	male_female	yes	temperate
remanei	PX443_inbred	ebel_2016	189.33	24_hr	male_female	yes	temperate
remanei	PX443_inbred	ebel_2016	539.33	24_hr	male_female	yes	temperate
remanei	PX443_inbred	ebel_2016	405.33	24_hr	male_female	yes	temperate
remanei	PX443_inbred	ebel_2016	233.33	24_hr	male_female	yes	temperate
remanei	PX443_inbred	ebel_2016	51.33	24_hr	male_female	yes	temperate
remanei	PX443_inbred	ebel_2016	116.33	24_hr	male_female	yes	temperate
remanei	PX443_inbred	ebel_2016	243	24_hr	male_female	yes	temperate
remanei	PX443_inbred	ebel_2016	215.33	24_hr	male_female	yes	temperate
remanei	PX443_inbred	ebel_2016	138.33	24_hr	male_female	yes	temperate
remanei	PX443_inbred	ebel_2016	101	24_hr	male_female	yes	temperate
remanei	PX443_inbred	ebel_2016	283.33	24_hr	male_female	yes	temperate
remanei	PX443_inbred	ebel_2016	584	24_hr	male_female	yes	temperate
remanei	PX443_inbred	ebel_2016	398	24_hr	male_female	yes	temperate
remanei	PX443_inbred	ebel_2016	63	24_hr	male_female	yes	temperate
remanei	PX443_inbred	ebel_2016	35.33	24_hr	male_female	yes	temperate
remanei	PX443_inbred	ebel_2016	22.33	24_hr	male_female	yes	temperate
elegans	JK574	woodruff_2018	112	24_hr	male_female	no	temperate
elegans	JK574	woodruff_2018	433	24_hr	male_female	no	temperate
elegans	JK574	woodruff_2018	537	24_hr	male_female	no	temperate
elegans	JK574	woodruff_2018	104	24_hr	male_female	no	temperate
elegans	JK574	woodruff_2018	0	24_hr	male_female	no	temperate
elegans	JK574	woodruff_2018	65	24_hr	male_female	no	temperate
elegans	JK574	woodruff_2018	499	24_hr	male_female	no	temperate
elegans	JK574	woodruff_2018	139	24_hr	male_female	no	temperate
elegans	JK574	woodruff_2018	340	24_hr	male_female	no	temperate
elegans	JK574	woodruff_2018	472	24_hr	male_female	no	temperate
elegans	JK574	woodruff_2018	290	24_hr	male_female	no	temperate
elegans	JK574	woodruff_2018	407	24_hr	male_female	no	temperate
elegans	JK574	woodruff_2018	39	24_hr	male_female	no	temperate
elegans	JK574	woodruff_2018	2	24_hr	male_female	no	temperate
elegans	JK574	woodruff_2018	340	24_hr	male_female	no	temperate
elegans	JK574	woodruff_2018	44	24_hr	male_female	no	temperate
elegans	JK574	woodruff_2018	266	24_hr	male_female	no	temperate
elegans	JK574	woodruff_2018	470	24_hr	male_female	no	temperate
elegans	JK574	woodruff_2018	461	24_hr	male_female	no	temperate
elegans	JK574	woodruff_2018	63	24_hr	male_female	no	temperate
elegans	JK574	woodruff_2018	308	24_hr	male_female	no	temperate
elegans	JK574	woodruff_2018	6	24_hr	male_female	no	temperate
elegans	JK574	woodruff_2018	0	24_hr	male_female	no	temperate
elegans	JK574	woodruff_2018	62	24_hr	male_female	no	temperate
elegans	JK574	woodruff_2018	7	24_hr	male_female	no	temperate
elegans	JK574	woodruff_2018	0	24_hr	male_female	no	temperate
elegans	JK574	woodruff_2018	340	24_hr	male_female	no	temperate
elegans	JK574	woodruff_2018	2	24_hr	male_female	no	tropical
inopinata	NKZ2	woodruff_2018	45	24_hr	male_female	no	tropical
inopinata	NKZ2	woodruff_2018	34	24_hr	male_female	no	tropical
inopinata	NKZ2	woodruff_2018	18	24_hr	male_female	no	tropical
inopinata	NKZ2	woodruff_2018	18	24_hr	male_female	no	tropical
inopinata	NKZ2	woodruff_2018	22	24_hr	male_female	no	tropical
inopinata	NKZ2	woodruff_2018	33	24_hr	male_female	no	tropical
inopinata	NKZ2	woodruff_2018	27	24_hr	male_female	no	tropical
inopinata	NKZ2	woodruff_2018	19	24_hr	male_female	no	tropical
inopinata	NKZ2	woodruff_2018	0	24_hr	male_female	no	tropical
inopinata	NKZ2	woodruff_2018	39	24_hr	male_female	no	tropical
inopinata	NKZ2	woodruff_2018	31	24_hr	male_female	no	tropical
inopinata	NKZ2	woodruff_2018	39	24_hr	male_female	no	tropical
inopinata	NKZ2	woodruff_2018	26	24_hr	male_female	no	tropical
inopinata	NKZ2	woodruff_2018	1	24_hr	male_female	no	tropical
inopinata	NKZ2	woodruff_2018	39	24_hr	male_female	no	tropical
inopinata	NKZ2	woodruff_2018	22	24_hr	male_female	no	tropical
inopinata	NKZ2	woodruff_2018	32	24_hr	male_female	no	tropical
inopinata	NKZ2	woodruff_2018	42	24_hr	male_female	no	tropical
inopinata	NKZ2	woodruff_2018	11	24_hr	male_female	no	tropical
inopinata	NKZ2	woodruff_2018	23	24_hr	male_female	no	tropical
inopinata	NKZ2	woodruff_2018	36	24_hr	male_female	no	tropical
inopinata	NKZ2	woodruff_2018	0	24_hr	male_female	no	tropical
inopinata	NKZ2	woodruff_2018	12	24_hr	male_female	no	tropical
inopinata	NKZ2	woodruff_2018	35	24_hr	male_female	no	tropical
inopinata	NKZ2	woodruff_2018	7	24_hr	male_female	no	tropical
inopinata	NKZ2	woodruff_2018	6	24_hr	male_female	no	tropical
