# Supplementary material for: A large close relative of C. elegans is slow-developing but not long-lived
Source: BMC Evol Biol. 2019 Mar 11;19:74. doi: 10.1186/s12862-019-1388-1 (PMC6416856; doi:10.1186/s12862-019-1388-1)
Supplement: Supplementary file 3 — Developmental_timing_metadata.tsv. Developmental timing metadata collected for Additional file 1: Figure S7-S8. (TSV 6 kb) [file 12862_2019_1388_MOESM3_ESM.tsv]

species	strain	paper	time_maturation	tropical_temperate	reproductive_mode
briggsae	AF16	lucanic_2017	64.72	tropical	selfing
briggsae	AF16	lucanic_2017	63.69	tropical	selfing
briggsae	AF16	lucanic_2017	64.42	tropical	selfing
briggsae	ED3092	lucanic_2017	65.24	tropical	selfing
briggsae	ED3092	lucanic_2017	66.63	tropical	selfing
briggsae	ED3092	lucanic_2017	62.25	tropical	selfing
briggsae	ED3092	lucanic_2017	62.94	tropical	selfing
briggsae	ED3092	lucanic_2017	70.41	tropical	selfing
briggsae	HK104	lucanic_2017	63.76	temperate	selfing
briggsae	HK104	lucanic_2017	65.08	temperate	selfing
briggsae	HK104	lucanic_2017	67.15	temperate	selfing
briggsae	HK104	lucanic_2017	66.62	temperate	selfing
briggsae	JU1264	lucanic_2017	65.85	temperate	selfing
briggsae	JU1264	lucanic_2017	63.86	temperate	selfing
briggsae	JU1264	lucanic_2017	64.03	temperate	selfing
briggsae	JU1264	lucanic_2017	67.09	temperate	selfing
briggsae	JU1348	lucanic_2017	66.6	tropical	selfing
briggsae	JU1348	lucanic_2017	63	tropical	selfing
briggsae	JU1348	lucanic_2017	65.07	tropical	selfing
briggsae	JU1348	lucanic_2017	70.57	tropical	selfing
briggsae	JU726	lucanic_2017	65.07	tropical	selfing
briggsae	JU726	lucanic_2017	62.63	tropical	selfing
briggsae	JU726	lucanic_2017	64.06	tropical	selfing
briggsae	JU726	lucanic_2017	63.64	tropical	selfing
briggsae	NIC20	lucanic_2017	64.94	tropical	selfing
briggsae	NIC20	lucanic_2017	63.75	tropical	selfing
briggsae	NIC20	lucanic_2017	64.48	tropical	selfing
briggsae	NIC20	lucanic_2017	64.2	tropical	selfing
briggsae	QR25	lucanic_2017	63.51	temperate	selfing
briggsae	QR25	lucanic_2017	63.75	temperate	selfing
briggsae	QR25	lucanic_2017	63.81	temperate	selfing
elegans	CB4856	lucanic_2017	66.33	tropical	selfing
elegans	CB4856	lucanic_2017	65.43	tropical	selfing
elegans	CB4856	lucanic_2017	65.43	tropical	selfing
elegans	CB4856	lucanic_2017	64.25	tropical	selfing
elegans	CB4856	lucanic_2017	65.75	tropical	selfing
elegans	CB4856	lucanic_2017	62.73	tropical	selfing
elegans	ED3040	lucanic_2017	66.56	tropical	selfing
elegans	ED3040	lucanic_2017	67.14	tropical	selfing
elegans	ED3040	lucanic_2017	67.14	tropical	selfing
elegans	ED3040	lucanic_2017	65.45	tropical	selfing
elegans	ED3040	lucanic_2017	64.45	tropical	selfing
elegans	ED3040	lucanic_2017	64.77	tropical	selfing
elegans	ED3040	lucanic_2017	64.2	tropical	selfing
elegans	ED3040	lucanic_2017	64.82	tropical	selfing
elegans	ED3040	lucanic_2017	63.68	tropical	selfing
elegans	JU1088	lucanic_2017	66.75	temperate	selfing
elegans	JU1088	lucanic_2017	66.2	temperate	selfing
elegans	JU1088	lucanic_2017	66.2	temperate	selfing
elegans	JU1088	lucanic_2017	65.45	temperate	selfing
elegans	JU1088	lucanic_2017	63.47	temperate	selfing
elegans	JU1088	lucanic_2017	64.65	temperate	selfing
elegans	JU1088	lucanic_2017	63.75	temperate	selfing
elegans	JU1088	lucanic_2017	69.66	temperate	selfing
elegans	JU1088	lucanic_2017	63.77	temperate	selfing
elegans	JU1652	lucanic_2017	68.08	temperate	selfing
elegans	JU1652	lucanic_2017	67.66	temperate	selfing
elegans	JU1652	lucanic_2017	67.66	temperate	selfing
elegans	JU1652	lucanic_2017	65.2	temperate	selfing
elegans	JU1652	lucanic_2017	63.07	temperate	selfing
elegans	JU1652	lucanic_2017	64.52	temperate	selfing
elegans	JU1652	lucanic_2017	66.59	temperate	selfing
elegans	JU1652	lucanic_2017	64.63	temperate	selfing
elegans	JU775	lucanic_2017	68.12	temperate	selfing
elegans	JU775	lucanic_2017	68.45	temperate	selfing
elegans	JU775	lucanic_2017	68.45	temperate	selfing
elegans	JU775	lucanic_2017	67.98	temperate	selfing
elegans	JU775	lucanic_2017	69.93	temperate	selfing
elegans	JU775	lucanic_2017	67.73	temperate	selfing
elegans	JU775	lucanic_2017	67.87	temperate	selfing
elegans	JU775	lucanic_2017	68.14	temperate	selfing
elegans	MY16	lucanic_2017	67.92	temperate	selfing
elegans	MY16	lucanic_2017	68.26	temperate	selfing
elegans	MY16	lucanic_2017	68.26	temperate	selfing
elegans	MY16	lucanic_2017	65.93	temperate	selfing
elegans	MY16	lucanic_2017	64.67	temperate	selfing
elegans	MY16	lucanic_2017	63.81	temperate	selfing
elegans	MY16	lucanic_2017	66.13	temperate	selfing
elegans	MY16	lucanic_2017	65.68	temperate	selfing
elegans	N2	lucanic_2017	73.94	temperate	selfing
elegans	N2	lucanic_2017	74.2	temperate	selfing
elegans	N2	lucanic_2017	71.7	temperate	selfing
elegans	N2	lucanic_2017	75.51	temperate	selfing
elegans	N2	lucanic_2017	72.41	temperate	selfing
elegans	N2	lucanic_2017	73.88	temperate	selfing
elegans	N2	lucanic_2017	75.43	temperate	selfing
elegans	N2	lucanic_2017	73.95	temperate	selfing
elegans	N2	lucanic_2017	75.44	temperate	selfing
elegans	N2	lucanic_2017	71.39	temperate	selfing
elegans	N2	lucanic_2017	71.66	temperate	selfing
elegans	N2	lucanic_2017	72.54	temperate	selfing
elegans	N2	lucanic_2017	68.16	temperate	selfing
elegans	N2	lucanic_2017	74.27	temperate	selfing
elegans	N2	lucanic_2017	69.4	temperate	selfing
elegans	QX1211	lucanic_2017	66.21	temperate	selfing
elegans	QX1211	lucanic_2017	70.42	temperate	selfing
elegans	QX1211	lucanic_2017	70.42	temperate	selfing
elegans	QX1211	lucanic_2017	68.82	temperate	selfing
elegans	QX1211	lucanic_2017	65.62	temperate	selfing
elegans	QX1211	lucanic_2017	64.35	temperate	selfing
elegans	QX1211	lucanic_2017	66.5	temperate	selfing
tropicalis	JU1373	lucanic_2017	77.06	tropical	selfing
tropicalis	JU1373	lucanic_2017	83.37	tropical	selfing
tropicalis	JU1373	lucanic_2017	79.22	tropical	selfing
tropicalis	JU1630	lucanic_2017	78.07	tropical	selfing
tropicalis	JU1630	lucanic_2017	80.05	tropical	selfing
tropicalis	JU1630	lucanic_2017	83.34	tropical	selfing
tropicalis	JU1630	lucanic_2017	84.21	tropical	selfing
tropicalis	NIC122	lucanic_2017	75.75	tropical	selfing
tropicalis	NIC122	lucanic_2017	77.62	tropical	selfing
tropicalis	NIC122	lucanic_2017	76.25	tropical	selfing
tropicalis	NIC58	lucanic_2017	76.75	tropical	selfing
tropicalis	NIC58	lucanic_2017	77.82	tropical	selfing
tropicalis	NIC58	lucanic_2017	77.98	tropical	selfing
tropicalis	QG131	lucanic_2017	73.88	tropical	selfing
tropicalis	QG131	lucanic_2017	80.05	tropical	selfing
tropicalis	QG131	lucanic_2017	76.6	tropical	selfing
tropicalis	QG834	lucanic_2017	73.26	tropical	selfing
tropicalis	QG834	lucanic_2017	76.93	tropical	selfing
tropicalis	QG834	lucanic_2017	75.97	tropical	selfing
elegans	JK574	woodruff_2018	64.8	temperate	male/female
inopinata	NKZ2	woodruff_2018	160.8	tropical	male/female
remanei	JU274	diaz_2008	62.16	temperate	male/female
