# Supplementary material for: A large close relative of C. elegans is slow-developing but not long-lived
Source: BMC Evol Biol. 2019 Mar 11;19:74. doi: 10.1186/s12862-019-1388-1 (PMC6416856; doi:10.1186/s12862-019-1388-1)
Supplement: Supplementary file 4 — Models_hypothesis_tests.R. Software for generating models and statistics. (R 52 kb) [file 12862_2019_1388_MOESM4_ESM.r]

#statistical analysis for Woodruff et al. 2019.

###developmental timing###


#statistics and plots for developmental timing data in Woodruff et al. 2019.

#get data in there

hatch_data <- read.table("hatch_time_data.tsv", sep="\t", header=T)
dev_data <- read.table("postembryonic_milestone_time_data.tsv", sep="\t", header=T)

#prepare data for logistic regression

	#expand the number of rows according to number of hatched worms-- each worm gets a row per time observed
dev_data_expand_at_milestone <- dev_data[rep(1:nrow(dev_data), dev_data$worms_at_milestone),]
hatch_data_expand_hatch <- hatch_data[rep(1:nrow(hatch_data), hatch_data$worms_hatch),]

	#expand the number of rows according to number of not hatched worms-- each worm gets a row per time observed
dev_data_expand_not_at_milestone <- dev_data[rep(1:nrow(dev_data), dev_data$worms_not_at_milestone),]
hatch_data_expand_not_hatch <- hatch_data[rep(1:nrow(hatch_data), hatch_data$worms_not_hatch),]

	#add column of ones to hatched worms
dev_data_expand_at_milestone$milestone_status <- rep(1,nrow(dev_data_expand_at_milestone))
hatch_data_expand_hatch$hatch_status <- rep(1,nrow(hatch_data_expand_hatch))

	#add column of zeros to not hatched worms
dev_data_expand_not_at_milestone$milestone_status <- rep(0,nrow(dev_data_expand_not_at_milestone))
hatch_data_expand_not_hatch$hatch_status <- rep(0,nrow(hatch_data_expand_not_hatch))

	#concatenate the data frames
all_dev_data_expand <- rbind(dev_data_expand_at_milestone, dev_data_expand_not_at_milestone)
all_hatch_data_expand <- rbind(hatch_data_expand_hatch, hatch_data_expand_not_hatch)

#subset data

	#by temp
hatch_15 <- all_hatch_data_expand[all_hatch_data_expand$temp == 15,]
hatch_20 <- all_hatch_data_expand[all_hatch_data_expand$temp == 20,]
hatch_25 <- all_hatch_data_expand[all_hatch_data_expand$temp == 25,]
hatch_30 <- all_hatch_data_expand[all_hatch_data_expand$temp == 30,]
dev_15 <- all_dev_data_expand[all_dev_data_expand$temp == 15,]
dev_20 <- all_dev_data_expand[all_dev_data_expand$temp == 20,]
dev_25 <- all_dev_data_expand[all_dev_data_expand$temp == 25,]
dev_30 <- all_dev_data_expand[all_dev_data_expand$temp == 30,]


	#by milestone
dev_15_L4 <- dev_15[dev_15$milestone == "L4_older",]
dev_15_adult <- dev_15[dev_15$milestone == "adult",]
dev_15_embryo <- dev_15[dev_15$milestone == "embryo",]
dev_20_L4 <- dev_20[dev_20$milestone == "L4_older",]
dev_20_adult <- dev_20[dev_20$milestone == "adult",]
dev_20_embryo <- dev_20[dev_20$milestone == "embryo",]
dev_25_L4 <- dev_25[dev_25$milestone == "L4_older",]
dev_25_adult <- dev_25[dev_25$milestone == "adult",]
dev_25_embryo <- dev_25[dev_25$milestone == "embryo",]
dev_30_L4 <- dev_30[dev_30$milestone == "L4_older",]
dev_30_adult <- dev_30[dev_30$milestone == "adult",]
dev_30_embryo <- dev_30[dev_30$milestone == "embryo",]

	#inopinata
hatch_20_inopinata <- hatch_20[hatch_20$strain == "NKZ2",]
hatch_25_inopinata <- hatch_25[hatch_25$strain == "NKZ2",]
dev_20_L4_inopinata <- dev_20_L4[dev_20_L4$species == "inopinata",]
dev_20_adult_inopinata <- dev_20_adult[dev_20_adult$species == "inopinata",]
dev_20_embryo_inopinata <- dev_20_embryo[dev_20_embryo$species == "inopinata",]
dev_25_L4_inopinata <- dev_25_L4[dev_25_L4$species == "inopinata",]
dev_25_adult_inopinata <- dev_25_adult[dev_25_adult$species == "inopinata",]
dev_25_embryo_inopinata <- dev_25_embryo[dev_25_embryo$species == "inopinata",]

	#elegans
hatch_20_elegans <- hatch_20[hatch_20$strain == "N2",]
hatch_25_elegans <- hatch_25[hatch_25$strain == "N2",]
dev_20_L4_elegans <- dev_20_L4[dev_20_L4$species == "elegans",]
dev_20_adult_elegans <- dev_20_adult[dev_20_adult$species == "elegans",]
dev_20_embryo_elegans <- dev_20_embryo[dev_20_embryo$species == "elegans",]
dev_25_L4_elegans <- dev_25_L4[dev_25_L4$species == "elegans",]
dev_25_adult_elegans <- dev_25_adult[dev_25_adult$species == "elegans",]
dev_25_embryo_elegans <- dev_25_embryo[dev_25_embryo$species == "elegans",]


	#animals at milestone
hatch_15_at_milestone <- hatch_15[hatch_15$hatch_status == 1,]
dev_15_L4_at_milestone <- dev_15_L4[dev_15_L4$milestone_status == 1,]
dev_15_adult_at_milestone <- dev_15_adult[dev_15_adult$milestone_status == 1,]
dev_15_embryo_at_milestone <- dev_15_embryo[dev_15_embryo$milestone_status == 1,]
hatch_20_elegans_at_milestone <- hatch_20_elegans[hatch_20_elegans$hatch_status == 1,]
hatch_25_elegans_at_milestone <- hatch_25_elegans[hatch_25_elegans$hatch_status == 1,]
dev_20_L4_elegans_at_milestone <- dev_20_L4_elegans[dev_20_L4_elegans$milestone_status == 1,]
dev_20_adult_elegans_at_milestone <- dev_20_adult_elegans[dev_20_adult_elegans$milestone_status == 1,]
dev_20_embryo_elegans_at_milestone <- dev_20_embryo_elegans[dev_20_embryo_elegans$milestone_status == 1,]
dev_25_L4_elegans_at_milestone <- dev_25_L4_elegans[dev_25_L4_elegans$milestone_status == 1,]
dev_25_adult_elegans_at_milestone <- dev_25_adult_elegans[dev_25_adult_elegans$milestone_status == 1,]
dev_25_embryo_elegans_at_milestone <- dev_25_embryo_elegans[dev_25_embryo_elegans$milestone_status == 1,]
hatch_20_inopinata_at_milestone <- hatch_20_inopinata[hatch_20_inopinata$hatch_status == 1,]
hatch_25_inopinata_at_milestone <- hatch_25_inopinata[hatch_25_inopinata$hatch_status == 1,]
dev_20_L4_inopinata_at_milestone <- dev_20_L4_inopinata[dev_20_L4_inopinata$milestone_status == 1,]
dev_20_adult_inopinata_at_milestone <- dev_20_adult_inopinata[dev_20_adult_inopinata$milestone_status == 1,]
dev_20_embryo_inopinata_at_milestone <- dev_20_embryo_inopinata[dev_20_embryo_inopinata$milestone_status == 1,]
dev_25_L4_inopinata_at_milestone <- dev_25_L4_inopinata[dev_25_L4_inopinata$milestone_status == 1,]
dev_25_adult_inopinata_at_milestone <- dev_25_adult_inopinata[dev_25_adult_inopinata$milestone_status == 1,]
dev_25_embryo_inopinata_at_milestone <- dev_25_embryo_inopinata[dev_25_embryo_inopinata$milestone_status == 1,]
hatch_30_at_milestone <- hatch_30[hatch_30$hatch_status == 1,]
dev_30_L4_at_milestone <- dev_30_L4[dev_30_L4$milestone_status == 1,]
dev_30_adult_at_milestone <- dev_30_adult[dev_30_adult$milestone_status == 1,]
dev_30_embryo_at_milestone <- dev_30_embryo[dev_30_embryo$milestone_status == 1,]

#total number of worms per species per condition per milestone
sum(tapply(hatch_15$tot_worm, droplevels(hatch_15$plate_id), max))
sum(tapply(dev_15_L4$tot_worm, droplevels(dev_15_L4$plate_id), max))
sum(tapply(dev_15_adult$tot_worm, droplevels(dev_15_adult$plate_id), max))
sum(tapply(dev_15_embryo$tot_worm, droplevels(dev_15_embryo$plate_id), max))
sum(tapply(hatch_20_elegans$tot_worm, droplevels(hatch_20_elegans$plate_id), max))
sum(tapply(hatch_25_elegans$tot_worm, droplevels(hatch_25_elegans$plate_id), max))
sum(tapply(dev_20_L4_elegans$tot_worm, droplevels(dev_20_L4_elegans$plate_id), max))
sum(tapply(dev_20_adult_elegans$tot_worm, droplevels(dev_20_adult_elegans$plate_id), max))
sum(tapply(dev_20_embryo_elegans$tot_worm, droplevels(dev_20_embryo_elegans$plate_id), max))
sum(tapply(dev_25_L4_elegans$tot_worm, droplevels(dev_25_L4_elegans$plate_id), max))
sum(tapply(dev_25_adult_elegans$tot_worm, droplevels(dev_25_adult_elegans$plate_id), max))
sum(tapply(dev_25_embryo_elegans$tot_worm, droplevels(dev_25_embryo_elegans$plate_id), max))
sum(tapply(hatch_20_inopinata$tot_worm, droplevels(hatch_20_inopinata$plate_id), max))
sum(tapply(hatch_25_inopinata$tot_worm, droplevels(hatch_25_inopinata$plate_id), max))
sum(tapply(dev_20_L4_inopinata$tot_worm, droplevels(dev_20_L4_inopinata$plate_id), max))
sum(tapply(dev_20_adult_inopinata$tot_worm, droplevels(dev_20_adult_inopinata$plate_id), max))
sum(tapply(dev_20_embryo_inopinata$tot_worm, droplevels(dev_20_embryo_inopinata$plate_id), max))
sum(tapply(dev_25_L4_inopinata$tot_worm, droplevels(dev_25_L4_inopinata$plate_id), max))
sum(tapply(dev_25_adult_inopinata$tot_worm, droplevels(dev_25_adult_inopinata$plate_id), max))
sum(tapply(dev_25_embryo_inopinata$tot_worm, droplevels(dev_25_embryo_inopinata$plate_id), max))
sum(tapply(hatch_30$tot_worm, droplevels(hatch_30$plate_id), max))
sum(tapply(dev_30_L4$tot_worm, droplevels(dev_30_L4$plate_id), max))
sum(tapply(dev_30_adult$tot_worm, droplevels(dev_30_adult$plate_id), max))
sum(tapply(dev_30_embryo$tot_worm, droplevels(dev_30_embryo$plate_id), max))

#total number of plates per species per condition per milestone
length(tapply(hatch_15$tot_worm, droplevels(hatch_15$plate_id), max))
length(tapply(dev_15_L4$tot_worm, droplevels(dev_15_L4$plate_id), max))
length(tapply(dev_15_adult$tot_worm, droplevels(dev_15_adult$plate_id), max))
length(tapply(dev_15_embryo$tot_worm, droplevels(dev_15_embryo$plate_id), max))
length(tapply(hatch_20_elegans$tot_worm, droplevels(hatch_20_elegans$plate_id), max))
length(tapply(hatch_25_elegans$tot_worm, droplevels(hatch_25_elegans$plate_id), max))
length(tapply(dev_20_L4_elegans$tot_worm, droplevels(dev_20_L4_elegans$plate_id), max))
length(tapply(dev_20_adult_elegans$tot_worm, droplevels(dev_20_adult_elegans$plate_id), max))
length(tapply(dev_20_embryo_elegans$tot_worm, droplevels(dev_20_embryo_elegans$plate_id), max))
length(tapply(dev_25_L4_elegans$tot_worm, droplevels(dev_25_L4_elegans$plate_id), max))
length(tapply(dev_25_adult_elegans$tot_worm, droplevels(dev_25_adult_elegans$plate_id), max))
length(tapply(dev_25_embryo_elegans$tot_worm, droplevels(dev_25_embryo_elegans$plate_id), max))
length(tapply(hatch_20_inopinata$tot_worm, droplevels(hatch_20_inopinata$plate_id), max))
length(tapply(hatch_25_inopinata$tot_worm, droplevels(hatch_25_inopinata$plate_id), max))
length(tapply(dev_20_L4_inopinata$tot_worm, droplevels(dev_20_L4_inopinata$plate_id), max))
length(tapply(dev_20_adult_inopinata$tot_worm, droplevels(dev_20_adult_inopinata$plate_id), max))
length(tapply(dev_20_embryo_inopinata$tot_worm, droplevels(dev_20_embryo_inopinata$plate_id), max))
length(tapply(dev_25_L4_inopinata$tot_worm, droplevels(dev_25_L4_inopinata$plate_id), max))
length(tapply(dev_25_adult_inopinata$tot_worm, droplevels(dev_25_adult_inopinata$plate_id), max))
length(tapply(dev_25_embryo_inopinata$tot_worm, droplevels(dev_25_embryo_inopinata$plate_id), max))
length(tapply(hatch_30$tot_worm, droplevels(hatch_30$plate_id), max))
length(tapply(dev_30_L4$tot_worm, droplevels(dev_30_L4$plate_id), max))
length(tapply(dev_30_adult$tot_worm, droplevels(dev_30_adult$plate_id), max))
length(tapply(dev_30_embryo$tot_worm, droplevels(dev_30_embryo$plate_id), max))


#range of time to milestone per species per condition
range(hatch_15_at_milestone$hour)
range(dev_15_L4_at_milestone$day)
range(dev_15_adult_at_milestone$day)
range(dev_15_embryo_at_milestone$day)
range(hatch_20_elegans_at_milestone$hour)
range(hatch_25_elegans_at_milestone$hour)
range(dev_20_L4_elegans_at_milestone$day)
range(dev_20_adult_elegans_at_milestone$day)
range(dev_20_embryo_elegans_at_milestone$day)
range(dev_25_L4_elegans_at_milestone$day)
range(dev_25_adult_elegans_at_milestone$day)
range(dev_25_embryo_elegans_at_milestone$day)
range(hatch_20_inopinata_at_milestone$hour)
range(hatch_25_inopinata_at_milestone$hour)
range(dev_20_L4_inopinata_at_milestone$day)
range(dev_20_adult_inopinata_at_milestone$day)
range(dev_20_embryo_inopinata_at_milestone$day)
range(dev_25_L4_inopinata_at_milestone$day)
range(dev_25_adult_inopinata_at_milestone$day)
range(dev_25_embryo_inopinata_at_milestone$day)
range(hatch_30_at_milestone$hour)
range(dev_30_L4_at_milestone$day)
range(dev_30_adult_at_milestone$day)
range(dev_30_embryo_at_milestone$day)

#get inflection point and 95% confidence intervals of logistic models (i.e., time at which 50% of animals have reached a milestone)

	#define function
func_log_inf_conf <- function(dat,x,y){

	f <- function (x) 1/(1+exp(-x))
	the_glm <- glm(y ~ x, family="binomial", data=dat)
	conf <- confint(the_glm)
	#the inflection point

	p <- 0.5
	q <- (log(p/(1-p)) - coef(the_glm)[1]) / coef(the_glm)[2]

	# confidence interval at inflection point
	upper_q <- (log(p/(1-p)) - conf[1,1]) / conf[2,1]
	lower_q <- (log(p/(1-p)) - conf[1,2]) / conf[2,2]

	#return
	ret <- c(q, lower_q, upper_q)
	return(ret)
}

	#median and confidence intervals
func_log_inf_conf(hatch_15,hatch_15$hour,hatch_15$hatch_status)
func_log_inf_conf(hatch_20_elegans,hatch_20_elegans$hour,hatch_20_elegans$hatch_status)
func_log_inf_conf(hatch_25_elegans,hatch_25_elegans$hour,hatch_25_elegans$hatch_status)
func_log_inf_conf(hatch_20_inopinata,hatch_20_inopinata$hour,hatch_20_inopinata$hatch_status)
func_log_inf_conf(hatch_25_inopinata,hatch_25_inopinata$hour,hatch_25_inopinata$hatch_status)
func_log_inf_conf(hatch_30,hatch_30$hour,hatch_30$hatch_status)
func_log_inf_conf(dev_15_L4, dev_15_L4$day,dev_15_L4$milestone_status)
func_log_inf_conf(dev_15_adult, dev_15_adult$day,dev_15_adult$milestone_status)
func_log_inf_conf(dev_15_embryo, dev_15_embryo$day,dev_15_embryo$milestone_status)
func_log_inf_conf(dev_20_L4_elegans, dev_20_L4_elegans$day,dev_20_L4_elegans$milestone_status)
func_log_inf_conf(dev_20_adult_elegans, dev_20_adult_elegans$day,dev_20_adult_elegans$milestone_status)
func_log_inf_conf(dev_20_embryo_elegans, dev_20_embryo_elegans$day,dev_20_embryo_elegans$milestone_status)
func_log_inf_conf(dev_25_L4_elegans, dev_25_L4_elegans$day,dev_25_L4_elegans$milestone_status)
func_log_inf_conf(dev_25_adult_elegans, dev_25_adult_elegans$day,dev_25_adult_elegans$milestone_status)
func_log_inf_conf(dev_25_embryo_elegans, dev_25_embryo_elegans$day,dev_25_embryo_elegans$milestone_status)
func_log_inf_conf(dev_20_L4_inopinata, dev_20_L4_inopinata$day,dev_20_L4_inopinata$milestone_status)
func_log_inf_conf(dev_20_adult_inopinata, dev_20_adult_inopinata$day,dev_20_adult_inopinata$milestone_status)
func_log_inf_conf(dev_20_embryo_inopinata, dev_20_embryo_inopinata$day,dev_20_embryo_inopinata$milestone_status)
func_log_inf_conf(dev_25_L4_inopinata, dev_25_L4_inopinata$day,dev_25_L4_inopinata$milestone_status)
func_log_inf_conf(dev_25_adult_inopinata, dev_25_adult_inopinata$day,dev_25_adult_inopinata$milestone_status)
func_log_inf_conf(dev_25_embryo_inopinata, dev_25_embryo_inopinata$day,dev_25_embryo_inopinata$milestone_status)
func_log_inf_conf(dev_30_L4, dev_30_L4$day,dev_30_L4$milestone_status)
func_log_inf_conf(dev_30_adult, dev_30_adult$day,dev_30_adult$milestone_status)
func_log_inf_conf(dev_30_embryo, dev_30_embryo$day,dev_30_embryo$milestone_status)

#Firth's Bias-Reduced Logistic Regression to penalize instances of complete separation in the developmental timing data (i.e., all worms reach milestone at the same time)

	#load package
	library(logistf)
	#define function
func_logistf_inf_conf <- function(dat,x,y){
	the_glm <- logistf(y ~ x, family="binomial", data=dat)
	conf <- confint(the_glm)

	p <- 0.5
	q <- (log(p/(1-p)) - coef(the_glm)[1]) / coef(the_glm)[2]

	upper_q <- (log(p/(1-p)) - conf[1,1]) / conf[2,1]
	lower_q <- (log(p/(1-p)) - conf[1,2]) / conf[2,2]

	#return
	ret <- c(q, lower_q, upper_q)
	return(ret)
}

	#median and confidence intervals
func_logistf_inf_conf(hatch_15,hatch_15$hour,hatch_15$hatch_status)
func_logistf_inf_conf(hatch_20_elegans,hatch_20_elegans$hour,hatch_20_elegans$hatch_status)
func_logistf_inf_conf(hatch_25_elegans,hatch_25_elegans$hour,hatch_25_elegans$hatch_status)
func_logistf_inf_conf(hatch_20_inopinata,hatch_20_inopinata$hour,hatch_20_inopinata$hatch_status)
func_logistf_inf_conf(hatch_25_inopinata,hatch_25_inopinata$hour,hatch_25_inopinata$hatch_status)
func_logistf_inf_conf(hatch_30,hatch_30$hour,hatch_30$hatch_status)
func_logistf_inf_conf(dev_15_L4, dev_15_L4$day,dev_15_L4$milestone_status)
func_logistf_inf_conf(dev_15_adult, dev_15_adult$day,dev_15_adult$milestone_status)
func_logistf_inf_conf(dev_15_embryo, dev_15_embryo$day,dev_15_embryo$milestone_status)
func_logistf_inf_conf(dev_20_L4_elegans, dev_20_L4_elegans$day,dev_20_L4_elegans$milestone_status)
func_logistf_inf_conf(dev_20_adult_elegans, dev_20_adult_elegans$day,dev_20_adult_elegans$milestone_status)
func_logistf_inf_conf(dev_20_embryo_elegans, dev_20_embryo_elegans$day,dev_20_embryo_elegans$milestone_status)
func_logistf_inf_conf(dev_25_L4_elegans, dev_25_L4_elegans$day,dev_25_L4_elegans$milestone_status)
func_logistf_inf_conf(dev_25_adult_elegans, dev_25_adult_elegans$day,dev_25_adult_elegans$milestone_status)
func_logistf_inf_conf(dev_25_embryo_elegans, dev_25_embryo_elegans$day,dev_25_embryo_elegans$milestone_status)
func_logistf_inf_conf(dev_20_L4_inopinata, dev_20_L4_inopinata$day,dev_20_L4_inopinata$milestone_status)
func_logistf_inf_conf(dev_20_adult_inopinata, dev_20_adult_inopinata$day,dev_20_adult_inopinata$milestone_status)
func_logistf_inf_conf(dev_20_embryo_inopinata, dev_20_embryo_inopinata$day,dev_20_embryo_inopinata$milestone_status)
func_logistf_inf_conf(dev_25_L4_inopinata, dev_25_L4_inopinata$day,dev_25_L4_inopinata$milestone_status)
func_logistf_inf_conf(dev_25_adult_inopinata, dev_25_adult_inopinata$day,dev_25_adult_inopinata$milestone_status)
func_logistf_inf_conf(dev_25_embryo_inopinata, dev_25_embryo_inopinata$day,dev_25_embryo_inopinata$milestone_status)
func_logistf_inf_conf(dev_30_L4, dev_30_L4$day,dev_30_L4$milestone_status)
func_logistf_inf_conf(dev_30_adult, dev_30_adult$day,dev_30_adult$milestone_status)
func_logistf_inf_conf(dev_30_embryo, dev_30_embryo$day,dev_30_embryo$milestone_status)

#likelihood ratio tests for the effect of species on development

	#remove rows not needed for model comparison
hatch_20_com <- hatch_20[,c(2:3,8,10)]
hatch_25_com <- hatch_25[,c(2:3,8,10)]
dev_20_L4_com <- dev_20_L4[,c(3,4,9:10,12)]
dev_20_adult_com <- dev_20_adult[,c(3,4,9:10,12)]
dev_20_embryo_com <- dev_20_embryo[,c(3,4,12)]
dev_25_L4_com <- dev_25_L4[,c(3,4,9:10,12)]
dev_25_adult_com <- dev_25_adult[,c(3,4,9:10,12)]
dev_25_embryo_com <- dev_25_embryo[,c(3,4,12)]

	#no species df for model comparison
hatch_20_no_species <- hatch_20_com[,c(2:4)]
hatch_25_no_species <- hatch_25_com[,c(2:4)]
dev_20_L4_no_species <- dev_20_L4_com[,c(2:5)]
dev_20_adult_no_species <- dev_20_adult_com[,c(2:5)]
dev_20_embryo_no_species <- dev_20_embryo_com[,c(2:3)]
dev_25_L4_no_species <- dev_25_L4_com[,c(2:5)]
dev_25_adult_no_species <- dev_25_adult_com[,c(2:5)]
dev_25_embryo_no_species <- dev_25_embryo_com[,c(2:3)]

	#hatching 20 deg
glm_all <- glm(hatch_status ~ .*., family="binomial"(link="logit"), data=hatch_20_com)
glm_no_species <- glm(hatch_status ~ .*., family="binomial"(link="logit"), data=hatch_20_no_species)
anova(glm_no_species,glm_all,test="LRT")

	#hatching 25 deg
glm_all <- glm(hatch_status ~ .*., family="binomial"(link="logit"), data=hatch_25_com)
glm_no_species <- glm(hatch_status ~ .*., family="binomial"(link="logit"), data=hatch_25_no_species)
anova(glm_no_species,glm_all,test="LRT")

	#L4 20 deg
glm_all <- glm(milestone_status ~ .*., family="binomial"(link="logit"), data=dev_20_L4_com)
glm_no_species <- glm(milestone_status ~ .*., family="binomial"(link="logit"), data=dev_20_L4_no_species)
anova(glm_no_species,glm_all,test="LRT")

	#adult 20 deg
glm_all <- glm(milestone_status ~ .*., family="binomial"(link="logit"), data=dev_20_adult_com)
glm_no_species <- glm(milestone_status ~ .*., family="binomial"(link="logit"), data=dev_20_adult_no_species)
anova(glm_no_species,glm_all,test="LRT")

	#embryogenesis 20 deg
glm_all <- glm(milestone_status ~ .*., family="binomial"(link="logit"), data=dev_20_embryo_com)
glm_no_species <- glm(milestone_status ~ .*., family="binomial"(link="logit"), data=dev_20_embryo_no_species)
anova(glm_no_species,glm_all,test="LRT")

	#L4 25 deg
glm_all <- glm(milestone_status ~ .*., family="binomial"(link="logit"), data=dev_25_L4_com)
glm_no_species <- glm(milestone_status ~ .*., family="binomial"(link="logit"), data=dev_25_L4_no_species)
anova(glm_no_species,glm_all,test="LRT")

	#adult 25 deg
glm_all <- glm(milestone_status ~ .*., family="binomial"(link="logit"), data=dev_25_adult_com)
glm_no_species <- glm(milestone_status ~ .*., family="binomial"(link="logit"), data=dev_25_adult_no_species)
anova(glm_no_species,glm_all,test="LRT")

	#embryogenesis 25 deg
glm_all <- glm(milestone_status ~ .*., family="binomial"(link="logit"), data=dev_25_embryo_com)
glm_no_species <- glm(milestone_status ~ .*., family="binomial"(link="logit"), data=dev_25_embryo_no_species)
anova(glm_no_species,glm_all,test="LRT")


#plots
	#load package
library(ggplot2)
library(ggrastr)

	#hatching
ggplot(all_hatch_data_expand, aes(x=hour, y=hatch_status, group=strain)) + geom_point_rast(aes(colour=strain), alpha=0.05, size=1.5, position=position_jitter(height=0.01, width=0.2)) + stat_smooth(method="glm", method.args=list(family="binomial"), aes(colour=strain), se=FALSE,size=0.75) + scale_colour_brewer(palette="Set1") + facet_wrap( ~ temp, ncol=1) + theme(panel.grid.major = element_blank(), panel.grid.minor = element_blank(), panel.background = element_blank(), axis.line = element_line(colour = "black"),legend.position="none", strip.background = element_blank(), axis.text=element_text(size=10, color="black"),axis.ticks = element_line(colour = "black"), axis.title=element_text(size=13,color="black"), strip.text.x = element_blank()) + scale_x_continuous(limits=c(0,38), breaks=c(2,6,10,14,18,22,26,30,34,38)) + scale_y_continuous(limits=c(0,1), breaks=c(0,0.5,1)) + labs(x="Time(hours)", y="Hatching Status")

	#postembryonic milestones
milestone_linetypes <- c(adult = "longdash", embryo = "solid", L4_older = "dotted")

ggplot(all_dev_data_expand, aes(x=day, y=milestone_status, group=interaction(species, milestone),linetype=milestone)) + geom_point_rast(aes(colour=species), alpha=0.05, size=1.5, position=position_jitter(height=0.01, width=0.2)) + stat_smooth(method="glm", method.args=list(family="binomial"), se=FALSE, aes(colour=species), size=0.75) + facet_wrap( ~ temp, ncol=1) + scale_colour_brewer(palette="Set1") + scale_linetype_manual(values=milestone_linetypes) + theme(panel.grid.major = element_blank(), panel.grid.minor = element_blank(), panel.background = element_blank(), axis.line = element_line(colour = "black"), axis.text=element_text(size=10, color="black"), axis.title=element_text(size=13, color="black"), legend.position="none",axis.ticks = element_line(colour = "black"), strip.background = element_blank(),strip.text.x = element_blank()) + scale_x_continuous(limits=c(1,9), breaks=c(1:9)) + labs(x="Time(days)", y="Developmental Milestone Status") + scale_y_continuous(limits=c(0,1), breaks=c(0,0.5,1))


###lifespan###

#models and plots for lifespan data in Woodruff et al. 2018.

#load the packages

library(gdata)
library(lme4)
library(survival)
library(rms)
library(multcomp)
library(coxme)
library(ggfortify)

#get the data in there

life_data <- read.csv(file = "lifespan_data.tsv", header = TRUE, sep = "\t")

attach(life_data)

#make survobj...
survobj_tot <- Surv(DeathDate1, Dead)
survobj_ad <- Surv(DeathDate2, Dead)

#get model with survfit...

#all
survfit_tot <- survfit(survobj_tot ~ Strain, data=life_data, conf.type="log-log")
survfit_ad <- survfit(survobj_ad ~ Strain, data=life_data, conf.type="log-log")

#by experiment

survfit_tot_by_exp <- survfit(survobj_tot ~ Strain + ExperimentID, data=life_data, conf.type="log-log")
survfit_ad_by_exp <- survfit(survobj_ad ~ Strain + ExperimentID, data=life_data, conf.type="log-log")

#by plate

survfit_tot_by_plate <- survfit(survobj_tot ~ Strain + PlateID, data=life_data, conf.type="log-log")
survfit_ad_by_plate <- survfit(survobj_ad ~ Strain + PlateID, data=life_data, conf.type="log-log")

#summary of survfit_tot (total lifespan)

survfit_tot

#summary of survfit_ad (adult lifespan)

survfit_ad

#Cox Proportional Hazards Analysis for total lifespan

cox_fit_tot <- coxme(Surv(DeathDate1, Dead) ~ Strain + (1|StartDate/PlateID), data=life_data)

print(cox_fit_tot)

summary(glht(cox_fit_tot, linfct = mcp(Strain = c("N2 - NKZ2 = 0","fog2 - NKZ2 = 0","N2 - fog2 = 0"))))

#Cox Proportional Hazards Analysis for adult lifespan

cox_fit_ad <- coxme(Surv(DeathDate2, Dead) ~ Strain + (1|StartDate/PlateID), data=life_data)

print(cox_fit_ad)

summary(glht(cox_fit_ad, linfct = mcp(Strain = c("N2 - NKZ2 = 0","fog2 - NKZ2 = 0","N2 - fog2 = 0"))))

#For linear model analysis, add columns of death dates that excludes censored worms

life_data$DeathDate1_excl_cens <- ifelse(life_data$Dead == 1, life_data$DeathDate1, NA)

life_data$DeathDate2_excl_cens <- ifelse(life_data$Dead == 1, life_data$DeathDate2, NA)

#Linear model analysis total lifespan

lm_life_tot <- lmer(DeathDate1_excl_cens ~ Strain + (1|StartDate/PlateID), data=life_data)

summary(lm_life_tot)

summary(glht(lm_life_tot, linfct = mcp(Strain = c("N2 - NKZ2 = 0","fog2 - NKZ2 = 0","N2 - fog2 = 0"))))

	#confidence intervals

lm_life_tot_prof <- profile(lm_life_tot)
confint(lm_life_tot_prof)

#Linear model analysis adult lifespan

lm_life_ad <- lmer(DeathDate2_excl_cens ~ Strain + (1|StartDate/PlateID), data=life_data)

summary(lm_life_ad)

summary(glht(lm_life_ad, linfct = mcp(Strain = c("N2 - NKZ2 = 0","fog2 - NKZ2 = 0","N2 - fog2 = 0"))))

	#confidence intervals

lm_life_ad_prof <- profile(lm_life_ad)
confint(lm_life_ad_prof)

#plots

group_colors <- c(fog2 = "red4", N2 = "red", NKZ2 = "#377eb8")

autoplot(survfit_tot, censor.size = 0, legend = FALSE) + labs(x="Time (days)") + labs(y="Survival") + scale_colour_manual(values=group_colors) + scale_fill_manual(values=group_colors) + theme(panel.grid.major = element_blank(), legend.position="none", panel.grid.minor = element_blank(), panel.background = element_blank(), axis.line = element_line(colour = "black"), axis.text=element_text(size=25), axis.title=element_text(size=30,face="bold")) + scale_x_continuous(limits=c(0,40), breaks=c(0,5,10,15,20,25,30,35,40))


autoplot(survfit_ad, censor.size = 0, legend = FALSE) + labs(x="Time (days)") + labs(y="Survival") + scale_colour_manual(values=group_colors) + scale_fill_manual(values=group_colors) + theme(panel.grid.major = element_blank(), legend.position="none", panel.grid.minor = element_blank(), panel.background = element_blank(), axis.text=element_text(size=25), axis.title=element_text(size=30,face="bold"), axis.line = element_line(colour = "black")) + scale_x_continuous(limits=c(0,35), breaks=c(0,5,10,15,20,25,30,35))


###reproductive duration###

#hypothesis tests and plots for reproductive duration data in Woodruff et al. 2018.

library(ggplot2)
	#this is the data under continuous mating conditions (i.e., lifetime access to males) at 25 deg C.
fec_dat <- read.table("reproductive_duration_data.tsv", sep="\t", header=T)

#get fraction of total brood per day
tot_eggs <- with(fec_dat, tapply(fec_dat$eggs,fec_dat$worm_id,sum))

fec_dat$tot_eggs <- tot_eggs[match(fec_dat$worm_id,names(tot_eggs))]

fec_dat$brood_fra <- fec_dat$eggs/fec_dat$tot_eggs

#set 0/0 "NaN" to 0
fec_dat$brood_fra[is.na(fec_dat$brood_fra)] <- 0

#making mean data frames

inopinata <- fec_dat[fec_dat$species == "inopinata",]
elegans <- fec_dat[fec_dat$species == "elegans",]

	#total brood means per day
	#inopinata
ino_means <- aggregate(inopinata$eggs,list(inopinata$day),mean)
names(ino_means)[names(ino_means)=="Group.1"] <- "day"
names(ino_means)[names(ino_means)=="x"] <- "eggs"
ino_sd <- aggregate(inopinata$eggs,list(inopinata$day),sd)
ino_sd$half_sd <- ino_sd$x/2
ino_means$half_sd <- ino_sd$half_sd
ino_means$plus_sd <- ino_means$eggs + ino_means$half_sd
ino_means$minus_sd <- ino_means$eggs - ino_means$half_sd
ino_means$species <- rep("inopinata",nrow(ino_means))
ino_means$worm_id <- rep(1,nrow(ino_means))
	#replace negative value with 0
ino_means$minus_sd[ino_means$minus_sd<0] <- 0

	#total brood means per day
	#elegans
elg_means <- aggregate(elegans$eggs,list(elegans$day),mean)
names(elg_means)[names(elg_means)=="Group.1"] <- "day"
names(elg_means)[names(elg_means)=="x"] <- "eggs"
elg_sd <- aggregate(elegans$eggs,list(elegans$day),sd)
elg_sd$half_sd <- elg_sd$x/2
elg_means$half_sd <- elg_sd$half_sd
elg_means$plus_sd <- elg_means$eggs + elg_means$half_sd
elg_means$minus_sd <- elg_means$eggs - elg_means$half_sd
elg_means$species <- rep("elegans",nrow(elg_means))
elg_means$worm_id <- rep(2,nrow(elg_means))
	#replace negative value with 0
elg_means$minus_sd[elg_means$minus_sd<0] <- 0

	#concatenate data frames

tot_meansday <- rbind(elg_means, ino_means)

	#now, fraction of total per day

	#inopinata
ino_means <- aggregate(inopinata$brood_fra,list(inopinata$day),mean)
names(ino_means)[names(ino_means)=="Group.1"] <- "day"
names(ino_means)[names(ino_means)=="x"] <- "eggs"
ino_sd <- aggregate(inopinata$brood_fra,list(inopinata$day),sd)
ino_sd$half_sd <- ino_sd$x/2
ino_means$half_sd <- ino_sd$half_sd
ino_means$plus_sd <- ino_means$eggs + ino_means$half_sd
ino_means$minus_sd <- ino_means$eggs - ino_means$half_sd
ino_means$species <- rep("inopinata",nrow(ino_means))
ino_means$worm_id <- rep(1,nrow(ino_means))
	#replace negative value with 0
ino_means$minus_sd[ino_means$minus_sd<0] <- 0

	#elegans
elg_means <- aggregate(elegans$brood_fra,list(elegans$day),mean)
names(elg_means)[names(elg_means)=="Group.1"] <- "day"
names(elg_means)[names(elg_means)=="x"] <- "eggs"
elg_sd <- aggregate(elegans$brood_fra,list(elegans$day),sd)
elg_sd$half_sd <- elg_sd$x/2
elg_means$half_sd <- elg_sd$half_sd
elg_means$plus_sd <- elg_means$eggs + elg_means$half_sd
elg_means$minus_sd <- elg_means$eggs - elg_means$half_sd
elg_means$species <- rep("elegans",nrow(elg_means))
elg_means$worm_id <- rep(2,nrow(elg_means))
	#replace negative value with 0
elg_means$minus_sd[elg_means$minus_sd<0] <- 0

	#concatenate data frames

fra_meansday <- rbind(elg_means, ino_means)


#wilcoxon rank-sum tests eggs laid by day

sapply(unique(fec_dat$day), function(x){wilcox.test(inopinata[inopinata$day==x,]$eggs, elegans[elegans$day==x,]$eggs, exact = FALSE)$p.value})
sapply(unique(fec_dat$day), function(x){wilcox.test(inopinata[inopinata$day==x,]$eggs, elegans[elegans$day==x,]$eggs, exact = FALSE)$statistic})


#wilcoxon rank-sum tests fraction laid by day

sapply(unique(fec_dat$day), function(x){wilcox.test(inopinata[inopinata$day==x,]$brood_fra, elegans[elegans$day==x,]$brood_fra, exact = FALSE)$p.value})
sapply(unique(fec_dat$day), function(x){wilcox.test(inopinata[inopinata$day==x,]$brood_fra, elegans[elegans$day==x,]$brood_fra, exact = FALSE)$statistic})

#plots

#total brood per day plot

ggplot(fec_dat, aes(x=day, y=eggs, group=worm_id)) + geom_line(aes(colour=species), size=0.05, alpha=0.6) + geom_line(data=tot_meansday, aes(x=day, y=minus_sd, group=worm_id,  colour=species), linetype="dotted", size=0.75) + geom_line(data=tot_meansday, aes(x=day, y=plus_sd, group=worm_id, colour=species), linetype="dotted", size=0.75) + geom_line(data=tot_meansday, aes(x=day,y=eggs, group=worm_id,  colour=species), size=0.75) + scale_colour_manual(values=c("red4","#377eb8")) + theme(panel.grid.major = element_blank(), panel.grid.minor = element_blank(), panel.background = element_blank(), axis.line = element_line(colour = "black"), axis.text=element_text(size=12,colour = "black"), axis.title=element_text(size=14,colour = "black"),legend.position="none",axis.ticks = element_line(colour = "black"),) + scale_x_continuous(limits = c(1, 10), breaks = c(1:10)) + labs(x="Time (days)",y="Embryos laid")

#fraction brood per day plot

ggplot(fec_dat, aes(x=day, y=brood_fra, group=worm_id)) + geom_line(aes(colour=species), size=0.05, alpha=0.6) + geom_line(data=fra_meansday, aes(x=day, y=minus_sd, group=worm_id, colour=species), linetype="dotted", size=0.75) + geom_line(data=fra_meansday, aes(x=day, y=plus_sd, group=worm_id, colour=species), linetype="dotted", size=0.75) + geom_line(data=fra_meansday, aes(x=day,y=eggs, group=worm_id, colour=species), size=0.75) + scale_colour_manual(values=c("red4","#377eb8")) + theme(panel.grid.major = element_blank(), panel.grid.minor = element_blank(), panel.background = element_blank(), axis.line = element_line(colour = "black"), axis.text=element_text(size=12,colour = "black"), axis.title=element_text(size=14,colour = "black"),legend.position="none",axis.ticks = element_line(colour = "black"),) + scale_x_continuous(limits = c(1, 10), breaks = c(1:10)) + labs(x="Time (days)",y="Embryos laid")


###fecundity###


#hypothesis tests and plots for fecundity data in Woodruff et al. 2018.
#load libraries
library(reshape2)
library(ggplot2)
#fecundity by temperature and amount of access to males
	#one overnight access to males, multiple temperatures
fec_on <- read.table("fecundity_overnight_mating_data.tsv", sep="\t", header=T)
	#lifetime access to males, 25 deg C
fec_lt <- read.table("fecundity_lifetime_access_mating_data.tsv", sep="\t", header=T)

#number of crosses per treatment

inopinata_on <- fec_on[fec_on$species == "sp34",]
elegans_on <- fec_on[fec_on$species == "elegans",]
lifetime <- fec_lt[fec_lt$mating == "b_continuous",]
inopinata_lt <- lifetime[lifetime$strain == "NKZ2",]
elegans_lt <- lifetime[lifetime$strain == "JK574",]
	#inopinata overnight access to males by temperature
tapply(inopinata_on$brood, inopinata_on$temp, length)
	#elegans overnight access to males by temperature
tapply(elegans_on$brood, elegans_on$temp, length)
	#inopinata lifetime access to males at 25
length(inopinata_lt$brood)
	#elegans lifetime access to males at 25
length(elegans_lt$brood)

#fecundity summary statistics
	#inopinata overnight access to males by temperature
tapply(inopinata_on$brood, inopinata_on$temp, summary)
	#elegans overnight access to males by temperature
tapply(elegans_on$brood, elegans_on$temp, summary)
	#inopinata lifetime access to males at 25
summary(inopinata_lt$brood)
	#elegans lifetime access to males at 25
summary(elegans_lt$brood)


#wilcoxon rank sum tests among temperatures (15, 20, 25, and 30 deg)

sapply(unique(fec_on$temp), function(x){wilcox.test(inopinata_on[inopinata_on$temp==x,]$brood, elegans_on[elegans_on$temp==x,]$brood, exact = FALSE)$p.value})
sapply(unique(fec_on$temp), function(x){wilcox.test(inopinata_on[inopinata_on$temp==x,]$brood, elegans_on[elegans_on$temp==x,]$brood, exact = FALSE)$statistic})

#wilcoxon rank sum test lifetime access to males
wilcox.test(elegans_lt$brood,inopinata_lt$brood, exact = FALSE)

#wilcoxon rank sum test overnight v lifetime access to males in elegans
wilcox.test(elegans_lt$brood,elegans_on[elegans_on$temp == 25,]$brood, exact = FALSE)

#wilcoxon rank sum test overnight v lifetime access to males in inopinata
wilcox.test(inopinata_lt$brood,inopinata_on[inopinata_on$temp == 25,]$brood, exact = FALSE)

#failed matings
inopinata_on_fail <- inopinata_on[inopinata_on$brood == 0,]
elegans_on_fail <- elegans_on[elegans_on$brood == 0,]
inopinata_lt_fail <- inopinata_lt[inopinata_lt$brood == 0,]
elegans_lt_fail <- elegans_lt[elegans_lt$brood == 0,]


	#build the mating success data frame
ino_on_count <- aggregate(inopinata_on$brood,list(inopinata_on$temp),length)
names(ino_on_count)[names(ino_on_count)=="Group.1"] <- "temp"
names(ino_on_count)[names(ino_on_count)=="x"] <- "total_crosses"
ino_on_count$failed_crosses <- tapply(inopinata_on_fail$brood, inopinata_on_fail$temp, length)
ino_on_count$successful_crosses <- ino_on_count$total_crosses - ino_on_count$failed_crosses
ino_on_count$mating_duration <- rep("overnight",nrow(ino_on_count))
ino_on_count$species <- rep("inopinata",nrow(ino_on_count))

elg_on_count <- aggregate(elegans_on$brood,list(elegans_on$temp),length)
names(elg_on_count)[names(elg_on_count)=="Group.1"] <- "temp"
names(elg_on_count)[names(elg_on_count)=="x"] <- "total_crosses"
elg_on_count$failed_crosses <- tapply(elegans_on_fail$brood, elegans_on_fail$temp, length)
elg_on_count$successful_crosses <- elg_on_count$total_crosses - elg_on_count$failed_crosses
elg_on_count$mating_duration <- rep("overnight",nrow(elg_on_count))
elg_on_count$species <- rep("elegans",nrow(elg_on_count))

lt_count <- aggregate(lifetime$brood,list(lifetime$strain),length)
names(lt_count)[names(lt_count)=="Group.1"] <- "species"
names(lt_count)[names(lt_count)=="x"] <- "total_crosses"
levels(lt_count$species)[levels(lt_count$species)=="JK574"] <- "elegans"
levels(lt_count$species)[levels(lt_count$species)=="NKZ2"] <- "inopinata"
lt_count$failed_crosses <- c(length(elegans_lt_fail$brood),length(inopinata_lt_fail$brood))
lt_count$successful_crosses <- lt_count$total_crosses - lt_count$failed_crosses
lt_count$mating_duration <- rep("lifetime",nrow(lt_count))
lt_count$temp <- rep(25,nrow(lt_count))
lt_count <- lt_count[c(6,2:4,5,1)]

mating_success <- rbind(ino_on_count,elg_on_count, lt_count)
mating_success_long <- melt(mating_success, measure.vars=c(3:4))

#fisher's exact tests of failed crosses among temperatures
	#15 deg C overnight
fisher.test(as.matrix(mating_success[c(1,5),3:4]))
	#20 deg C overnight
fisher.test(as.matrix(mating_success[c(2,6),3:4]))
	#25 deg C overnight
fisher.test(as.matrix(mating_success[c(3,7),3:4]))
	#30 deg C overnight
fisher.test(as.matrix(mating_success[c(4,8),3:4]))
	#25 deg C lifetime
fisher.test(as.matrix(mating_success[c(9,10),3:4]))
	#25 deg C lifetime v overnight elegans
fisher.test(as.matrix(mating_success[c(7,9),3:4]))
	#25 deg C lifetime v overnight inopinata
fisher.test(as.matrix(mating_success[c(3,10),3:4]))

#summary stats after removing failed crosses (lifetime access to males at 25 deg C)
inopinata_lt_no_fail <- inopinata_lt[inopinata_lt$brood != 0,]
elegans_lt_no_fail <- elegans_lt[elegans_lt$brood != 0,]
summary(inopinata_lt_no_fail$brood)
summary(elegans_lt_no_fail$brood)

#wilcoxon rank sum test, brood size between species after removing failed crosses
wilcox.test(elegans_lt_no_fail$brood,inopinata_lt_no_fail$brood, exact = FALSE)


#boxplots by temperature


ggplot(fec_on, aes(x=interaction(species, temp), y=brood)) + geom_boxplot(aes(fill=species), outlier.color=NA, width=.4) + scale_fill_manual(values=c("red4", "#377eb8" )) + geom_jitter(width=0.4, size=0.90, alpha=0.20) + scale_colour_manual(values=c("red4", "#377eb8" ))  + theme(panel.grid.major = element_blank(), panel.grid.minor = element_blank(), panel.background = element_blank(), axis.line = element_line(colour = "black"),axis.text=element_text(size=12,colour = "black"), axis.title=element_text(size=14,colour = "black"),legend.position="none",axis.ticks = element_line(colour = "black")) + labs(x="Temperature (°C)",y="Embryos laid")


#boxplots lifetime v. overnight access

ggplot(fec_lt, aes(x=interaction(mating, strain), y=brood)) + geom_boxplot(aes(fill=mating), outlier.color=NA, width=.2) + scale_fill_manual(values=c("white", "grey")) + geom_jitter(width=0.2, size=0.90, alpha=0.20) + theme(panel.grid.major = element_blank(), panel.grid.minor = element_blank(), panel.background = element_blank(), axis.line = element_line(colour = "black"),axis.text=element_text(size=12,colour = "black"), axis.title=element_text(size=14,colour = "black"),legend.position="none",axis.ticks = element_line(colour = "black")) + scale_y_continuous(limits = c(-1, 600), breaks = c(0,200,400,600)) + scale_x_discrete(labels=c("ce-1","ce-c","ci-1","ci-c")) + labs(x="Species",y="Embryos laid")


#mating success plot

ggplot(mating_success_long, aes(x=interaction(species, temp, mating_duration), y=value, fill=variable)) + geom_bar(stat="identity", colour="black") + scale_fill_manual(values=c("white", "gray" ))  + theme(panel.grid.major = element_blank(), panel.grid.minor = element_blank(), panel.background = element_blank(), axis.line = element_line(colour = "black"), axis.text=element_text(size=20, color="black"), axis.title=element_text(size=30,face="bold", color="black"),strip.background = element_blank(),strip.text.x = element_blank(), axis.text.x = element_text(size=11, angle = 45, hjust = 1)) + labs(x="Category", y="Number of Crosses")


###viability###


#statistics and plots for viability data in Woodruff et al. 2018.
#load package
library(ggplot2)

#load data
viability <- read.table("viability_data.tsv", sep="\t", header=T)

#get viability
viability$viability <- viability$adult_L4/viability$eggs

#if viability > 1, viability = 1

viability$viability[viability$viability > 1] <- 1

#subset data; "sp34" is C. inopinata
sp34 <- viability[viability$strain == "NKZ2", ]
n2 <- viability[viability$strain == "n2", ]
fog_2 <- viability[viability$strain == "fog2", ]


sp34_15 <- sp34[sp34$temp == 15,]
sp34_20 <- sp34[sp34$temp == 20,]
sp34_25 <- sp34[sp34$temp == 25,]
sp34_30 <- sp34[sp34$temp == 30,]

n2_15 <- n2[n2$temp == 15,]
n2_20 <- n2[n2$temp == 20,]
n2_25 <- n2[n2$temp == 25,]
n2_30 <- n2[n2$temp == 30,]

fog_2_15 <- fog_2[fog_2$temp == 15,]
fog_2_20 <- fog_2[fog_2$temp == 20,]
fog_2_25 <- fog_2[fog_2$temp == 25,]
fog_2_30 <- fog_2[fog_2$temp == 30,]

#wilcoxon rank sum tests
wilcox.test(sp34_15$viability,n2_15$viability)
wilcox.test(sp34_20$viability,n2_20$viability)
wilcox.test(sp34_25$viability,n2_25$viability)
wilcox.test(sp34_30$viability,n2_30$viability)
wilcox.test(sp34_15$viability,fog_2_15$viability)
wilcox.test(sp34_20$viability,fog_2_20$viability)
wilcox.test(sp34_25$viability,fog_2_25$viability)
wilcox.test(sp34_30$viability,fog_2_30$viability)
wilcox.test(sp34_15$viability,sp34_20$viability)
wilcox.test(sp34_15$viability,sp34_25$viability)
wilcox.test(sp34_15$viability,sp34_30$viability)
wilcox.test(sp34_20$viability,sp34_25$viability)
wilcox.test(sp34_20$viability,sp34_30$viability)
wilcox.test(sp34_25$viability,sp34_30$viability)

#summary statistics
summary(sp34_15$viability)
summary(sp34_20$viability)
summary(sp34_25$viability)
summary(sp34_30$viability)
summary(n2_15$viability)
summary(n2_20$viability)
summary(n2_25$viability)
summary(n2_30$viability)
summary(fog_2_15$viability)
summary(fog_2_20$viability)
summary(fog_2_25$viability)
summary(fog_2_30$viability)

#number of plates per temperature/strain)

length(sp34_15$viability)
length(sp34_20$viability)
length(sp34_25$viability)
length(sp34_30$viability)
length(n2_15$viability)
length(n2_20$viability)
length(n2_25$viability)
length(n2_30$viability)
length(fog_2_15$viability)
length(fog_2_20$viability)
length(fog_2_25$viability)
length(fog_2_30$viability)

#number of embryos per temperature/strain

sum(sp34_15$eggs)
sum(sp34_20$eggs)
sum(sp34_25$eggs)
sum(sp34_30$eggs)
sum(n2_15$eggs)
sum(n2_20$eggs)
sum(n2_25$eggs)
sum(n2_30$eggs)
sum(fog_2_15$eggs)
sum(fog_2_20$eggs)
sum(fog_2_25$eggs)
sum(fog_2_30$eggs)

#eggs per plate per temperature/strain

summary(sp34_15$eggs)
summary(sp34_20$eggs)
summary(sp34_25$eggs)
summary(sp34_30$eggs)
summary(n2_15$eggs)
summary(n2_20$eggs)
summary(n2_25$eggs)
summary(n2_30$eggs)
summary(fog_2_15$eggs)
summary(fog_2_20$eggs)
summary(fog_2_25$eggs)
summary(fog_2_30$eggs)


#plot

ggplot(viability, aes(x=interaction(strain, temp), y=viability)) + geom_boxplot(aes(fill=strain), outlier.color=NA, width=.2) + scale_fill_manual(values=c("red4", "#e41a1c", "#377eb8" ))  + geom_jitter(width=0.2, size=0.90, alpha=0.35) + scale_colour_manual(values=c("red4", "#e41a1c", "#377eb8" ))  + theme(panel.grid.major = element_blank(), panel.grid.minor = element_blank(), panel.background = element_blank(), axis.line = element_line(colour = "black"),axis.text=element_text(size=12,colour = "black"), axis.title=element_text(size=14,colour = "black"),legend.position="none",axis.ticks = element_line(colour = "black"),axis.text.x = element_text(angle = 45, hjust = 1)) + labs(x="Temperature (°C)",y="Viability")


###UpSet plot###

#this was used to make the UpSet plot in the supplemental material of Woodruff et al 2018. It requires the R library UpsetR . Data can be re-created with wormbase_phenotype_intersections.sh .

library(UpSetR)

phen_data <- read.table("upset_plot_input.tsv", sep="\t", header=T)

upset(phen_data,empty.intersections = "on", order.by = "freq",point.size = 3.5, line.size = 2, mainbar.y.label = "Phenotype Intersections", sets.x.label = "Genes per Phenotype", text.scale = c(1.3, 1.5, 1, 1, 2, 1.5))


has_phen <- phen_data[phen_data$long == 1 | phen_data$reduced_brood_size == 1 | phen_data$slow_growth == 1 | phen_data$extended_life_span == 1,]


###Metadata plots for comparing intra- and interspecific fecundity and growth###

#fecundity

library(ggplot2)

fec <- read.table("fecundity_metadata.tsv", sep="\t", header=T)


fec$strain <- factor(fec$strain, levels = c("NKZ2","AF16","ED3092","HK104","JU1264","JU1348","JU726","NIC20","QR25","CB4856","ED3040","JU1088","JU1652","JU775","MY16","N2","JK574","QX1211","JU1373","JU1630","NIC122","NIC58","QG131","QG834","EM464","SB146","PB259","PX443","PX443_inbred"))

strain_order <- c("NKZ2","AF16","ED3092","HK104","JU1264","JU1348","JU726","NIC20","QR25","CB4856","ED3040","JU1088","JU1652","JU775","MY16","N2","JK574","QX1211","JU1373","JU1630","NIC122","NIC58","QG131","QG834","EM464","SB146","PB259","PX443","PX443_inbred")

strain_labels <- c("NKZ2","AF16","ED3092","HK104","JU1264","JU1348","JU726","NIC20","QR25","CB4856","ED3040","JU1088","JU1652","JU775","MY16","N2","JK574","QX1211","JU1373","JU1630","NIC122","NIC58","QG131","QG834","EM464","SB146","PB259","PX443","inbred PX443")


mean_df <- aggregate(fec$fecundity,list(fec$strain),mean)

names(mean_df)[names(mean_df) == 'Group.1'] <- 'strain'
names(mean_df)[names(mean_df) == 'x'] <- 'fecundity'

mean_df$species <- c("C. inopinata","C. briggsae","C. briggsae","C. briggsae","C. briggsae","C. briggsae","C. briggsae","C. briggsae","C. briggsae","C. elegans","C. elegans","C. elegans","C. elegans","C. elegans","C. elegans","C. elegans","C. elegans","C. elegans","C. tropicalis","C. tropicalis","C. tropicalis","C. tropicalis","C. tropicalis","C. tropicalis","C. remanei","C. remanei","C. remanei","C. remanei","C. remanei")

mean_df$paper <- c("this paper","Lucanic et al. 2017","Lucanic et al. 2017","Lucanic et al. 2017","Lucanic et al. 2017","Lucanic et al. 2017","Lucanic et al. 2017","Lucanic et al. 2017","Lucanic et al. 2017","Lucanic et al. 2017","Lucanic et al. 2017","Lucanic et al. 2017","Lucanic et al. 2017","Lucanic et al. 2017","Lucanic et al. 2017","Lucanic et al. 2017","this paper","Lucanic et al. 2017","Lucanic et al. 2017","Lucanic et al. 2017","Lucanic et al. 2017","Lucanic et al. 2017","Lucanic et al. 2017","Lucanic et al. 2017","Palopoli et al. 2015","Palopoli et al. 2015","Palopoli et al. 2015","Ebel and Phillips 2016","Ebel and Phillips 2016")

mean_df$reproductive_mode <- c("male/female","selfing","selfing","selfing","selfing","selfing","selfing","selfing","selfing","selfing","selfing","selfing","selfing","selfing","selfing","selfing","male/female","selfing","selfing","selfing","selfing","selfing","selfing","selfing","male/female","male/female","male/female","male/female","male/female")

mean_df$inbred <- c("no","no","no","no","no","no","no","no","no","no","no","no","no","no","no","no","no","no","no","no","no","no","no","no","no","no","no","no","yes")

mean_df$tropical_temperate <- c("tropical","tropical","tropical","temperate","temperate","tropical","tropical","tropical","temperate","tropical","tropical","temperate","temperate","temperate","temperate","temperate","temperate","temperate","tropical","tropical","tropical","tropical","tropical","tropical","temperate","temperate","temperate","temperate","temperate")

mean_df$male_access <- c("24_hr","none","none","none","none","none","none","none","none","none","none","none","none","none","none","none","24_hr","none","none","none","none","none","none","none","lifetime","lifetime","lifetime","24_hr","24_hr")

mean_df$species <- as.factor(mean_df$species)
mean_df$paper <- as.factor(mean_df$paper)
mean_df$reproductive_mode <- as.factor(mean_df$reproductive_mode)
mean_df$inbred <- as.factor(mean_df$inbred)
mean_df$tropical_temperate <-  as.factor(mean_df$tropical_temperate)
mean_df$male_access <-  as.factor(mean_df$male_access)

mean_df$tropical_temperate <- factor(mean_df$tropical_temperate, levels = c("tropical","temperate"))

#paper

ggplot(mean_df,aes(x=strain, y=fecundity)) + geom_bar(stat="identity",aes(fill=paper)) + scale_fill_brewer(palette="Set1") + scale_colour_brewer(palette="Set1") + theme(panel.grid.major = element_blank(), panel.grid.minor = element_blank(), panel.background = element_blank(), axis.line = element_line(colour = "black"), axis.text.x = element_text(colour="black", angle = 45, hjust =1, size=14), axis.text.y = element_text(colour="black", size=15),legend.title=element_blank(),legend.text = element_text(colour="black",size=14), strip.text.x = element_text(size=15),axis.title=element_text(size=16), strip.background = element_rect(colour="white", fill="white"),axis.ticks = element_line(colour = "black")) + xlab("strain") + ylab("Fecundity (brood size)") + scale_x_discrete(labels=strain_labels)


#locality


ggplot(mean_df,aes(x=strain, y=fecundity)) + geom_bar(stat="identity",aes(fill=tropical_temperate)) + scale_fill_brewer(palette="Set1") + scale_colour_brewer(palette="Set1") + theme(panel.grid.major = element_blank(), panel.grid.minor = element_blank(), panel.background = element_blank(), axis.line = element_line(colour = "black"), axis.text.x = element_text(colour="black", angle = 45, hjust =1, size=14), axis.text.y = element_text(colour="black", size=15),legend.title=element_blank(),legend.text = element_text(colour="black",size=14), strip.text.x = element_text(size=15),axis.title=element_text(size=16), strip.background = element_rect(colour="white", fill="white"),axis.ticks = element_line(colour = "black")) + xlab("strain") + ylab("Fecundity (brood size)") + scale_x_discrete(labels=strain_labels)


##developmental timing

dev <- read.table("developmental_timing_metadata.tsv", sep="\t", header=T)

dev$strain <- factor(dev$strain, levels = c("NKZ2","AF16","ED3092","HK104","JU1264","JU1348","JU726","NIC20","QR25","CB4856","ED3040","JU1088","JU1652","JU775","MY16","N2","JK574","QX1211","JU1373","JU1630","NIC122","NIC58","QG131","QG834","JU274"))

strain_order <- c("NKZ2","AF16","ED3092","HK104","JU1264","JU1348","JU726","NIC20","QR25","CB4856","ED3040","JU1088","JU1652","JU775","MY16","N2","JK574","QX1211","JU1373","JU1630","NIC122","NIC58","QG131","QG834","JU274")

strain_labels <- c("NKZ2","AF16","ED3092","HK104","JU1264","JU1348","JU726","NIC20","QR25","CB4856","ED3040","JU1088","JU1652","JU775","MY16","N2","JK574","QX1211","JU1373","JU1630","NIC122","NIC58","QG131","QG834","JU274")

mean_df <- aggregate(dev$time_maturation,list(dev$strain),mean)

names(mean_df)[names(mean_df) == 'Group.1'] <- 'strain'
names(mean_df)[names(mean_df) == 'x'] <- 'time_maturation'


mean_df$species <- c("C. inopinata","C. briggsae","C. briggsae","C. briggsae","C. briggsae","C. briggsae","C. briggsae","C. briggsae","C. briggsae","C. elegans","C. elegans","C. elegans","C. elegans","C. elegans","C. elegans","C. elegans","C. elegans","C. elegans","C. tropicalis","C. tropicalis","C. tropicalis","C. tropicalis","C. tropicalis","C. tropicalis","C. remanei")

mean_df$paper <- c("this paper","Lucanic et al. 2017","Lucanic et al. 2017","Lucanic et al. 2017","Lucanic et al. 2017","Lucanic et al. 2017","Lucanic et al. 2017","Lucanic et al. 2017","Lucanic et al. 2017","Lucanic et al. 2017","Lucanic et al. 2017","Lucanic et al. 2017","Lucanic et al. 2017","Lucanic et al. 2017","Lucanic et al. 2017","Lucanic et al. 2017","this paper","Lucanic et al. 2017","Lucanic et al. 2017","Lucanic et al. 2017","Lucanic et al. 2017","Lucanic et al. 2017","Lucanic et al. 2017","Lucanic et al. 2017","Diaz et al. 2008")

mean_df$tropical_temperate <- c("tropical","tropical","tropical","temperate","temperate","tropical","tropical","tropical","temperate","tropical","tropical","temperate","temperate","temperate","temperate","temperate","temperate","temperate","tropical","tropical","tropical","tropical","tropical","tropical","temperate")
mean_df$species <- as.factor(mean_df$species)
mean_df$paper <- as.factor(mean_df$paper)
mean_df$tropical_temperate <-  as.factor(mean_df$tropical_temperate)

mean_df$tropical_temperate <- factor(mean_df$tropical_temperate, levels = c("tropical","temperate"))


#mwu test tropical and temperate c briggsae

cb <- mean_df[mean_df$species == "C. briggsae",]
cb_trop <- cb[cb$tropical_temperate == "tropical",]
cb_temp <- cb[cb$tropical_temperate == "temperate",]

wilcox.test(cb_trop$time_maturation, cb_temp$time_maturation, exact = FALSE)

#paper

ggplot(mean_df,aes(x=strain, y=time_maturation)) + geom_bar(stat="identity",aes(fill=paper)) + scale_fill_brewer(palette="Set1") + scale_colour_brewer(palette="Set1") + theme(panel.grid.major = element_blank(), panel.grid.minor = element_blank(), panel.background = element_blank(), axis.line = element_line(colour = "black"), axis.text.x = element_text(colour="black", angle = 45, hjust =1, size=14), axis.text.y = element_text(colour="black", size=15),legend.title=element_blank(),legend.text = element_text(colour="black",size=14), strip.text.x = element_text(size=15),axis.title=element_text(size=16), strip.background = element_rect(colour="white", fill="white"),axis.ticks = element_line(colour = "black")) + xlab("strain") + ylab("Time to maturation (hours)") + scale_x_discrete(labels=strain_labels)

#locality


ggplot(mean_df,aes(x=strain, y=time_maturation)) + geom_bar(stat="identity",aes(fill=tropical_temperate)) + scale_fill_brewer(palette="Set1") + scale_colour_brewer(palette="Set1") + theme(panel.grid.major = element_blank(), panel.grid.minor = element_blank(), panel.background = element_blank(), axis.line = element_line(colour = "black"), axis.text.x = element_text(colour="black", angle = 45, hjust =1, size=14), axis.text.y = element_text(colour="black", size=15),legend.title=element_blank(),legend.text = element_text(colour="black",size=14), strip.text.x = element_text(size=15),axis.title=element_text(size=16), strip.background = element_rect(colour="white", fill="white"),axis.ticks = element_line(colour = "black")) + xlab("strain") + ylab("Time to maturation (hours)") + scale_x_discrete(labels=strain_labels)
