# Supplementary material for: A large close relative of C. elegans is slow-developing but not long-lived
Source: BMC Evol Biol. 2019 Mar 11;19:74. doi: 10.1186/s12862-019-1388-1 (PMC6416856; doi:10.1186/s12862-019-1388-1)
Supplement: Supplementary file 5 — Hatch_time_data.tsv. Developmental timing data for hatching. (TSV 7 kb) [file 12862_2019_1388_MOESM5_ESM.tsv]

temp	strain	hour	worms_hatch	tot_worm	worms_not_hatch	exp_id	exp_start_date	plate_id
25	NKZ2	1	0	51	51	a	11_2_15	a
25	NKZ2	2	0	51	51	a	11_2_15	a
25	NKZ2	3	0	51	51	a	11_2_15	a
25	NKZ2	4	0	51	51	a	11_2_15	a
25	NKZ2	5	0	51	51	a	11_2_15	a
25	NKZ2	6	0	51	51	a	11_2_15	a
25	NKZ2	7	2	51	49	a	11_2_15	a
25	NKZ2	8	2	51	49	a	11_2_15	a
25	NKZ2	21	51	51	0	a	11_2_15	a
25	NKZ2	2	0	66	66	b	11_12_15	b
25	NKZ2	4	0	66	66	b	11_12_15	b
25	NKZ2	6	0	66	66	b	11_12_15	b
25	NKZ2	8	2	66	64	b	11_12_15	b
25	NKZ2	10	2	66	64	b	11_12_15	b
25	NKZ2	12	14	66	52	b	11_12_15	b
25	NKZ2	24	65	66	1	b	11_12_15	b
25	NKZ2	26	66	66	0	b	11_12_15	b
25	NKZ2	13	44	44	0	c	11_13_15	c
25	NKZ2	14	44	44	0	c	11_13_15	c
25	NKZ2	16	44	44	0	c	11_13_15	c
25	NKZ2	2	0	86	86	d	12_3_15	d
25	NKZ2	4	0	86	86	d	12_3_15	d
25	NKZ2	6	1	86	85	d	12_3_15	d
25	NKZ2	8	1	86	85	d	12_3_15	d
25	NKZ2	10	3	86	83	d	12_3_15	d
25	NKZ2	12	22	86	64	d	12_3_15	d
25	NKZ2	24	84	86	2	d	12_3_15	d
25	NKZ2	26	86	86	0	d	12_3_15	d
25	NKZ2	2	0	71	71	e	12_8_15	e
25	NKZ2	4	0	71	71	e	12_8_15	e
25	NKZ2	6	2	71	69	e	12_8_15	e
25	NKZ2	8	2	71	69	e	12_8_15	e
25	NKZ2	10	10	71	61	e	12_8_15	e
25	NKZ2	12	20	71	51	e	12_8_15	e
25	NKZ2	24	68	71	3	e	12_8_15	e
25	NKZ2	26	71	71	0	e	12_8_15	e
25	NKZ2	14	56	65	9	f	12_9_15	f
25	NKZ2	16	63	65	2	f	12_9_15	f
25	NKZ2	18	65	65	0	f	12_9_15	f
25	NKZ2	20	65	65	0	f	12_9_15	f
25	N2	1	0	50	50	a	11_2_15	g
25	N2	2	2	50	48	a	11_2_15	g
25	N2	3	2	50	48	a	11_2_15	g
25	N2	4	2	50	48	a	11_2_15	g
25	N2	5	2	50	48	a	11_2_15	g
25	N2	6	2	50	48	a	11_2_15	g
25	N2	7	5	50	45	a	11_2_15	g
25	N2	8	22	50	28	a	11_2_15	g
25	N2	21	50	50	0	a	11_2_15	g
25	N2	2	0	51	51	b	11_12_15	h
25	N2	4	0	51	51	b	11_12_15	h
25	N2	6	1	51	50	b	11_12_15	h
25	N2	8	5	51	46	b	11_12_15	h
25	N2	10	15	51	36	b	11_12_15	h
25	N2	12	18	51	33	b	11_12_15	h
25	N2	24	51	51	0	b	11_12_15	h
25	N2	26	51	51	0	b	11_12_15	h
25	N2	13	44	44	0	c	11_13_15	i
25	N2	14	44	44	0	c	11_13_15	i
25	N2	16	44	44	0	c	11_13_15	i
25	N2	2	2	79	77	d	12_3_15	j
25	N2	4	7	79	72	d	12_3_15	j
25	N2	6	30	79	49	d	12_3_15	j
25	N2	8	65	79	14	d	12_3_15	j
25	N2	10	70	79	9	d	12_3_15	j
25	N2	12	71	79	8	d	12_3_15	j
25	N2	24	79	79	0	d	12_3_15	j
25	N2	26	79	79	0	d	12_3_15	j
25	N2	2	0	95	95	e	12_8_15	k
25	N2	4	5	95	90	e	12_8_15	k
25	N2	6	16	95	79	e	12_8_15	k
25	N2	8	69	95	26	e	12_8_15	k
25	N2	10	91	95	4	e	12_8_15	k
25	N2	12	94	95	1	e	12_8_15	k
25	N2	24	95	95	0	e	12_8_15	k
20	NKZ2	1	0	33	33	f	11_2_15	l
20	NKZ2	2	1	33	32	f	11_2_15	l
20	NKZ2	3	2	33	31	f	11_2_15	l
20	NKZ2	4	2	33	31	f	11_2_15	l
20	NKZ2	5	2	33	31	f	11_2_15	l
20	NKZ2	6	2	33	31	f	11_2_15	l
20	NKZ2	7	4	33	29	f	11_2_15	l
20	NKZ2	8	4	33	29	f	11_2_15	l
20	NKZ2	21	33	33	0	f	11_2_15	l
20	NKZ2	2	0	46	46	g	11_12_15	m
20	NKZ2	4	0	46	46	g	11_12_15	m
20	NKZ2	6	0	46	46	g	11_12_15	m
20	NKZ2	8	0	46	46	g	11_12_15	m
20	NKZ2	10	1	46	45	g	11_12_15	m
20	NKZ2	12	3	46	43	g	11_12_15	m
20	NKZ2	24	46	46	0	g	11_12_15	m
20	NKZ2	26	46	46	0	g	11_12_15	m
20	NKZ2	13	3	72	69	h	11_13_15	n
20	NKZ2	14	4	72	68	h	11_13_15	n
20	NKZ2	16	15	72	57	h	11_13_15	n
20	NKZ2	18	40	72	32	h	11_13_15	n
20	NKZ2	20	65	72	7	h	11_13_15	n
20	NKZ2	22	70	72	2	h	11_13_15	n
20	NKZ2	24	72	72	0	h	11_13_15	n
20	NKZ2	2	0	68	68	i	12_3_15	o
20	NKZ2	4	1	68	67	i	12_3_15	o
20	NKZ2	6	3	68	65	i	12_3_15	o
20	NKZ2	8	3	68	65	i	12_3_15	o
20	NKZ2	10	5	68	63	i	12_3_15	o
20	NKZ2	12	12	68	56	i	12_3_15	o
20	NKZ2	24	68	68	0	i	12_3_15	o
20	NKZ2	26	68	68	0	i	12_3_15	o
20	NKZ2	13	11	71	60	j	12_4_15	p
20	NKZ2	15	23	71	48	j	12_4_15	p
20	NKZ2	17	40	71	31	j	12_4_15	p
20	NKZ2	19	71	71	0	j	12_4_15	p
20	NKZ2	2	1	64	63	k	12_8_15	q
20	NKZ2	4	1	64	63	k	12_8_15	q
20	NKZ2	6	3	64	61	k	12_8_15	q
20	NKZ2	8	3	64	61	k	12_8_15	q
20	NKZ2	10	4	64	60	k	12_8_15	q
20	NKZ2	12	4	64	60	k	12_8_15	q
20	NKZ2	24	50	64	14	k	12_8_15	q
20	NKZ2	26	64	64	0	k	12_8_15	q
20	NKZ2	28	64	64	0	k	12_8_15	q
20	NKZ2	14	22	63	41	l	12_8_15	r
20	NKZ2	16	34	63	29	l	12_8_15	r
20	NKZ2	18	57	63	6	l	12_8_15	r
20	NKZ2	20	63	63	0	l	12_8_15	r
20	NKZ2	22	63	63	0	l	12_8_15	r
20	N2	1	0	38	38	f	11_2_15	s
20	N2	2	0	38	38	f	11_2_15	s
20	N2	3	0	38	38	f	11_2_15	s
20	N2	4	0	38	38	f	11_2_15	s
20	N2	5	0	38	38	f	11_2_15	s
20	N2	6	0	38	38	f	11_2_15	s
20	N2	7	0	38	38	f	11_2_15	s
20	N2	8	3	38	35	f	11_2_15	s
20	N2	21	38	38	0	f	11_2_15	s
20	N2	2	0	47	47	g	11_12_15	t
20	N2	4	0	47	47	g	11_12_15	t
20	N2	6	1	47	46	g	11_12_15	t
20	N2	8	1	47	46	g	11_12_15	t
20	N2	10	9	47	38	g	11_12_15	t
20	N2	12	30	47	17	g	11_12_15	t
20	N2	24	47	47	0	g	11_12_15	t
20	N2	26	47	47	0	g	11_12_15	t
20	N2	2	2	73	71	i	12_3_15	u
20	N2	4	4	73	69	i	12_3_15	u
20	N2	6	6	73	67	i	12_3_15	u
20	N2	8	16	73	57	i	12_3_15	u
20	N2	10	55	73	18	i	12_3_15	u
20	N2	12	73	73	0	i	12_3_15	u
20	N2	24	73	73	0	i	12_3_15	u
20	N2	2	0	89	89	k	12_8_15	v
20	N2	4	0	89	89	k	12_8_15	v
20	N2	6	2	89	87	k	12_8_15	v
20	N2	8	6	89	83	k	12_8_15	v
20	N2	10	37	89	52	k	12_8_15	v
20	N2	12	89	89	0	k	12_8_15	v
20	N2	24	89	89	0	k	12_8_15	v
20	N2	14	73	73	0	l	12_8_15	w
20	N2	16	73	73	0	l	12_8_15	w
20	N2	18	73	73	0	l	12_8_15	w
30	NKZ2	1	0	78	78	m	11_2_15	x
30	NKZ2	2	1	78	77	m	11_2_15	x
30	NKZ2	3	1	78	77	m	11_2_15	x
30	NKZ2	4	1	78	77	m	11_2_15	x
30	NKZ2	5	1	78	77	m	11_2_15	x
30	NKZ2	6	1	78	77	m	11_2_15	x
30	NKZ2	7	3	78	75	m	11_2_15	x
30	NKZ2	8	6	78	72	m	11_2_15	x
30	NKZ2	21	78	78	0	m	11_2_15	x
30	NKZ2	2	0	60	60	n	11_12_15	y
30	NKZ2	4	0	60	60	n	11_12_15	y
30	NKZ2	6	1	60	59	n	11_12_15	y
30	NKZ2	8	9	60	51	n	11_12_15	y
30	NKZ2	10	30	60	30	n	11_12_15	y
30	NKZ2	12	47	60	13	n	11_12_15	y
30	NKZ2	24	60	60	0	n	11_12_15	y
30	NKZ2	13	43	57	14	o	11_13_15	z
30	NKZ2	14	43	57	14	o	11_13_15	z
30	NKZ2	16	43	57	14	o	11_13_15	z
30	NKZ2	18	52	57	5	o	11_13_15	z
30	NKZ2	20	57	57	0	o	11_13_15	z
30	NKZ2	22	57	57	0	o	11_13_15	z
30	NKZ2	2	0	99	99	p	12_3_15	aa
30	NKZ2	4	0	99	99	p	12_3_15	aa
30	NKZ2	6	4	99	95	p	12_3_15	aa
30	NKZ2	8	13	99	86	p	12_3_15	aa
30	NKZ2	10	41	99	58	p	12_3_15	aa
30	NKZ2	12	70	99	29	p	12_3_15	aa
30	NKZ2	24	95	99	4	p	12_3_15	aa
30	NKZ2	26	99	99	0	p	12_3_15	aa
30	NKZ2	13	56	57	1	q	12_4_15	ab
30	NKZ2	15	57	57	0	q	12_4_15	ab
30	NKZ2	17	57	57	0	q	12_4_15	ab
30	NKZ2	2	1	86	85	r	12_8_15	ac
30	NKZ2	4	1	86	85	r	12_8_15	ac
30	NKZ2	6	2	86	84	r	12_8_15	ac
30	NKZ2	8	10	86	76	r	12_8_15	ac
30	NKZ2	10	40	86	46	r	12_8_15	ac
30	NKZ2	12	77	86	9	r	12_8_15	ac
30	NKZ2	24	77	86	9	r	12_8_15	ac
30	NKZ2	26	79	86	7	r	12_8_15	ac
30	NKZ2	28	83	86	3	r	12_8_15	ac
30	NKZ2	30	84	86	2	r	12_8_15	ac
30	NKZ2	32	86	86	0	r	12_8_15	ac
15	N2	1	0	47	47	s	11_2_15	ad
15	N2	2	0	47	47	s	11_2_15	ad
15	N2	3	0	47	47	s	11_2_15	ad
15	N2	4	0	47	47	s	11_2_15	ad
15	N2	5	0	47	47	s	11_2_15	ad
15	N2	6	0	47	47	s	11_2_15	ad
15	N2	7	0	47	47	s	11_2_15	ad
15	N2	8	0	47	47	s	11_2_15	ad
15	N2	21	47	47	0	s	11_2_15	ad
15	N2	2	0	52	52	t	11_12_15	ae
15	N2	4	0	52	52	t	11_12_15	ae
15	N2	6	0	52	52	t	11_12_15	ae
15	N2	8	0	52	52	t	11_12_15	ae
15	N2	10	0	52	52	t	11_12_15	ae
15	N2	12	0	52	52	t	11_12_15	ae
15	N2	24	27	52	25	t	11_12_15	ae
15	N2	26	35	52	17	t	11_12_15	ae
15	N2	28	40	52	12	t	11_12_15	ae
15	N2	30	41	52	11	t	11_12_15	ae
15	N2	32	43	52	9	t	11_12_15	ae
15	N2	34	48	52	4	t	11_12_15	ae
15	N2	50	52	52	0	t	11_12_15	ae
15	N2	13	0	44	44	u	11_13_15	af
15	N2	14	0	44	44	u	11_13_15	af
15	N2	16	0	44	44	u	11_13_15	af
15	N2	18	4	44	40	u	11_13_15	af
15	N2	20	13	44	31	u	11_13_15	af
15	N2	22	26	44	18	u	11_13_15	af
15	N2	24	44	44	0	u	11_13_15	af
15	N2	40	44	44	0	u	11_13_15	af
15	N2	2	1	87	86	v	12_3_15	ag
15	N2	4	1	87	86	v	12_3_15	ag
15	N2	6	1	87	86	v	12_3_15	ag
15	N2	8	1	87	86	v	12_3_15	ag
15	N2	10	1	87	86	v	12_3_15	ag
15	N2	12	1	87	86	v	12_3_15	ag
15	N2	24	79	87	8	v	12_3_15	ag
15	N2	26	83	87	4	v	12_3_15	ag
15	N2	28	85	87	2	v	12_3_15	ag
15	N2	30	87	87	0	v	12_3_15	ag
15	N2	2	0	86	86	w	12_8_15	ah
15	N2	4	0	86	86	w	12_8_15	ah
15	N2	6	0	86	86	w	12_8_15	ah
15	N2	8	0	86	86	w	12_8_15	ah
15	N2	10	0	86	86	w	12_8_15	ah
15	N2	12	0	86	86	w	12_8_15	ah
15	N2	24	74	86	12	w	12_8_15	ah
15	N2	26	75	86	11	w	12_8_15	ah
15	N2	28	86	86	0	w	12_8_15	ah
15	N2	30	86	86	0	w	12_8_15	ah
15	N2	14	2	69	67	x	12_9_15	ai
15	N2	16	2	69	67	x	12_9_15	ai
15	N2	18	4	69	65	x	12_9_15	ai
15	N2	20	19	69	50	x	12_9_15	ai
15	N2	22	69	69	0	x	12_9_15	ai
