# Supplementary material for: A large close relative of C. elegans is slow-developing but not long-lived
Source: BMC Evol Biol. 2019 Mar 11;19:74. doi: 10.1186/s12862-019-1388-1 (PMC6416856; doi:10.1186/s12862-019-1388-1)
Supplement: Supplementary file 6 — Postembryonic_milestone_time_data.tsv. Developmental timing data for postembryonic milestones. (TSV 37 kb) [file 12862_2019_1388_MOESM6_ESM.tsv]

temp	strain	species	day	milestone	worms_at_milestone	tot_worm	worms_not_at_milestone	exp_id	exp_start_date	plate_id
25	NKZ2	inopinata	1	L4_older	0	49	49	a	11_12_15	cm
25	NKZ2	inopinata	2	L4_older	0	49	49	a	11_12_15	cm
25	NKZ2	inopinata	3	L4_older	40	49	9	a	11_12_15	cm
25	NKZ2	inopinata	4	L4_older	45	49	4	a	11_12_15	cm
25	NKZ2	inopinata	5	L4_older	49	49	0	a	11_12_15	cm
25	NKZ2	inopinata	1	adult	0	49	49	a	11_12_15	cm
25	NKZ2	inopinata	2	adult	0	49	49	a	11_12_15	cm
25	NKZ2	inopinata	3	adult	20	49	29	a	11_12_15	cm
25	NKZ2	inopinata	4	adult	40	49	9	a	11_12_15	cm
25	NKZ2	inopinata	5	adult	49	49	0	a	11_12_15	cm
25	NKZ2	inopinata	1	L4_older	0	17	17	b	11_12_15	co
25	NKZ2	inopinata	2	L4_older	10	17	7	b	11_12_15	co
25	NKZ2	inopinata	3	L4_older	15	17	2	b	11_12_15	co
25	NKZ2	inopinata	4	L4_older	14	17	3	b	11_12_15	co
25	NKZ2	inopinata	5	L4_older	16	17	1	b	11_12_15	co
25	NKZ2	inopinata	6	L4_older	17	17	0	b	11_12_15	co
25	NKZ2	inopinata	1	adult	0	17	17	b	11_12_15	co
25	NKZ2	inopinata	2	adult	0	17	17	b	11_12_15	co
25	NKZ2	inopinata	3	adult	6	17	11	b	11_12_15	co
25	NKZ2	inopinata	4	adult	8	17	9	b	11_12_15	co
25	NKZ2	inopinata	5	adult	14	17	3	b	11_12_15	co
25	NKZ2	inopinata	6	adult	17	17	0	b	11_12_15	co
25	NKZ2	inopinata	1	L4_older	0	49	49	c	12_3_15	cp
25	NKZ2	inopinata	3	L4_older	28	49	21	c	12_3_15	cp
25	NKZ2	inopinata	4	L4_older	39	49	10	c	12_3_15	cp
25	NKZ2	inopinata	5	L4_older	48	49	1	c	12_3_15	cp
25	NKZ2	inopinata	6	L4_older	49	49	0	c	12_3_15	cp
25	NKZ2	inopinata	1	adult	0	49	49	c	12_3_15	cp
25	NKZ2	inopinata	3	adult	14	49	35	c	12_3_15	cp
25	NKZ2	inopinata	4	adult	34	49	15	c	12_3_15	cp
25	NKZ2	inopinata	5	adult	41	49	8	c	12_3_15	cp
25	NKZ2	inopinata	6	adult	49	49	0	c	12_3_15	cp
25	NKZ2	inopinata	1	L4_older	0	60	60	d	12_8_15	cq
25	NKZ2	inopinata	2	L4_older	0	60	60	d	12_8_15	cq
25	NKZ2	inopinata	3	L4_older	40	60	20	d	12_8_15	cq
25	NKZ2	inopinata	4	L4_older	60	60	0	d	12_8_15	cq
25	NKZ2	inopinata	1	adult	0	60	60	d	12_8_15	cq
25	NKZ2	inopinata	2	adult	0	60	60	d	12_8_15	cq
25	NKZ2	inopinata	3	adult	10	60	50	d	12_8_15	cq
25	NKZ2	inopinata	4	adult	60	60	0	d	12_8_15	cq
25	NKZ2	inopinata	1	L4_older	0	34	34	e	12_8_15	ds
25	NKZ2	inopinata	2	L4_older	0	34	34	e	12_8_15	ds
25	NKZ2	inopinata	3	L4_older	25	34	9	e	12_8_15	ds
25	NKZ2	inopinata	4	L4_older	34	34	0	e	12_8_15	ds
25	NKZ2	inopinata	5	L4_older	34	34	0	e	12_8_15	ds
25	NKZ2	inopinata	1	adult	0	34	34	e	12_8_15	ds
25	NKZ2	inopinata	2	adult	0	34	34	e	12_8_15	ds
25	NKZ2	inopinata	3	adult	0	34	34	e	12_8_15	ds
25	NKZ2	inopinata	4	adult	33	34	1	e	12_8_15	ds
25	NKZ2	inopinata	5	adult	34	34	0	e	12_8_15	ds
25	N2	elegans	1	L4_older	0	18	18	a	11_12_15	cr
25	N2	elegans	2	L4_older	0	18	18	a	11_12_15	cr
25	N2	elegans	3	L4_older	18	18	0	a	11_12_15	cr
25	N2	elegans	1	adult	0	18	18	a	11_12_15	cr
25	N2	elegans	2	adult	0	18	18	a	11_12_15	cr
25	N2	elegans	3	adult	18	18	0	a	11_12_15	cr
25	N2	elegans	1	L4_older	0	53	53	b	11_12_15	dp
25	N2	elegans	2	L4_older	33	53	20	b	11_12_15	dp
25	N2	elegans	3	L4_older	53	53	0	b	11_12_15	dp
25	N2	elegans	1	adult	0	53	53	b	11_12_15	dp
25	N2	elegans	2	adult	0	53	53	b	11_12_15	dp
25	N2	elegans	3	adult	53	53	0	b	11_12_15	dp
25	N2	elegans	3	L4_older	54	54	0	c	12_3_15	dq
25	N2	elegans	3	adult	54	54	0	c	12_3_15	dq
25	N2	elegans	1	L4_older	0	71	71	d	12_8_15	dr
25	N2	elegans	2	L4_older	71	71	0	d	12_8_15	dr
25	N2	elegans	3	L4_older	71	71	0	d	12_8_15	dr
25	N2	elegans	1	adult	0	71	71	d	12_8_15	dr
25	N2	elegans	2	adult	69	71	2	d	12_8_15	dr
25	N2	elegans	3	adult	71	71	0	d	12_8_15	dr
25	N2	elegans	1	L4_older	0	67	67	e	12_8_15	cs
25	N2	elegans	2	L4_older	51	67	16	e	12_8_15	cs
25	N2	elegans	3	L4_older	67	67	0	e	12_8_15	cs
25	N2	elegans	1	adult	0	67	67	e	12_8_15	cs
25	N2	elegans	2	adult	2	67	65	e	12_8_15	cs
25	N2	elegans	3	adult	67	67	0	e	12_8_15	cs
20	NKZ2	inopinata	1	L4_older	0	7	7	f	11_12_15	ct
20	NKZ2	inopinata	2	L4_older	0	7	7	f	11_12_15	ct
20	NKZ2	inopinata	3	L4_older	0	7	7	f	11_12_15	ct
20	NKZ2	inopinata	4	L4_older	5	7	2	f	11_12_15	ct
20	NKZ2	inopinata	5	L4_older	7	7	0	f	11_12_15	ct
20	NKZ2	inopinata	6	L4_older	7	7	0	f	11_12_15	ct
20	NKZ2	inopinata	7	L4_older	7	7	0	f	11_12_15	ct
20	NKZ2	inopinata	8	L4_older	7	7	0	f	11_12_15	ct
20	NKZ2	inopinata	9	L4_older	7	7	0	f	11_12_15	ct
20	NKZ2	inopinata	1	adult	0	7	7	f	11_12_15	ct
20	NKZ2	inopinata	2	adult	0	7	7	f	11_12_15	ct
20	NKZ2	inopinata	3	adult	0	7	7	f	11_12_15	ct
20	NKZ2	inopinata	4	adult	0	7	7	f	11_12_15	ct
20	NKZ2	inopinata	5	adult	1	7	6	f	11_12_15	ct
20	NKZ2	inopinata	6	adult	6	7	1	f	11_12_15	ct
20	NKZ2	inopinata	7	adult	6	7	1	f	11_12_15	ct
20	NKZ2	inopinata	8	adult	6	7	1	f	11_12_15	ct
20	NKZ2	inopinata	9	adult	7	7	0	f	11_12_15	ct
20	NKZ2	inopinata	1	L4_older	0	14	14	g	11_12_15	cu
20	NKZ2	inopinata	2	L4_older	0	14	14	g	11_12_15	cu
20	NKZ2	inopinata	3	L4_older	0	14	14	g	11_12_15	cu
20	NKZ2	inopinata	4	L4_older	0	14	14	g	11_12_15	cu
20	NKZ2	inopinata	5	L4_older	10	14	4	g	11_12_15	cu
20	NKZ2	inopinata	6	L4_older	14	14	0	g	11_12_15	cu
20	NKZ2	inopinata	7	L4_older	14	14	0	g	11_12_15	cu
20	NKZ2	inopinata	8	L4_older	14	14	0	g	11_12_15	cu
20	NKZ2	inopinata	9	L4_older	14	14	0	g	11_12_15	cu
20	NKZ2	inopinata	1	adult	0	14	14	g	11_12_15	cu
20	NKZ2	inopinata	2	adult	0	14	14	g	11_12_15	cu
20	NKZ2	inopinata	3	adult	0	14	14	g	11_12_15	cu
20	NKZ2	inopinata	4	adult	0	14	14	g	11_12_15	cu
20	NKZ2	inopinata	5	adult	0	14	14	g	11_12_15	cu
20	NKZ2	inopinata	6	adult	4	14	10	g	11_12_15	cu
20	NKZ2	inopinata	7	adult	12	14	2	g	11_12_15	cu
20	NKZ2	inopinata	8	adult	12	14	2	g	11_12_15	cu
20	NKZ2	inopinata	9	adult	14	14	0	g	11_12_15	cu
20	NKZ2	inopinata	1	L4_older	0	36	36	h	12_3_15	cv
20	NKZ2	inopinata	2	L4_older	0	36	36	h	12_3_15	cv
20	NKZ2	inopinata	3	L4_older	5	36	31	h	12_3_15	cv
20	NKZ2	inopinata	4	L4_older	32	36	4	h	12_3_15	cv
20	NKZ2	inopinata	5	L4_older	36	36	0	h	12_3_15	cv
20	NKZ2	inopinata	6	L4_older	36	36	0	h	12_3_15	cv
20	NKZ2	inopinata	1	adult	0	36	36	h	12_3_15	cv
20	NKZ2	inopinata	2	adult	0	36	36	h	12_3_15	cv
20	NKZ2	inopinata	3	adult	0	36	36	h	12_3_15	cv
20	NKZ2	inopinata	4	adult	0	36	36	h	12_3_15	cv
20	NKZ2	inopinata	5	adult	33	36	3	h	12_3_15	cv
20	NKZ2	inopinata	6	adult	36	36	0	h	12_3_15	cv
20	NKZ2	inopinata	1	L4_older	0	25	25	i	12_8_15	cw
20	NKZ2	inopinata	2	L4_older	0	25	25	i	12_8_15	cw
20	NKZ2	inopinata	3	L4_older	0	25	25	i	12_8_15	cw
20	NKZ2	inopinata	4	L4_older	24	25	1	i	12_8_15	cw
20	NKZ2	inopinata	5	L4_older	25	25	0	i	12_8_15	cw
20	NKZ2	inopinata	6	L4_older	25	25	0	i	12_8_15	cw
20	NKZ2	inopinata	7	L4_older	25	25	0	i	12_8_15	cw
20	NKZ2	inopinata	1	adult	0	25	25	i	12_8_15	cw
20	NKZ2	inopinata	2	adult	0	25	25	i	12_8_15	cw
20	NKZ2	inopinata	3	adult	0	25	25	i	12_8_15	cw
20	NKZ2	inopinata	4	adult	0	25	25	i	12_8_15	cw
20	NKZ2	inopinata	5	adult	15	25	10	i	12_8_15	cw
20	NKZ2	inopinata	6	adult	18	25	7	i	12_8_15	cw
20	NKZ2	inopinata	7	adult	25	25	0	i	12_8_15	cw
20	NKZ2	inopinata	1	L4_older	0	40	40	j	12_8_15	cx
20	NKZ2	inopinata	2	L4_older	0	40	40	j	12_8_15	cx
20	NKZ2	inopinata	3	L4_older	0	40	40	j	12_8_15	cx
20	NKZ2	inopinata	4	L4_older	24	40	16	j	12_8_15	cx
20	NKZ2	inopinata	5	L4_older	31	40	9	j	12_8_15	cx
20	NKZ2	inopinata	6	L4_older	40	40	0	j	12_8_15	cx
20	NKZ2	inopinata	7	L4_older	40	40	0	j	12_8_15	cx
20	NKZ2	inopinata	1	adult	0	40	40	j	12_8_15	cx
20	NKZ2	inopinata	2	adult	0	40	40	j	12_8_15	cx
20	NKZ2	inopinata	3	adult	0	40	40	j	12_8_15	cx
20	NKZ2	inopinata	4	adult	0	40	40	j	12_8_15	cx
20	NKZ2	inopinata	5	adult	16	40	24	j	12_8_15	cx
20	NKZ2	inopinata	6	adult	34	40	6	j	12_8_15	cx
20	NKZ2	inopinata	7	adult	40	40	0	j	12_8_15	cx
20	NKZ2	inopinata	1	L4_older	0	64	64	k	12_3_15	cy
20	NKZ2	inopinata	2	L4_older	0	64	64	k	12_3_15	cy
20	NKZ2	inopinata	3	L4_older	0	64	64	k	12_3_15	cy
20	NKZ2	inopinata	4	L4_older	47	64	17	k	12_3_15	cy
20	NKZ2	inopinata	5	L4_older	47	64	17	k	12_3_15	cy
20	NKZ2	inopinata	6	L4_older	59	64	5	k	12_3_15	cy
20	NKZ2	inopinata	7	L4_older	64	64	0	k	12_3_15	cy
20	NKZ2	inopinata	1	adult	0	64	64	k	12_3_15	cy
20	NKZ2	inopinata	2	adult	0	64	64	k	12_3_15	cy
20	NKZ2	inopinata	3	adult	0	64	64	k	12_3_15	cy
20	NKZ2	inopinata	4	adult	0	64	64	k	12_3_15	cy
20	NKZ2	inopinata	5	adult	29	64	35	k	12_3_15	cy
20	NKZ2	inopinata	6	adult	57	64	7	k	12_3_15	cy
20	NKZ2	inopinata	7	adult	64	64	0	k	12_3_15	cy
20	N2	elegans	1	L4_older	0	30	30	f	11_12_15	cz
20	N2	elegans	2	L4_older	30	30	0	f	11_12_15	cz
20	N2	elegans	3	L4_older	30	30	0	f	11_12_15	cz
20	N2	elegans	1	adult	0	30	30	f	11_12_15	cz
20	N2	elegans	2	adult	0	30	30	f	11_12_15	cz
20	N2	elegans	3	adult	30	30	0	f	11_12_15	cz
20	N2	elegans	1	L4_older	0	53	53	g	11_12_15	da
20	N2	elegans	2	L4_older	0	53	53	g	11_12_15	da
20	N2	elegans	3	L4_older	53	53	0	g	11_12_15	da
20	N2	elegans	1	adult	0	53	53	g	11_12_15	da
20	N2	elegans	2	adult	0	53	53	g	11_12_15	da
20	N2	elegans	3	adult	53	53	0	g	11_12_15	da
20	N2	elegans	1	L4_older	0	58	58	h	12_3_15	db
20	N2	elegans	2	L4_older	0	58	58	h	12_3_15	db
20	N2	elegans	3	L4_older	58	58	0	h	12_3_15	db
20	N2	elegans	1	adult	0	58	58	h	12_3_15	db
20	N2	elegans	2	adult	0	58	58	h	12_3_15	db
20	N2	elegans	3	adult	58	58	0	h	12_3_15	db
20	N2	elegans	1	L4_older	0	71	71	i	12_8_15	dc
20	N2	elegans	2	L4_older	54	71	17	i	12_8_15	dc
20	N2	elegans	3	L4_older	71	71	0	i	12_8_15	dc
20	N2	elegans	1	adult	0	71	71	i	12_8_15	dc
20	N2	elegans	2	adult	0	71	71	i	12_8_15	dc
20	N2	elegans	3	adult	71	71	0	i	12_8_15	dc
20	N2	elegans	1	L4_older	0	58	58	j	12_8_15	dd
20	N2	elegans	2	L4_older	0	58	58	j	12_8_15	dd
20	N2	elegans	3	L4_older	58	58	0	j	12_8_15	dd
20	N2	elegans	4	L4_older	58	58	0	j	12_8_15	dd
20	N2	elegans	1	adult	0	58	58	j	12_8_15	dd
20	N2	elegans	2	adult	0	58	58	j	12_8_15	dd
20	N2	elegans	3	adult	56	58	2	j	12_8_15	dd
20	N2	elegans	4	adult	58	58	0	j	12_8_15	dd
30	NKZ2	inopinata	1	L4_older	0	16	16	k	11_12_15	de
30	NKZ2	inopinata	2	L4_older	2	16	14	k	11_12_15	de
30	NKZ2	inopinata	3	L4_older	16	16	0	k	11_12_15	de
30	NKZ2	inopinata	4	L4_older	16	16	0	k	11_12_15	de
30	NKZ2	inopinata	5	L4_older	16	16	0	k	11_12_15	de
30	NKZ2	inopinata	1	adult	0	16	16	k	11_12_15	de
30	NKZ2	inopinata	2	adult	1	16	15	k	11_12_15	de
30	NKZ2	inopinata	3	adult	14	16	2	k	11_12_15	de
30	NKZ2	inopinata	4	adult	16	16	0	k	11_12_15	de
30	NKZ2	inopinata	5	adult	16	16	0	k	11_12_15	df
30	NKZ2	inopinata	1	L4_older	0	34	34	l	11_12_15	df
30	NKZ2	inopinata	2	L4_older	0	34	34	l	11_12_15	df
30	NKZ2	inopinata	3	L4_older	34	34	0	l	11_12_15	df
30	NKZ2	inopinata	1	adult	0	34	34	l	11_12_15	df
30	NKZ2	inopinata	2	adult	0	34	34	l	11_12_15	df
30	NKZ2	inopinata	3	adult	34	34	0	l	11_12_15	df
30	NKZ2	inopinata	1	L4_older	0	46	46	m	12_3_15	dg
30	NKZ2	inopinata	2	L4_older	0	46	46	m	12_3_15	dg
30	NKZ2	inopinata	3	L4_older	46	46	0	m	12_3_15	dg
30	NKZ2	inopinata	1	adult	0	46	46	m	12_3_15	dg
30	NKZ2	inopinata	2	adult	0	46	46	m	12_3_15	dg
30	NKZ2	inopinata	3	adult	46	46	0	m	12_3_15	dg
30	NKZ2	inopinata	1	L4_older	0	51	51	n	12_8_15	dh
30	NKZ2	inopinata	2	L4_older	50	51	1	n	12_8_15	dh
30	NKZ2	inopinata	3	L4_older	51	51	0	n	12_8_15	dh
30	NKZ2	inopinata	1	adult	0	51	51	n	12_8_15	dh
30	NKZ2	inopinata	2	adult	0	51	51	n	12_8_15	dh
30	NKZ2	inopinata	3	adult	51	51	0	n	12_8_15	dh
30	NKZ2	inopinata	1	L4_older	0	48	48	o	12_8_15	di
30	NKZ2	inopinata	2	L4_older	1	48	47	o	12_8_15	di
30	NKZ2	inopinata	3	L4_older	48	48	0	o	12_8_15	di
30	NKZ2	inopinata	1	adult	0	48	48	o	12_8_15	di
30	NKZ2	inopinata	2	adult	0	48	48	o	12_8_15	di
30	NKZ2	inopinata	3	adult	48	48	0	o	12_8_15	di
30	NKZ2	inopinata	1	L4_older	0	37	37	p	12_3_15	dj
30	NKZ2	inopinata	2	L4_older	0	37	37	p	12_3_15	dj
30	NKZ2	inopinata	3	L4_older	37	37	0	p	12_3_15	dj
30	NKZ2	inopinata	1	adult	0	37	37	p	12_3_15	dj
30	NKZ2	inopinata	2	adult	0	37	37	p	12_3_15	dj
30	NKZ2	inopinata	3	adult	37	37	0	p	12_3_15	dj
15	N2	elegans	1	L4_older	0	23	23	q	11_12_15	dk
15	N2	elegans	2	L4_older	0	23	23	q	11_12_15	dk
15	N2	elegans	3	L4_older	0	23	23	q	11_12_15	dk
15	N2	elegans	4	L4_older	23	23	0	q	11_12_15	dk
15	N2	elegans	5	L4_older	23	23	0	q	11_12_15	dk
15	N2	elegans	1	adult	0	23	23	q	11_12_15	dk
15	N2	elegans	2	adult	0	23	23	q	11_12_15	dk
15	N2	elegans	3	adult	0	23	23	q	11_12_15	dk
15	N2	elegans	4	adult	0	23	23	q	11_12_15	dk
15	N2	elegans	5	adult	23	23	0	q	11_12_15	dk
15	N2	elegans	1	L4_older	0	33	33	r	11_12_15	dl
15	N2	elegans	2	L4_older	0	33	33	r	11_12_15	dl
15	N2	elegans	3	L4_older	0	33	33	r	11_12_15	dl
15	N2	elegans	4	L4_older	0	33	33	r	11_12_15	dl
15	N2	elegans	5	L4_older	33	33	0	r	11_12_15	dl
15	N2	elegans	6	L4_older	33	33	0	r	11_12_15	dl
15	N2	elegans	1	adult	0	33	33	r	11_12_15	dl
15	N2	elegans	2	adult	0	33	33	r	11_12_15	dl
15	N2	elegans	3	adult	0	33	33	r	11_12_15	dl
15	N2	elegans	4	adult	0	33	33	r	11_12_15	dl
15	N2	elegans	5	adult	0	33	33	r	11_12_15	dl
15	N2	elegans	6	adult	33	33	0	r	11_12_15	dl
15	N2	elegans	1	L4_older	0	54	54	s	12_3_15	dm
15	N2	elegans	2	L4_older	0	54	54	s	12_3_15	dm
15	N2	elegans	3	L4_older	0	54	54	s	12_3_15	dm
15	N2	elegans	4	L4_older	45	54	9	s	12_3_15	dm
15	N2	elegans	5	L4_older	54	54	0	s	12_3_15	dm
15	N2	elegans	6	L4_older	54	54	0	s	12_3_15	dm
15	N2	elegans	1	adult	0	54	54	s	12_3_15	dm
15	N2	elegans	2	adult	0	54	54	s	12_3_15	dm
15	N2	elegans	3	adult	0	54	54	s	12_3_15	dm
15	N2	elegans	4	adult	0	54	54	s	12_3_15	dm
15	N2	elegans	5	adult	45	54	9	s	12_3_15	dm
15	N2	elegans	6	adult	54	54	0	s	12_3_15	dm
15	N2	elegans	1	L4_older	0	62	62	t	12_8_15	dn
15	N2	elegans	2	L4_older	0	62	62	t	12_8_15	dn
15	N2	elegans	3	L4_older	0	62	62	t	12_8_15	dn
15	N2	elegans	4	L4_older	0	62	62	t	12_8_15	dn
15	N2	elegans	5	L4_older	62	62	0	t	12_8_15	dn
15	N2	elegans	6	L4_older	62	62	0	t	12_8_15	dn
15	N2	elegans	1	adult	0	62	62	t	12_8_15	dn
15	N2	elegans	2	adult	0	62	62	t	12_8_15	dn
15	N2	elegans	3	adult	0	62	62	t	12_8_15	dn
15	N2	elegans	4	adult	0	62	62	t	12_8_15	dn
15	N2	elegans	5	adult	0	62	62	t	12_8_15	dn
15	N2	elegans	6	adult	62	62	0	t	12_8_15	dn
15	N2	elegans	1	L4_older	0	53	53	u	12_8_15	do
15	N2	elegans	2	L4_older	0	53	53	u	12_8_15	do
15	N2	elegans	3	L4_older	53	53	0	u	12_8_15	do
15	N2	elegans	4	L4_older	53	53	0	u	12_8_15	do
15	N2	elegans	1	adult	0	53	53	u	12_8_15	do
15	N2	elegans	2	adult	0	53	53	u	12_8_15	do
15	N2	elegans	3	adult	0	53	53	u	12_8_15	do
15	N2	elegans	4	adult	53	53	0	u	12_8_15	do
25	NKZ2	inopinata	1	embryo	0	49	49	v	3_8_16	a
25	NKZ2	inopinata	2	embryo	0	49	49	v	3_8_16	a
25	NKZ2	inopinata	3	embryo	0	49	49	v	3_8_16	a
25	NKZ2	inopinata	4	embryo	1	49	48	v	3_8_16	a
25	NKZ2	inopinata	5	embryo	26	49	23	v	3_8_16	a
25	NKZ2	inopinata	6	embryo	49	49	0	v	3_8_16	a
25	NKZ2	inopinata	1	embryo	0	37	37	v	3_8_16	b
25	NKZ2	inopinata	2	embryo	0	37	37	v	3_8_16	b
25	NKZ2	inopinata	3	embryo	0	37	37	v	3_8_16	b
25	NKZ2	inopinata	4	embryo	1	37	36	v	3_8_16	b
25	NKZ2	inopinata	5	embryo	37	37	0	v	3_8_16	b
25	NKZ2	inopinata	6	embryo	37	37	0	v	3_8_16	b
25	NKZ2	inopinata	1	embryo	0	49	49	v	3_8_16	c
25	NKZ2	inopinata	2	embryo	0	49	49	v	3_8_16	c
25	NKZ2	inopinata	3	embryo	0	49	49	v	3_8_16	c
25	NKZ2	inopinata	4	embryo	8	49	41	v	3_8_16	c
25	NKZ2	inopinata	5	embryo	37	49	12	v	3_8_16	c
25	NKZ2	inopinata	6	embryo	49	49	0	v	3_8_16	c
25	NKZ2	inopinata	1	embryo	0	56	56	v	3_8_16	d
25	NKZ2	inopinata	2	embryo	0	56	56	v	3_8_16	e
25	NKZ2	inopinata	3	embryo	0	56	56	v	3_8_16	e
25	NKZ2	inopinata	4	embryo	19	56	37	v	3_8_16	e
25	NKZ2	inopinata	5	embryo	56	56	0	v	3_8_16	e
25	NKZ2	inopinata	6	embryo	56	56	0	v	3_8_16	e
25	NKZ2	inopinata	1	embryo	0	54	54	v	3_8_16	e
25	NKZ2	inopinata	2	embryo	0	54	54	v	3_8_16	e
25	NKZ2	inopinata	3	embryo	0	54	54	v	3_8_16	e
25	NKZ2	inopinata	4	embryo	11	54	43	v	3_8_16	e
25	NKZ2	inopinata	5	embryo	54	54	0	v	3_8_16	e
25	NKZ2	inopinata	6	embryo	54	54	0	v	3_8_16	e
25	NKZ2	inopinata	1	embryo	0	40	40	v	3_8_16	f
25	NKZ2	inopinata	2	embryo	0	40	40	v	3_8_16	f
25	NKZ2	inopinata	3	embryo	1	40	39	v	3_8_16	f
25	NKZ2	inopinata	4	embryo	8	40	32	v	3_8_16	f
25	NKZ2	inopinata	5	embryo	40	40	0	v	3_8_16	f
25	NKZ2	inopinata	6	embryo	40	40	0	v	3_8_16	f
25	NKZ2	inopinata	1	embryo	0	52	52	v	3_8_16	f
25	NKZ2	inopinata	2	embryo	0	52	52	v	3_8_16	g
25	NKZ2	inopinata	3	embryo	0	52	52	v	3_8_16	g
25	NKZ2	inopinata	4	embryo	5	52	47	v	3_8_16	g
25	NKZ2	inopinata	5	embryo	42	52	10	v	3_8_16	g
25	NKZ2	inopinata	6	embryo	52	52	0	v	3_8_16	g
25	NKZ2	inopinata	1	embryo	0	75	75	v	3_8_16	h
25	NKZ2	inopinata	2	embryo	0	75	75	v	3_8_16	h
25	NKZ2	inopinata	3	embryo	0	75	75	v	3_8_16	h
25	NKZ2	inopinata	4	embryo	41	75	34	v	3_8_16	h
25	NKZ2	inopinata	5	embryo	75	75	0	v	3_8_16	h
25	NKZ2	inopinata	6	embryo	75	75	0	v	3_8_16	h
25	NKZ2	inopinata	1	embryo	0	54	54	v	3_8_16	i
25	NKZ2	inopinata	2	embryo	0	54	54	v	3_8_16	i
25	NKZ2	inopinata	3	embryo	0	54	54	v	3_8_16	i
25	NKZ2	inopinata	4	embryo	16	54	38	v	3_8_16	i
25	NKZ2	inopinata	5	embryo	51	54	3	v	3_8_16	i
25	NKZ2	inopinata	6	embryo	54	54	0	v	3_8_16	i
25	NKZ2	inopinata	1	embryo	0	45	45	v	3_8_16	j
25	NKZ2	inopinata	2	embryo	0	45	45	v	3_8_16	j
25	NKZ2	inopinata	3	embryo	0	45	45	v	3_8_16	j
25	NKZ2	inopinata	4	embryo	3	45	42	v	3_8_16	j
25	NKZ2	inopinata	5	embryo	32	45	13	v	3_8_16	j
25	NKZ2	inopinata	6	embryo	45	45	0	v	3_8_16	j
25	NKZ2	inopinata	1	embryo	0	38	38	v	3_8_16	k
25	NKZ2	inopinata	2	embryo	0	38	38	v	3_8_16	k
25	NKZ2	inopinata	3	embryo	0	38	38	v	3_8_16	k
25	NKZ2	inopinata	4	embryo	6	38	32	v	3_8_16	k
25	NKZ2	inopinata	5	embryo	38	38	0	v	3_8_16	k
25	NKZ2	inopinata	6	embryo	38	38	0	v	3_8_16	k
25	NKZ2	inopinata	1	embryo	0	62	62	v	3_8_16	l
25	NKZ2	inopinata	2	embryo	0	62	62	v	3_8_16	l
25	NKZ2	inopinata	3	embryo	0	62	62	v	3_8_16	l
25	NKZ2	inopinata	4	embryo	9	62	53	v	3_8_16	l
25	NKZ2	inopinata	5	embryo	62	62	0	v	3_8_16	l
25	NKZ2	inopinata	6	embryo	62	62	0	v	3_8_16	l
25	NKZ2	inopinata	1	embryo	0	61	61	v	3_8_16	m
25	NKZ2	inopinata	2	embryo	0	61	61	v	3_8_16	m
25	NKZ2	inopinata	3	embryo	0	61	61	v	3_8_16	m
25	NKZ2	inopinata	4	embryo	13	61	48	v	3_8_16	m
25	NKZ2	inopinata	5	embryo	61	61	0	v	3_8_16	m
25	NKZ2	inopinata	6	embryo	61	61	0	v	3_8_16	m
25	NKZ2	inopinata	1	embryo	0	59	59	v	3_8_16	n
25	NKZ2	inopinata	2	embryo	0	59	59	v	3_8_16	n
25	NKZ2	inopinata	3	embryo	0	59	59	v	3_8_16	n
25	NKZ2	inopinata	4	embryo	6	59	53	v	3_8_16	n
25	NKZ2	inopinata	5	embryo	59	59	0	v	3_8_16	n
25	NKZ2	inopinata	6	embryo	59	59	0	v	3_8_16	n
25	NKZ2	inopinata	1	embryo	0	39	39	v	3_8_16	o
25	NKZ2	inopinata	2	embryo	0	39	39	v	3_8_16	o
25	NKZ2	inopinata	3	embryo	0	39	39	v	3_8_16	o
25	NKZ2	inopinata	4	embryo	16	39	23	v	3_8_16	o
25	NKZ2	inopinata	5	embryo	39	39	0	v	3_8_16	o
25	NKZ2	inopinata	6	embryo	39	39	0	v	3_8_16	o
25	JK574	elegans	1	embryo	0	76	76	w	3_30_16	p
25	JK574	elegans	2	embryo	3	76	73	w	3_30_16	p
25	JK574	elegans	3	embryo	76	76	0	w	3_30_16	p
25	JK574	elegans	4	embryo	76	76	0	w	3_30_16	p
25	JK574	elegans	1	embryo	0	50	50	w	3_30_16	q
25	JK574	elegans	2	embryo	1	50	49	w	3_30_16	q
25	JK574	elegans	3	embryo	50	50	0	w	3_30_16	q
25	JK574	elegans	4	embryo	50	50	0	w	3_30_16	q
25	JK574	elegans	1	embryo	0	76	76	w	3_30_16	r
25	JK574	elegans	2	embryo	3	76	73	w	3_30_16	r
25	JK574	elegans	3	embryo	76	76	0	w	3_30_16	r
25	JK574	elegans	4	embryo	76	76	0	w	3_30_16	r
25	JK574	elegans	1	embryo	0	53	53	w	3_30_16	s
25	JK574	elegans	2	embryo	0	53	53	w	3_30_16	s
25	JK574	elegans	3	embryo	53	53	0	w	3_30_16	s
25	JK574	elegans	4	embryo	53	53	0	w	3_30_16	s
25	JK574	elegans	1	embryo	0	49	49	w	3_30_16	t
25	JK574	elegans	2	embryo	1	49	48	w	3_30_16	t
25	JK574	elegans	3	embryo	49	49	0	w	3_30_16	t
25	JK574	elegans	4	embryo	49	49	0	w	3_30_16	t
25	JK574	elegans	1	embryo	0	58	58	w	3_30_16	u
25	JK574	elegans	2	embryo	0	58	58	w	3_30_16	u
25	JK574	elegans	3	embryo	58	58	0	w	3_30_16	u
25	JK574	elegans	4	embryo	58	58	0	w	3_30_16	u
25	JK574	elegans	1	embryo	0	57	57	w	3_30_16	v
25	JK574	elegans	2	embryo	0	57	57	w	3_30_16	v
25	JK574	elegans	3	embryo	54	57	3	w	3_30_16	v
25	JK574	elegans	4	embryo	57	57	0	w	3_30_16	v
25	JK574	elegans	1	embryo	0	80	80	w	3_30_16	w
25	JK574	elegans	2	embryo	2	80	78	w	3_30_16	w
25	JK574	elegans	3	embryo	80	80	0	w	3_30_16	w
25	JK574	elegans	4	embryo	80	80	0	w	3_30_16	w
25	JK574	elegans	1	embryo	0	57	57	w	3_30_16	x
25	JK574	elegans	2	embryo	0	57	57	w	3_30_16	x
25	JK574	elegans	3	embryo	57	57	0	w	3_30_16	x
25	JK574	elegans	4	embryo	57	57	0	w	3_30_16	x
25	JK574	elegans	1	embryo	0	54	54	w	3_30_16	y
25	JK574	elegans	2	embryo	0	54	54	w	3_30_16	y
25	JK574	elegans	3	embryo	51	54	3	w	3_30_16	y
25	JK574	elegans	4	embryo	54	54	0	w	3_30_16	y
25	JK574	elegans	1	embryo	0	52	52	w	3_30_16	z
25	JK574	elegans	2	embryo	3	52	49	w	3_30_16	z
25	JK574	elegans	3	embryo	52	52	0	w	3_30_16	z
25	JK574	elegans	4	embryo	52	52	0	w	3_30_16	z
25	JK574	elegans	1	embryo	0	90	90	w	3_30_16	aa
25	JK574	elegans	2	embryo	1	90	89	w	3_30_16	aa
25	JK574	elegans	3	embryo	90	90	0	w	3_30_16	aa
25	JK574	elegans	4	embryo	90	90	0	w	3_30_16	aa
25	JK574	elegans	1	embryo	0	58	58	w	3_30_16	ab
25	JK574	elegans	2	embryo	2	58	56	w	3_30_16	ab
25	JK574	elegans	3	embryo	58	58	0	w	3_30_16	ab
25	JK574	elegans	4	embryo	58	58	0	w	3_30_16	ab
25	JK574	elegans	1	embryo	0	51	51	w	3_30_16	ac
25	JK574	elegans	2	embryo	0	51	51	w	3_30_16	ac
25	JK574	elegans	3	embryo	51	51	0	w	3_30_16	ac
25	JK574	elegans	4	embryo	51	51	0	w	3_30_16	ac
25	JK574	elegans	1	embryo	0	99	99	w	3_30_16	ad
25	JK574	elegans	2	embryo	2	99	97	w	3_30_16	ad
25	JK574	elegans	3	embryo	99	99	0	w	3_30_16	ad
25	JK574	elegans	4	embryo	99	99	0	w	3_30_16	ad
20	NKZ2	inopinata	1	embryo	0	22	22	x	3_17_16	ae
20	NKZ2	inopinata	2	embryo	0	22	22	x	3_17_16	ae
20	NKZ2	inopinata	3	embryo	0	22	22	x	3_17_16	ae
20	NKZ2	inopinata	4	embryo	0	22	22	x	3_17_16	ae
20	NKZ2	inopinata	5	embryo	1	22	21	x	3_17_16	ae
20	NKZ2	inopinata	6	embryo	5	22	17	x	3_17_16	ae
20	NKZ2	inopinata	7	embryo	7	22	15	x	3_17_16	ae
20	NKZ2	inopinata	8	embryo	15	22	7	x	3_17_16	ae
20	NKZ2	inopinata	9	embryo	22	22	0	x	3_17_16	ae
20	NKZ2	inopinata	1	embryo	0	24	24	x	3_17_16	af
20	NKZ2	inopinata	2	embryo	0	24	24	x	3_17_16	af
20	NKZ2	inopinata	3	embryo	0	24	24	x	3_17_16	af
20	NKZ2	inopinata	4	embryo	0	24	24	x	3_17_16	af
20	NKZ2	inopinata	5	embryo	1	24	23	x	3_17_16	af
20	NKZ2	inopinata	6	embryo	8	24	16	x	3_17_16	af
20	NKZ2	inopinata	7	embryo	12	24	12	x	3_17_16	af
20	NKZ2	inopinata	8	embryo	18	24	6	x	3_17_16	af
20	NKZ2	inopinata	9	embryo	24	24	0	x	3_17_16	af
20	NKZ2	inopinata	1	embryo	0	37	37	x	3_17_16	ag
20	NKZ2	inopinata	2	embryo	0	37	37	x	3_17_16	ag
20	NKZ2	inopinata	3	embryo	0	37	37	x	3_17_16	ag
20	NKZ2	inopinata	4	embryo	0	37	37	x	3_17_16	ag
20	NKZ2	inopinata	5	embryo	0	37	37	x	3_17_16	ag
20	NKZ2	inopinata	6	embryo	7	37	30	x	3_17_16	ag
20	NKZ2	inopinata	7	embryo	12	37	25	x	3_17_16	ag
20	NKZ2	inopinata	8	embryo	22	37	15	x	3_17_16	ag
20	NKZ2	inopinata	9	embryo	37	37	0	x	3_17_16	ag
20	NKZ2	inopinata	1	embryo	0	23	23	x	3_17_16	ah
20	NKZ2	inopinata	2	embryo	0	23	23	x	3_17_16	ah
20	NKZ2	inopinata	3	embryo	0	23	23	x	3_17_16	ah
20	NKZ2	inopinata	4	embryo	0	23	23	x	3_17_16	ah
20	NKZ2	inopinata	5	embryo	0	23	23	x	3_17_16	ah
20	NKZ2	inopinata	6	embryo	9	23	14	x	3_17_16	ah
20	NKZ2	inopinata	7	embryo	23	23	0	x	3_17_16	ah
20	NKZ2	inopinata	8	embryo	23	23	0	x	3_17_16	ah
20	NKZ2	inopinata	9	embryo	23	23	0	x	3_17_16	ah
20	NKZ2	inopinata	1	embryo	0	5	5	x	3_17_16	ai
20	NKZ2	inopinata	2	embryo	0	5	5	x	3_17_16	ai
20	NKZ2	inopinata	3	embryo	0	5	5	x	3_17_16	ai
20	NKZ2	inopinata	4	embryo	0	5	5	x	3_17_16	ai
20	NKZ2	inopinata	5	embryo	0	5	5	x	3_17_16	ai
20	NKZ2	inopinata	6	embryo	1	5	4	x	3_17_16	ai
20	NKZ2	inopinata	7	embryo	4	5	1	x	3_17_16	ai
20	NKZ2	inopinata	8	embryo	5	5	0	x	3_17_16	ai
20	NKZ2	inopinata	9	embryo	5	5	0	x	3_17_16	ai
20	NKZ2	inopinata	1	embryo	0	28	28	x	3_17_16	aj
20	NKZ2	inopinata	2	embryo	0	28	28	x	3_17_16	aj
20	NKZ2	inopinata	3	embryo	0	28	28	x	3_17_16	aj
20	NKZ2	inopinata	4	embryo	0	28	28	x	3_17_16	aj
20	NKZ2	inopinata	5	embryo	0	28	28	x	3_17_16	aj
20	NKZ2	inopinata	6	embryo	6	28	22	x	3_17_16	aj
20	NKZ2	inopinata	7	embryo	16	28	12	x	3_17_16	aj
20	NKZ2	inopinata	8	embryo	27	28	1	x	3_17_16	aj
20	NKZ2	inopinata	9	embryo	28	28	0	x	3_17_16	aj
20	NKZ2	inopinata	1	embryo	0	35	35	x	3_17_16	ak
20	NKZ2	inopinata	2	embryo	0	35	35	x	3_17_16	ak
20	NKZ2	inopinata	3	embryo	0	35	35	x	3_17_16	ak
20	NKZ2	inopinata	4	embryo	0	35	35	x	3_17_16	ak
20	NKZ2	inopinata	5	embryo	0	35	35	x	3_17_16	ak
20	NKZ2	inopinata	6	embryo	8	35	27	x	3_17_16	ak
20	NKZ2	inopinata	7	embryo	17	35	18	x	3_17_16	ak
20	NKZ2	inopinata	8	embryo	34	35	1	x	3_17_16	ak
20	NKZ2	inopinata	9	embryo	35	35	0	x	3_17_16	ak
20	NKZ2	inopinata	1	embryo	0	28	28	x	3_17_16	al
20	NKZ2	inopinata	2	embryo	0	28	28	x	3_17_16	al
20	NKZ2	inopinata	3	embryo	0	28	28	x	3_17_16	al
20	NKZ2	inopinata	4	embryo	0	28	28	x	3_17_16	al
20	NKZ2	inopinata	5	embryo	0	28	28	x	3_17_16	al
20	NKZ2	inopinata	6	embryo	8	28	20	x	3_17_16	al
20	NKZ2	inopinata	7	embryo	24	28	4	x	3_17_16	al
20	NKZ2	inopinata	8	embryo	28	28	0	x	3_17_16	al
20	NKZ2	inopinata	9	embryo	28	28	0	x	3_17_16	al
20	NKZ2	inopinata	1	embryo	0	13	13	x	3_17_16	am
20	NKZ2	inopinata	2	embryo	0	13	13	x	3_17_16	am
20	NKZ2	inopinata	3	embryo	0	13	13	x	3_17_16	am
20	NKZ2	inopinata	4	embryo	0	13	13	x	3_17_16	am
20	NKZ2	inopinata	5	embryo	0	13	13	x	3_17_16	am
20	NKZ2	inopinata	6	embryo	7	13	6	x	3_17_16	am
20	NKZ2	inopinata	7	embryo	9	13	4	x	3_17_16	am
20	NKZ2	inopinata	8	embryo	13	13	0	x	3_17_16	am
20	NKZ2	inopinata	9	embryo	13	13	0	x	3_17_16	am
20	NKZ2	inopinata	1	embryo	0	26	26	x	3_17_16	an
20	NKZ2	inopinata	2	embryo	0	26	26	x	3_17_16	an
20	NKZ2	inopinata	3	embryo	0	26	26	x	3_17_16	an
20	NKZ2	inopinata	4	embryo	0	26	26	x	3_17_16	an
20	NKZ2	inopinata	5	embryo	0	26	26	x	3_17_16	an
20	NKZ2	inopinata	6	embryo	8	26	18	x	3_17_16	an
20	NKZ2	inopinata	7	embryo	21	26	5	x	3_17_16	an
20	NKZ2	inopinata	8	embryo	23	26	3	x	3_17_16	an
20	NKZ2	inopinata	9	embryo	26	26	0	x	3_17_16	an
20	NKZ2	inopinata	1	embryo	0	20	20	x	3_17_16	ao
20	NKZ2	inopinata	2	embryo	0	20	20	x	3_17_16	ao
20	NKZ2	inopinata	3	embryo	0	20	20	x	3_17_16	ao
20	NKZ2	inopinata	4	embryo	0	20	20	x	3_17_16	ao
20	NKZ2	inopinata	5	embryo	0	20	20	x	3_17_16	ao
20	NKZ2	inopinata	6	embryo	2	20	18	x	3_17_16	ao
20	NKZ2	inopinata	7	embryo	9	20	11	x	3_17_16	ao
20	NKZ2	inopinata	8	embryo	15	20	5	x	3_17_16	ao
20	NKZ2	inopinata	9	embryo	20	20	0	x	3_17_16	ao
20	NKZ2	inopinata	1	embryo	0	47	47	x	3_17_16	ap
20	NKZ2	inopinata	2	embryo	0	47	47	x	3_17_16	ap
20	NKZ2	inopinata	3	embryo	0	47	47	x	3_17_16	ap
20	NKZ2	inopinata	4	embryo	0	47	47	x	3_17_16	ap
20	NKZ2	inopinata	5	embryo	0	47	47	x	3_17_16	ap
20	NKZ2	inopinata	6	embryo	17	47	30	x	3_17_16	ap
20	NKZ2	inopinata	7	embryo	33	47	14	x	3_17_16	ap
20	NKZ2	inopinata	8	embryo	37	47	10	x	3_17_16	ap
20	NKZ2	inopinata	9	embryo	47	47	0	x	3_17_16	ap
20	NKZ2	inopinata	1	embryo	0	17	17	x	3_17_16	aq
20	NKZ2	inopinata	2	embryo	0	17	17	x	3_17_16	aq
20	NKZ2	inopinata	3	embryo	0	17	17	x	3_17_16	aq
20	NKZ2	inopinata	4	embryo	0	17	17	x	3_17_16	aq
20	NKZ2	inopinata	5	embryo	0	17	17	x	3_17_16	aq
20	NKZ2	inopinata	6	embryo	5	17	12	x	3_17_16	aq
20	NKZ2	inopinata	7	embryo	12	17	5	x	3_17_16	aq
20	NKZ2	inopinata	8	embryo	17	17	0	x	3_17_16	aq
20	NKZ2	inopinata	9	embryo	17	17	0	x	3_17_16	aq
20	NKZ2	inopinata	1	embryo	0	37	37	x	3_17_16	ar
20	NKZ2	inopinata	2	embryo	0	37	37	x	3_17_16	ar
20	NKZ2	inopinata	3	embryo	0	37	37	x	3_17_16	ar
20	NKZ2	inopinata	4	embryo	0	37	37	x	3_17_16	ar
20	NKZ2	inopinata	5	embryo	0	37	37	x	3_17_16	ar
20	NKZ2	inopinata	6	embryo	19	37	18	x	3_17_16	ar
20	NKZ2	inopinata	7	embryo	30	37	7	x	3_17_16	ar
20	NKZ2	inopinata	8	embryo	37	37	0	x	3_17_16	ar
20	NKZ2	inopinata	9	embryo	37	37	0	x	3_17_16	ar
20	NKZ2	inopinata	1	embryo	0	18	18	x	3_17_16	as
20	NKZ2	inopinata	2	embryo	0	18	18	x	3_17_16	as
20	NKZ2	inopinata	3	embryo	0	18	18	x	3_17_16	as
20	NKZ2	inopinata	4	embryo	0	18	18	x	3_17_16	as
20	NKZ2	inopinata	5	embryo	0	18	18	x	3_17_16	as
20	NKZ2	inopinata	6	embryo	5	18	13	x	3_17_16	as
20	NKZ2	inopinata	7	embryo	9	18	9	x	3_17_16	as
20	NKZ2	inopinata	8	embryo	18	18	0	x	3_17_16	as
20	NKZ2	inopinata	9	embryo	18	18	0	x	3_17_16	as
30	NKZ2	inopinata	1	embryo	0	20	20	y	3_30_16	at
30	NKZ2	inopinata	2	embryo	0	20	20	y	3_30_16	at
30	NKZ2	inopinata	3	embryo	8	20	12	y	3_30_16	at
30	NKZ2	inopinata	4	embryo	20	20	0	y	3_30_16	at
30	NKZ2	inopinata	1	embryo	0	28	28	y	3_30_16	au
30	NKZ2	inopinata	2	embryo	0	28	28	y	3_30_16	au
30	NKZ2	inopinata	3	embryo	4	28	24	y	3_30_16	au
30	NKZ2	inopinata	4	embryo	28	28	0	y	3_30_16	au
30	NKZ2	inopinata	1	embryo	0	32	32	y	3_30_16	av
30	NKZ2	inopinata	2	embryo	0	32	32	y	3_30_16	av
30	NKZ2	inopinata	3	embryo	8	32	24	y	3_30_16	av
30	NKZ2	inopinata	4	embryo	32	32	0	y	3_30_16	av
30	NKZ2	inopinata	1	embryo	0	31	31	y	3_30_16	aw
30	NKZ2	inopinata	2	embryo	0	31	31	y	3_30_16	aw
30	NKZ2	inopinata	3	embryo	13	31	18	y	3_30_16	aw
30	NKZ2	inopinata	4	embryo	31	31	0	y	3_30_16	aw
30	NKZ2	inopinata	1	embryo	0	42	42	y	3_30_16	ax
30	NKZ2	inopinata	2	embryo	0	42	42	y	3_30_16	ax
30	NKZ2	inopinata	3	embryo	26	42	16	y	3_30_16	ax
30	NKZ2	inopinata	4	embryo	42	42	0	y	3_30_16	ax
30	NKZ2	inopinata	1	embryo	0	28	28	y	3_30_16	ay
30	NKZ2	inopinata	2	embryo	0	28	28	y	3_30_16	ay
30	NKZ2	inopinata	3	embryo	6	28	22	y	3_30_16	ay
30	NKZ2	inopinata	4	embryo	28	28	0	y	3_30_16	ay
30	NKZ2	inopinata	1	embryo	0	29	29	y	3_30_16	az
30	NKZ2	inopinata	2	embryo	0	29	29	y	3_30_16	az
30	NKZ2	inopinata	3	embryo	18	29	11	y	3_30_16	az
30	NKZ2	inopinata	4	embryo	29	29	0	y	3_30_16	az
30	NKZ2	inopinata	1	embryo	0	47	47	y	3_30_16	ba
30	NKZ2	inopinata	2	embryo	0	47	47	y	3_30_16	ba
30	NKZ2	inopinata	3	embryo	14	47	33	y	3_30_16	ba
30	NKZ2	inopinata	4	embryo	47	47	0	y	3_30_16	ba
30	NKZ2	inopinata	1	embryo	0	28	28	y	3_30_16	bb
30	NKZ2	inopinata	2	embryo	0	28	28	y	3_30_16	bb
30	NKZ2	inopinata	3	embryo	19	28	9	y	3_30_16	bb
30	NKZ2	inopinata	4	embryo	28	28	0	y	3_30_16	bb
30	NKZ2	inopinata	1	embryo	0	46	46	y	3_30_16	bc
30	NKZ2	inopinata	2	embryo	0	46	46	y	3_30_16	bc
30	NKZ2	inopinata	3	embryo	24	46	22	y	3_30_16	bc
30	NKZ2	inopinata	4	embryo	46	46	0	y	3_30_16	bc
30	NKZ2	inopinata	1	embryo	0	54	54	y	3_30_16	bd
30	NKZ2	inopinata	2	embryo	0	54	54	y	3_30_16	bd
30	NKZ2	inopinata	3	embryo	24	54	30	y	3_30_16	bd
30	NKZ2	inopinata	4	embryo	54	54	0	y	3_30_16	bd
30	NKZ2	inopinata	1	embryo	0	42	42	y	3_30_16	be
30	NKZ2	inopinata	2	embryo	0	42	42	y	3_30_16	be
30	NKZ2	inopinata	3	embryo	13	42	29	y	3_30_16	be
30	NKZ2	inopinata	4	embryo	42	42	0	y	3_30_16	be
30	NKZ2	inopinata	1	embryo	0	32	32	y	3_30_16	bf
30	NKZ2	inopinata	2	embryo	0	32	32	y	3_30_16	bf
30	NKZ2	inopinata	3	embryo	16	32	16	y	3_30_16	bf
30	NKZ2	inopinata	4	embryo	32	32	0	y	3_30_16	bf
30	NKZ2	inopinata	1	embryo	0	36	36	y	3_30_16	bg
30	NKZ2	inopinata	2	embryo	0	36	36	y	3_30_16	bg
30	NKZ2	inopinata	3	embryo	12	36	24	y	3_30_16	bg
30	NKZ2	inopinata	4	embryo	36	36	0	y	3_30_16	bg
30	NKZ2	inopinata	1	embryo	0	32	32	y	3_30_16	bh
30	NKZ2	inopinata	2	embryo	0	32	32	y	3_30_16	bh
30	NKZ2	inopinata	3	embryo	8	32	24	y	3_30_16	bh
30	NKZ2	inopinata	4	embryo	32	32	0	y	3_30_16	bh
20	JK574	elegans	1	embryo	0	38	38	x	3_17_16	bi
20	JK574	elegans	2	embryo	0	38	38	x	3_17_16	bi
20	JK574	elegans	3	embryo	38	38	0	x	3_17_16	bi
20	JK574	elegans	4	embryo	38	38	0	x	3_17_16	bi
20	JK574	elegans	1	embryo	0	42	42	x	3_17_16	bj
20	JK574	elegans	2	embryo	0	42	42	x	3_17_16	bj
20	JK574	elegans	3	embryo	42	42	0	x	3_17_16	bj
20	JK574	elegans	4	embryo	42	42	0	x	3_17_16	bj
20	JK574	elegans	1	embryo	0	54	54	x	3_17_16	bk
20	JK574	elegans	2	embryo	0	54	54	x	3_17_16	bk
20	JK574	elegans	3	embryo	54	54	0	x	3_17_16	bk
20	JK574	elegans	4	embryo	54	54	0	x	3_17_16	bk
20	JK574	elegans	1	embryo	0	51	51	x	3_17_16	bl
20	JK574	elegans	2	embryo	0	51	51	x	3_17_16	bl
20	JK574	elegans	3	embryo	47	51	4	x	3_17_16	bl
20	JK574	elegans	4	embryo	51	51	0	x	3_17_16	bl
20	JK574	elegans	1	embryo	0	32	32	x	3_17_16	bm
20	JK574	elegans	2	embryo	0	32	32	x	3_17_16	bm
20	JK574	elegans	3	embryo	32	32	0	x	3_17_16	bm
20	JK574	elegans	4	embryo	32	32	0	x	3_17_16	bm
20	JK574	elegans	1	embryo	0	59	59	x	3_17_16	bn
20	JK574	elegans	2	embryo	0	59	59	x	3_17_16	bn
20	JK574	elegans	3	embryo	59	59	0	x	3_17_16	bn
20	JK574	elegans	4	embryo	59	59	0	x	3_17_16	bn
20	JK574	elegans	1	embryo	0	51	51	x	3_17_16	bo
20	JK574	elegans	2	embryo	0	51	51	x	3_17_16	bo
20	JK574	elegans	3	embryo	51	51	0	x	3_17_16	bo
20	JK574	elegans	4	embryo	51	51	0	x	3_17_16	bo
20	JK574	elegans	1	embryo	0	42	42	x	3_17_16	bp
20	JK574	elegans	2	embryo	0	42	42	x	3_17_16	bp
20	JK574	elegans	3	embryo	41	42	1	x	3_17_16	bp
20	JK574	elegans	4	embryo	42	42	0	x	3_17_16	bp
20	JK574	elegans	1	embryo	0	31	31	x	3_17_16	bq
20	JK574	elegans	2	embryo	0	31	31	x	3_17_16	bq
20	JK574	elegans	3	embryo	31	31	0	x	3_17_16	bq
20	JK574	elegans	4	embryo	31	31	0	x	3_17_16	bq
20	JK574	elegans	1	embryo	0	47	47	x	3_17_16	br
20	JK574	elegans	2	embryo	0	47	47	x	3_17_16	br
20	JK574	elegans	3	embryo	46	47	1	x	3_17_16	br
20	JK574	elegans	4	embryo	47	47	0	x	3_17_16	br
20	JK574	elegans	1	embryo	0	56	56	x	3_17_16	bs
20	JK574	elegans	2	embryo	0	56	56	x	3_17_16	bs
20	JK574	elegans	3	embryo	45	56	11	x	3_17_16	bs
20	JK574	elegans	4	embryo	56	56	0	x	3_17_16	bs
20	JK574	elegans	1	embryo	0	41	41	x	3_17_16	bt
20	JK574	elegans	2	embryo	0	41	41	x	3_17_16	bt
20	JK574	elegans	3	embryo	41	41	0	x	3_17_16	bt
20	JK574	elegans	4	embryo	41	41	0	x	3_17_16	bt
20	JK574	elegans	1	embryo	0	39	39	x	3_17_16	bu
20	JK574	elegans	2	embryo	0	39	39	x	3_17_16	bu
20	JK574	elegans	3	embryo	39	39	0	x	3_17_16	bu
20	JK574	elegans	4	embryo	39	39	0	x	3_17_16	bu
20	JK574	elegans	1	embryo	0	49	49	x	3_17_16	bv
20	JK574	elegans	2	embryo	0	49	49	x	3_17_16	bv
20	JK574	elegans	3	embryo	48	49	1	x	3_17_16	bv
20	JK574	elegans	4	embryo	49	49	0	x	3_17_16	bv
20	JK574	elegans	1	embryo	0	45	45	x	3_17_16	bw
20	JK574	elegans	2	embryo	0	45	45	x	3_17_16	bw
20	JK574	elegans	3	embryo	40	45	5	x	3_17_16	bw
20	JK574	elegans	4	embryo	45	45	0	x	3_17_16	bw
15	JK574	elegans	1	embryo	0	35	35	y	4_9_16	bx
15	JK574	elegans	2	embryo	0	35	35	y	4_9_16	bx
15	JK574	elegans	3	embryo	0	35	35	y	4_9_16	bx
15	JK574	elegans	4	embryo	0	35	35	y	4_9_16	bx
15	JK574	elegans	5	embryo	13	35	22	y	4_9_16	bx
15	JK574	elegans	6	embryo	26	35	9	y	4_9_16	bx
15	JK574	elegans	7	embryo	35	35	0	y	4_9_16	bx
15	JK574	elegans	8	embryo	35	35	0	y	4_9_16	bx
15	JK574	elegans	1	embryo	0	51	51	y	4_9_16	by
15	JK574	elegans	2	embryo	0	51	51	y	4_9_16	by
15	JK574	elegans	3	embryo	0	51	51	y	4_9_16	by
15	JK574	elegans	4	embryo	0	51	51	y	4_9_16	by
15	JK574	elegans	5	embryo	8	51	43	y	4_9_16	by
15	JK574	elegans	6	embryo	33	51	18	y	4_9_16	by
15	JK574	elegans	7	embryo	42	51	9	y	4_9_16	by
15	JK574	elegans	8	embryo	51	51	0	y	4_9_16	by
15	JK574	elegans	1	embryo	0	44	44	y	4_9_16	bz
15	JK574	elegans	2	embryo	0	44	44	y	4_9_16	bz
15	JK574	elegans	3	embryo	0	44	44	y	4_9_16	bz
15	JK574	elegans	4	embryo	0	44	44	y	4_9_16	bz
15	JK574	elegans	5	embryo	15	44	29	y	4_9_16	bz
15	JK574	elegans	6	embryo	43	44	1	y	4_9_16	bz
15	JK574	elegans	7	embryo	44	44	0	y	4_9_16	bz
15	JK574	elegans	8	embryo	44	44	0	y	4_9_16	bz
15	JK574	elegans	1	embryo	0	45	45	y	4_9_16	ca
15	JK574	elegans	2	embryo	0	45	45	y	4_9_16	ca
15	JK574	elegans	3	embryo	0	45	45	y	4_9_16	ca
15	JK574	elegans	4	embryo	0	45	45	y	4_9_16	ca
15	JK574	elegans	5	embryo	14	45	31	y	4_9_16	ca
15	JK574	elegans	6	embryo	31	45	14	y	4_9_16	ca
15	JK574	elegans	7	embryo	34	45	11	y	4_9_16	ca
15	JK574	elegans	8	embryo	45	45	0	y	4_9_16	ca
15	JK574	elegans	1	embryo	0	21	21	y	4_9_16	cb
15	JK574	elegans	2	embryo	0	21	21	y	4_9_16	cb
15	JK574	elegans	3	embryo	0	21	21	y	4_9_16	cb
15	JK574	elegans	4	embryo	0	21	21	y	4_9_16	cb
15	JK574	elegans	5	embryo	5	21	16	y	4_9_16	cb
15	JK574	elegans	6	embryo	16	21	5	y	4_9_16	cb
15	JK574	elegans	7	embryo	21	21	0	y	4_9_16	cb
15	JK574	elegans	8	embryo	21	21	0	y	4_9_16	cb
15	JK574	elegans	1	embryo	0	40	40	y	4_9_16	cc
15	JK574	elegans	2	embryo	0	40	40	y	4_9_16	cc
15	JK574	elegans	3	embryo	0	40	40	y	4_9_16	cc
15	JK574	elegans	4	embryo	0	40	40	y	4_9_16	cc
15	JK574	elegans	5	embryo	17	40	23	y	4_9_16	cc
15	JK574	elegans	6	embryo	32	40	8	y	4_9_16	cc
15	JK574	elegans	7	embryo	40	40	0	y	4_9_16	cc
15	JK574	elegans	8	embryo	40	40	0	y	4_9_16	cc
15	JK574	elegans	1	embryo	0	38	38	y	4_9_16	cd
15	JK574	elegans	2	embryo	0	38	38	y	4_9_16	cd
15	JK574	elegans	3	embryo	0	38	38	y	4_9_16	cd
15	JK574	elegans	4	embryo	0	38	38	y	4_9_16	cd
15	JK574	elegans	5	embryo	26	38	12	y	4_9_16	cd
15	JK574	elegans	6	embryo	38	38	0	y	4_9_16	cd
15	JK574	elegans	7	embryo	38	38	0	y	4_9_16	cd
15	JK574	elegans	8	embryo	38	38	0	y	4_9_16	cd
15	JK574	elegans	1	embryo	0	50	50	y	4_9_16	ce
15	JK574	elegans	2	embryo	0	50	50	y	4_9_16	ce
15	JK574	elegans	3	embryo	0	50	50	y	4_9_16	ce
15	JK574	elegans	4	embryo	0	50	50	y	4_9_16	ce
15	JK574	elegans	5	embryo	3	50	47	y	4_9_16	ce
15	JK574	elegans	6	embryo	30	50	20	y	4_9_16	ce
15	JK574	elegans	7	embryo	43	50	7	y	4_9_16	ce
15	JK574	elegans	8	embryo	50	50	0	y	4_9_16	ce
15	JK574	elegans	1	embryo	0	34	34	y	4_9_16	cf
15	JK574	elegans	2	embryo	0	34	34	y	4_9_16	cf
15	JK574	elegans	3	embryo	0	34	34	y	4_9_16	cf
15	JK574	elegans	4	embryo	0	34	34	y	4_9_16	cf
15	JK574	elegans	5	embryo	12	34	22	y	4_9_16	cf
15	JK574	elegans	6	embryo	29	34	5	y	4_9_16	cf
15	JK574	elegans	7	embryo	34	34	0	y	4_9_16	cf
15	JK574	elegans	8	embryo	34	34	0	y	4_9_16	cf
15	JK574	elegans	1	embryo	0	34	34	y	4_9_16	cg
15	JK574	elegans	2	embryo	0	34	34	y	4_9_16	cg
15	JK574	elegans	3	embryo	0	34	34	y	4_9_16	cg
15	JK574	elegans	4	embryo	0	34	34	y	4_9_16	cg
15	JK574	elegans	5	embryo	10	34	24	y	4_9_16	cg
15	JK574	elegans	6	embryo	33	34	1	y	4_9_16	cg
15	JK574	elegans	7	embryo	34	34	0	y	4_9_16	cg
15	JK574	elegans	8	embryo	34	34	0	y	4_9_16	cg
15	JK574	elegans	1	embryo	0	53	53	y	4_9_16	ch
15	JK574	elegans	2	embryo	0	53	53	y	4_9_16	ch
15	JK574	elegans	3	embryo	0	53	53	y	4_9_16	ch
15	JK574	elegans	4	embryo	0	53	53	y	4_9_16	ch
15	JK574	elegans	5	embryo	24	53	29	y	4_9_16	ch
15	JK574	elegans	6	embryo	52	53	1	y	4_9_16	ch
15	JK574	elegans	7	embryo	53	53	0	y	4_9_16	ch
15	JK574	elegans	8	embryo	53	53	0	y	4_9_16	ch
15	JK574	elegans	1	embryo	0	80	80	y	4_9_16	ci
15	JK574	elegans	2	embryo	0	80	80	y	4_9_16	ci
15	JK574	elegans	3	embryo	0	80	80	y	4_9_16	ci
15	JK574	elegans	4	embryo	0	80	80	y	4_9_16	ci
15	JK574	elegans	5	embryo	30	80	50	y	4_9_16	ci
15	JK574	elegans	6	embryo	61	80	19	y	4_9_16	ci
15	JK574	elegans	7	embryo	80	80	0	y	4_9_16	ci
15	JK574	elegans	8	embryo	80	80	0	y	4_9_16	ci
15	JK574	elegans	1	embryo	0	86	86	y	4_9_16	cj
15	JK574	elegans	2	embryo	0	86	86	y	4_9_16	cj
15	JK574	elegans	3	embryo	0	86	86	y	4_9_16	cj
15	JK574	elegans	4	embryo	0	86	86	y	4_9_16	cj
15	JK574	elegans	5	embryo	32	86	54	y	4_9_16	cj
15	JK574	elegans	6	embryo	64	86	22	y	4_9_16	cj
15	JK574	elegans	7	embryo	86	86	0	y	4_9_16	cj
15	JK574	elegans	8	embryo	86	86	0	y	4_9_16	cj
15	JK574	elegans	1	embryo	0	54	54	y	4_9_16	ck
15	JK574	elegans	2	embryo	0	54	54	y	4_9_16	ck
15	JK574	elegans	3	embryo	0	54	54	y	4_9_16	ck
15	JK574	elegans	4	embryo	0	54	54	y	4_9_16	ck
15	JK574	elegans	5	embryo	34	54	20	y	4_9_16	ck
15	JK574	elegans	6	embryo	54	54	0	y	4_9_16	ck
15	JK574	elegans	7	embryo	54	54	0	y	4_9_16	ck
15	JK574	elegans	8	embryo	54	54	0	y	4_9_16	ck
15	JK574	elegans	1	embryo	0	49	49	y	4_9_16	cl
15	JK574	elegans	2	embryo	0	49	49	y	4_9_16	cl
15	JK574	elegans	3	embryo	0	49	49	y	4_9_16	cl
15	JK574	elegans	4	embryo	0	49	49	y	4_9_16	cl
15	JK574	elegans	5	embryo	16	49	33	y	4_9_16	cl
15	JK574	elegans	6	embryo	42	49	7	y	4_9_16	cl
15	JK574	elegans	7	embryo	49	49	0	y	4_9_16	cl
15	JK574	elegans	8	embryo	49	49	0	y	4_9_16	cl
