# Supplementary material for: A large close relative of C. elegans is slow-developing but not long-lived
Source: BMC Evol Biol. 2019 Mar 11;19:74. doi: 10.1186/s12862-019-1388-1 (PMC6416856; doi:10.1186/s12862-019-1388-1)
Supplement: Supplementary file 7 — Lifespan_data.tsv. Lifespan data. (TSV 42 kb) [file 12862_2019_1388_MOESM7_ESM.tsv]

Species	Strain	StartDate	PlateID	DeathDate1	DeathDate2	Dead	Individual	DeathType	ExperimentID	unique_individual_id
Csp34	NKZ2	13-Jan	nkz2-1	12	8	1	1	D	1	1
Csp34	NKZ2	13-Jan	nkz2-1	12	8	1	2	D	1	2
Csp34	NKZ2	13-Jan	nkz2-1	14	10	1	3	D	1	3
Csp34	NKZ2	13-Jan	nkz2-1	17	13	1	4	D	1	4
Csp34	NKZ2	13-Jan	nkz2-1	17	13	1	5	D	1	5
Csp34	NKZ2	13-Jan	nkz2-1	17	13	1	6	D	1	6
Csp34	NKZ2	13-Jan	nkz2-1	17	13	1	7	D	1	7
Csp34	NKZ2	13-Jan	nkz2-1	17	13	1	8	D	1	8
Csp34	NKZ2	13-Jan	nkz2-1	19	15	1	9	D	1	9
Csp34	NKZ2	13-Jan	nkz2-1	19	15	1	10	D	1	10
Csp34	NKZ2	13-Jan	nkz2-1	19	15	1	11	D	1	11
Csp34	NKZ2	13-Jan	nkz2-1	21	17	1	12	D	1	12
Csp34	NKZ2	13-Jan	nkz2-1	21	17	1	13	D	1	13
Csp34	NKZ2	13-Jan	nkz2-1	21	17	1	14	D	1	14
Csp34	NKZ2	13-Jan	nkz2-1	24	20	1	15	D	1	15
Csp34	NKZ2	13-Jan	nkz2-1	24	20	1	16	D	1	16
Csp34	NKZ2	13-Jan	nkz2-1	26	22	1	17	D	1	17
Csp34	NKZ2	13-Jan	nkz2-1	26	22	1	18	D	1	18
Csp34	NKZ2	13-Jan	nkz2-1	28	24	1	19	D	1	19
Csp34	NKZ2	13-Jan	nkz2-1	31	27	1	20	D	1	20
Csp34	NKZ2	13-Jan	nkz2-2	14	10	1	1	D	1	21
Csp34	NKZ2	13-Jan	nkz2-2	17	13	1	2	D	1	22
Csp34	NKZ2	13-Jan	nkz2-2	17	13	1	3	D	1	23
Csp34	NKZ2	13-Jan	nkz2-2	17	13	1	4	D	1	24
Csp34	NKZ2	13-Jan	nkz2-2	17	13	1	5	D	1	25
Csp34	NKZ2	13-Jan	nkz2-2	17	13	1	6	D	1	26
Csp34	NKZ2	13-Jan	nkz2-2	19	15	1	7	D	1	27
Csp34	NKZ2	13-Jan	nkz2-2	19	15	1	8	D	1	28
Csp34	NKZ2	13-Jan	nkz2-2	19	15	1	9	D	1	29
Csp34	NKZ2	13-Jan	nkz2-2	19	15	1	10	D	1	30
Csp34	NKZ2	13-Jan	nkz2-2	21	17	1	11	D	1	31
Csp34	NKZ2	13-Jan	nkz2-2	24	20	1	12	D	1	32
Csp34	NKZ2	13-Jan	nkz2-2	24	20	1	13	D	1	33
Csp34	NKZ2	13-Jan	nkz2-2	24	20	1	14	D	1	34
Csp34	NKZ2	13-Jan	nkz2-2	24	20	1	15	D	1	35
Csp34	NKZ2	13-Jan	nkz2-2	26	22	1	16	D	1	36
Csp34	NKZ2	13-Jan	nkz2-2	31	27	1	17	D	1	37
Csp34	NKZ2	13-Jan	nkz2-2	31	27	1	18	D	1	38
Csp34	NKZ2	13-Jan	nkz2-2	31	27	1	19	D	1	39
Csp34	NKZ2	13-Jan	nkz2-2	31	27	1	20	D	1	40
Csp34	NKZ2	13-Jan	nkz2-2	33	29	1	21	D	1	41
Csp34	NKZ2	13-Jan	nkz2-3	12	8	0	1	W	1	42
Csp34	NKZ2	13-Jan	nkz2-3	14	10	1	2	D	1	43
Csp34	NKZ2	13-Jan	nkz2-3	17	13	1	3	D	1	44
Csp34	NKZ2	13-Jan	nkz2-3	17	13	1	4	D	1	45
Csp34	NKZ2	13-Jan	nkz2-3	17	13	1	5	D	1	46
Csp34	NKZ2	13-Jan	nkz2-3	17	13	1	6	D	1	47
Csp34	NKZ2	13-Jan	nkz2-3	19	15	1	7	D	1	48
Csp34	NKZ2	13-Jan	nkz2-3	19	15	1	8	D	1	49
Csp34	NKZ2	13-Jan	nkz2-3	19	15	1	9	D	1	50
Csp34	NKZ2	13-Jan	nkz2-3	19	15	1	10	D	1	51
Csp34	NKZ2	13-Jan	nkz2-3	21	17	1	11	D	1	52
Csp34	NKZ2	13-Jan	nkz2-3	21	17	1	12	D	1	53
Csp34	NKZ2	13-Jan	nkz2-3	21	17	1	13	D	1	54
Csp34	NKZ2	13-Jan	nkz2-3	24	20	1	14	D	1	55
Csp34	NKZ2	13-Jan	nkz2-3	24	20	1	15	D	1	56
Csp34	NKZ2	13-Jan	nkz2-3	28	24	1	16	D	1	57
Csp34	NKZ2	13-Jan	nkz2-3	28	24	1	17	D	1	58
Csp34	NKZ2	13-Jan	nkz2-3	28	24	0	18	W	1	59
Csp34	NKZ2	13-Jan	nkz2-3	31	27	1	19	D	1	60
Csp34	NKZ2	13-Jan	nkz2-3	31	27	1	20	D	1	61
Csp34	NKZ2	13-Jan	nkz2-4	12	8	1	1	D	1	62
Csp34	NKZ2	13-Jan	nkz2-4	17	13	1	2	D	1	63
Csp34	NKZ2	13-Jan	nkz2-4	17	13	1	3	D	1	64
Csp34	NKZ2	13-Jan	nkz2-4	17	13	1	4	D	1	65
Csp34	NKZ2	13-Jan	nkz2-4	17	13	1	5	D	1	66
Csp34	NKZ2	13-Jan	nkz2-4	19	15	1	6	D	1	67
Csp34	NKZ2	13-Jan	nkz2-4	19	15	1	7	D	1	68
Csp34	NKZ2	13-Jan	nkz2-4	21	17	1	8	D	1	69
Csp34	NKZ2	13-Jan	nkz2-4	21	17	1	9	D	1	70
Csp34	NKZ2	13-Jan	nkz2-4	21	17	1	10	D	1	71
Csp34	NKZ2	13-Jan	nkz2-4	21	17	1	11	D	1	72
Csp34	NKZ2	13-Jan	nkz2-4	21	17	0	12	E	1	73
Csp34	NKZ2	13-Jan	nkz2-4	24	20	1	13	D	1	74
Csp34	NKZ2	13-Jan	nkz2-4	24	20	1	14	D	1	75
Csp34	NKZ2	13-Jan	nkz2-4	24	20	1	15	D	1	76
Csp34	NKZ2	13-Jan	nkz2-4	24	20	1	16	D	1	77
Csp34	NKZ2	13-Jan	nkz2-4	26	22	1	17	D	1	78
Csp34	NKZ2	13-Jan	nkz2-4	28	24	1	18	D	1	79
Csp34	NKZ2	13-Jan	nkz2-4	31	27	1	19	D	1	80
Csp34	NKZ2	13-Jan	nkz2-4	31	27	1	20	D	1	81
Csp34	NKZ2	14-Jan	nkz2-5	6	2	0	1	W	2	82
Csp34	NKZ2	14-Jan	nkz2-5	6	2	0	2	W	2	83
Csp34	NKZ2	14-Jan	nkz2-5	7	3	0	3	W	2	84
Csp34	NKZ2	14-Jan	nkz2-5	9	5	0	4	W	2	85
Csp34	NKZ2	14-Jan	nkz2-5	13	9	0	5	E	2	86
Csp34	NKZ2	14-Jan	nkz2-5	13	9	1	6	D	2	87
Csp34	NKZ2	14-Jan	nkz2-5	13	9	1	7	D	2	88
Csp34	NKZ2	14-Jan	nkz2-5	16	12	1	8	D	2	89
Csp34	NKZ2	14-Jan	nkz2-5	16	12	1	9	D	2	90
Csp34	NKZ2	14-Jan	nkz2-5	16	12	1	10	D	2	91
Csp34	NKZ2	14-Jan	nkz2-5	16	12	0	11	E	2	92
Csp34	NKZ2	14-Jan	nkz2-5	18	14	1	12	D	2	93
Csp34	NKZ2	14-Jan	nkz2-5	18	14	1	13	D	2	94
Csp34	NKZ2	14-Jan	nkz2-5	18	14	1	14	D	2	95
Csp34	NKZ2	14-Jan	nkz2-5	20	16	1	15	D	2	96
Csp34	NKZ2	14-Jan	nkz2-5	20	16	1	16	D	2	97
Csp34	NKZ2	14-Jan	nkz2-5	20	16	1	17	D	2	98
Csp34	NKZ2	14-Jan	nkz2-5	20	16	1	18	D	2	99
Csp34	NKZ2	14-Jan	nkz2-5	23	19	1	19	D	2	100
Csp34	NKZ2	14-Jan	nkz2-5	30	26	1	20	D	2	101
Csp34	NKZ2	14-Jan	nkz2-6	6	2	0	1	L	2	102
Csp34	NKZ2	14-Jan	nkz2-6	6	2	0	2	L	2	103
Csp34	NKZ2	14-Jan	nkz2-6	6	2	0	3	L	2	104
Csp34	NKZ2	14-Jan	nkz2-6	13	9	1	4	D	2	105
Csp34	NKZ2	14-Jan	nkz2-6	13	9	1	5	D	2	106
Csp34	NKZ2	14-Jan	nkz2-6	16	12	1	6	D	2	107
Csp34	NKZ2	14-Jan	nkz2-6	16	12	1	7	D	2	108
Csp34	NKZ2	14-Jan	nkz2-6	16	12	1	8	D	2	109
Csp34	NKZ2	14-Jan	nkz2-6	16	12	1	9	D	2	110
Csp34	NKZ2	14-Jan	nkz2-6	16	12	0	10	L	2	111
Csp34	NKZ2	14-Jan	nkz2-6	18	14	1	11	D	2	112
Csp34	NKZ2	14-Jan	nkz2-6	18	14	1	12	D	2	113
Csp34	NKZ2	14-Jan	nkz2-6	20	16	1	13	D	2	114
Csp34	NKZ2	14-Jan	nkz2-6	23	19	1	14	D	2	115
Csp34	NKZ2	14-Jan	nkz2-6	25	21	1	15	D	2	116
Csp34	NKZ2	14-Jan	nkz2-6	25	21	1	16	D	2	117
Csp34	NKZ2	14-Jan	nkz2-6	27	23	1	17	D	2	118
Csp34	NKZ2	14-Jan	nkz2-6	27	23	0	18	L	2	119
Csp34	NKZ2	14-Jan	nkz2-6	30	26	1	19	D	2	120
Csp34	NKZ2	14-Jan	nkz2-6	30	26	1	20	D	2	121
Csp34	NKZ2	14-Jan	nkz2-7	6	2	0	1	L	2	122
Csp34	NKZ2	14-Jan	nkz2-7	9	5	1	2	D	2	123
Csp34	NKZ2	14-Jan	nkz2-7	13	9	1	3	D	2	124
Csp34	NKZ2	14-Jan	nkz2-7	16	12	1	4	D	2	125
Csp34	NKZ2	14-Jan	nkz2-7	16	12	1	5	D	2	126
Csp34	NKZ2	14-Jan	nkz2-7	16	12	1	6	D	2	127
Csp34	NKZ2	14-Jan	nkz2-7	16	12	1	7	D	2	128
Csp34	NKZ2	14-Jan	nkz2-7	18	14	1	8	D	2	129
Csp34	NKZ2	14-Jan	nkz2-7	18	14	1	9	D	2	130
Csp34	NKZ2	14-Jan	nkz2-7	18	14	1	10	D	2	131
Csp34	NKZ2	14-Jan	nkz2-7	18	14	1	11	D	2	132
Csp34	NKZ2	14-Jan	nkz2-7	20	16	1	12	D	2	133
Csp34	NKZ2	14-Jan	nkz2-7	23	19	1	13	D	2	134
Csp34	NKZ2	14-Jan	nkz2-7	23	19	1	14	D	2	135
Csp34	NKZ2	14-Jan	nkz2-7	25	21	1	15	D	2	136
Csp34	NKZ2	14-Jan	nkz2-7	27	23	1	16	D	2	137
Csp34	NKZ2	14-Jan	nkz2-7	30	26	1	17	D	2	138
Csp34	NKZ2	14-Jan	nkz2-7	30	26	1	18	D	2	139
Csp34	NKZ2	14-Jan	nkz2-7	30	26	1	19	D	2	140
Csp34	NKZ2	14-Jan	nkz2-7	32	28	1	20	D	2	141
Csp34	NKZ2	14-Jan	nkz2-8	6	2	0	1	L	2	142
Csp34	NKZ2	14-Jan	nkz2-8	16	12	1	2	D	2	143
Csp34	NKZ2	14-Jan	nkz2-8	16	12	1	3	D	2	144
Csp34	NKZ2	14-Jan	nkz2-8	16	12	1	4	D	2	145
Csp34	NKZ2	14-Jan	nkz2-8	16	12	1	5	D	2	146
Csp34	NKZ2	14-Jan	nkz2-8	16	12	1	6	D	2	147
Csp34	NKZ2	14-Jan	nkz2-8	16	12	1	7	D	2	148
Csp34	NKZ2	14-Jan	nkz2-8	16	12	1	8	D	2	149
Csp34	NKZ2	14-Jan	nkz2-8	18	14	1	9	D	2	150
Csp34	NKZ2	14-Jan	nkz2-8	18	14	1	10	D	2	151
Csp34	NKZ2	14-Jan	nkz2-8	18	14	1	11	D	2	152
Csp34	NKZ2	14-Jan	nkz2-8	18	14	1	12	D	2	153
Csp34	NKZ2	14-Jan	nkz2-8	20	16	1	13	D	2	154
Csp34	NKZ2	14-Jan	nkz2-8	20	16	1	14	D	2	155
Csp34	NKZ2	14-Jan	nkz2-8	20	16	1	15	D	2	156
Csp34	NKZ2	14-Jan	nkz2-8	20	16	1	16	D	2	157
Csp34	NKZ2	14-Jan	nkz2-8	20	16	1	17	D	2	158
Csp34	NKZ2	14-Jan	nkz2-8	23	19	1	18	D	2	159
Csp34	NKZ2	14-Jan	nkz2-8	23	19	1	19	D	2	160
Csp34	NKZ2	14-Jan	nkz2-8	27	23	1	20	D	2	161
Csp34	NKZ2	18-Apr	nkz2-9	8	4	0	1	L	3	162
Csp34	NKZ2	18-Apr	nkz2-9	8	4	0	2	L	3	163
Csp34	NKZ2	18-Apr	nkz2-9	8	4	0	3	L	3	164
Csp34	NKZ2	18-Apr	nkz2-9	13	9	1	4	D	3	165
Csp34	NKZ2	18-Apr	nkz2-9	13	9	1	5	D	3	166
Csp34	NKZ2	18-Apr	nkz2-9	13	9	1	6	D	3	167
Csp34	NKZ2	18-Apr	nkz2-9	15	11	1	7	D	3	168
Csp34	NKZ2	18-Apr	nkz2-9	15	11	1	8	D	3	169
Csp34	NKZ2	18-Apr	nkz2-9	15	11	1	9	D	3	170
Csp34	NKZ2	18-Apr	nkz2-9	15	11	1	10	D	3	171
Csp34	NKZ2	18-Apr	nkz2-9	15	11	1	11	D	3	172
Csp34	NKZ2	18-Apr	nkz2-9	17	13	1	12	D	3	173
Csp34	NKZ2	18-Apr	nkz2-9	17	13	1	13	D	3	174
Csp34	NKZ2	18-Apr	nkz2-9	17	13	1	14	D	3	175
Csp34	NKZ2	18-Apr	nkz2-9	20	16	1	15	D	3	176
Csp34	NKZ2	18-Apr	nkz2-9	22	18	1	16	D	3	177
Csp34	NKZ2	18-Apr	nkz2-9	22	18	1	17	D	3	178
Csp34	NKZ2	18-Apr	nkz2-9	22	18	0	18	W	3	179
Csp34	NKZ2	18-Apr	nkz2-9	24	20	1	19	D	3	180
Csp34	NKZ2	18-Apr	nkz2-9	26	22	1	20	D	3	181
Csp34	NKZ2	18-Apr	nkz2-10	10	6	1	1	D	3	182
Csp34	NKZ2	18-Apr	nkz2-10	13	9	1	2	D	3	183
Csp34	NKZ2	18-Apr	nkz2-10	13	9	1	3	D	3	184
Csp34	NKZ2	18-Apr	nkz2-10	13	9	0	4	L	3	185
Csp34	NKZ2	18-Apr	nkz2-10	15	11	1	5	D	3	186
Csp34	NKZ2	18-Apr	nkz2-10	15	11	1	6	D	3	187
Csp34	NKZ2	18-Apr	nkz2-10	15	11	0	7	L	3	188
Csp34	NKZ2	18-Apr	nkz2-10	15	11	0	8	L	3	189
Csp34	NKZ2	18-Apr	nkz2-10	17	13	1	9	D	3	190
Csp34	NKZ2	18-Apr	nkz2-10	17	13	1	10	D	3	191
Csp34	NKZ2	18-Apr	nkz2-10	17	13	1	11	D	3	192
Csp34	NKZ2	18-Apr	nkz2-10	17	13	1	12	D	3	193
Csp34	NKZ2	18-Apr	nkz2-10	17	13	1	13	D	3	194
Csp34	NKZ2	18-Apr	nkz2-10	17	13	1	14	D	3	195
Csp34	NKZ2	18-Apr	nkz2-10	17	13	1	15	D	3	196
Csp34	NKZ2	18-Apr	nkz2-10	17	13	1	16	D	3	197
Csp34	NKZ2	18-Apr	nkz2-10	17	13	0	17	L	3	198
Csp34	NKZ2	18-Apr	nkz2-10	20	16	1	18	D	3	199
Csp34	NKZ2	18-Apr	nkz2-10	20	16	1	19	D	3	200
Csp34	NKZ2	18-Apr	nkz2-10	20	16	1	20	D	3	201
Csp34	NKZ2	18-Apr	nkz2-10	20	16	1	21	D	3	202
Csp34	NKZ2	18-Apr	nkz2-10	22	18	1	22	D	3	203
Csp34	NKZ2	18-Apr	nkz2-10	22	18	1	23	D	3	204
Csp34	NKZ2	18-Apr	nkz2-10	22	18	1	24	D	3	205
Csp34	NKZ2	18-Apr	nkz2-10	22	18	1	25	D	3	206
Csp34	NKZ2	18-Apr	nkz2-10	22	18	1	26	D	3	207
Csp34	NKZ2	18-Apr	nkz2-10	22	18	1	27	D	3	208
Csp34	NKZ2	18-Apr	nkz2-10	22	18	1	28	D	3	209
Csp34	NKZ2	18-Apr	nkz2-10	24	20	1	29	D	3	210
Csp34	NKZ2	18-Apr	nkz2-10	24	20	1	30	D	3	211
Csp34	NKZ2	18-Apr	nkz2-10	24	20	1	31	D	3	212
Csp34	NKZ2	18-Apr	nkz2-10	24	20	1	32	D	3	213
Csp34	NKZ2	18-Apr	nkz2-10	26	22	1	33	D	3	214
Csp34	NKZ2	18-Apr	nkz2-10	26	22	1	34	D	3	215
Csp34	NKZ2	18-Apr	nkz2-10	26	22	1	35	D	3	216
Csp34	NKZ2	18-Apr	nkz2-10	30	26	1	36	D	3	217
Csp34	NKZ2	18-Apr	nkz2-10	30	26	1	37	D	3	218
Csp34	NKZ2	18-Apr	nkz2-11	8	4	1	1	D	3	219
Csp34	NKZ2	18-Apr	nkz2-11	13	9	1	2	D	3	220
Csp34	NKZ2	18-Apr	nkz2-11	13	9	1	3	D	3	221
Csp34	NKZ2	18-Apr	nkz2-11	13	9	1	4	D	3	222
Csp34	NKZ2	18-Apr	nkz2-11	13	9	1	5	D	3	223
Csp34	NKZ2	18-Apr	nkz2-11	13	9	0	6	W	3	224
Csp34	NKZ2	18-Apr	nkz2-11	13	9	0	7	W	3	225
Csp34	NKZ2	18-Apr	nkz2-11	15	11	1	8	D	3	226
Csp34	NKZ2	18-Apr	nkz2-11	15	11	1	9	D	3	227
Csp34	NKZ2	18-Apr	nkz2-11	15	11	1	10	D	3	228
Csp34	NKZ2	18-Apr	nkz2-11	17	13	1	11	D	3	229
Csp34	NKZ2	18-Apr	nkz2-11	17	13	1	12	D	3	230
Csp34	NKZ2	18-Apr	nkz2-11	17	13	0	13	W	3	231
Csp34	NKZ2	18-Apr	nkz2-11	20	16	1	14	D	3	232
Csp34	NKZ2	18-Apr	nkz2-11	20	16	1	15	D	3	233
Csp34	NKZ2	18-Apr	nkz2-11	20	16	1	16	D	3	234
Csp34	NKZ2	18-Apr	nkz2-11	20	16	1	17	D	3	235
Csp34	NKZ2	18-Apr	nkz2-11	20	16	1	18	D	3	236
Csp34	NKZ2	18-Apr	nkz2-11	22	18	1	19	D	3	237
Csp34	NKZ2	18-Apr	nkz2-11	22	18	1	20	D	3	238
Csp34	NKZ2	18-Apr	nkz2-11	22	18	1	21	D	3	239
Csp34	NKZ2	18-Apr	nkz2-11	22	18	1	22	D	3	240
Csp34	NKZ2	18-Apr	nkz2-11	24	20	1	23	D	3	241
Csp34	NKZ2	18-Apr	nkz2-11	24	20	1	24	D	3	242
Csp34	NKZ2	18-Apr	nkz2-11	24	20	1	25	D	3	243
Csp34	NKZ2	18-Apr	nkz2-11	24	20	1	26	D	3	244
Csp34	NKZ2	18-Apr	nkz2-11	24	20	0	27	L	3	245
Csp34	NKZ2	18-Apr	nkz2-11	26	22	1	28	D	3	246
Csp34	NKZ2	18-Apr	nkz2-11	26	22	1	29	D	3	247
Csp34	NKZ2	18-Apr	nkz2-11	28	24	1	30	D	3	248
Csp34	NKZ2	18-Apr	nkz2-12	7	3	1	1	D	3	249
Csp34	NKZ2	18-Apr	nkz2-12	13	9	1	2	D	3	250
Csp34	NKZ2	18-Apr	nkz2-12	13	9	1	3	D	3	251
Csp34	NKZ2	18-Apr	nkz2-12	13	9	0	4	L	3	252
Csp34	NKZ2	18-Apr	nkz2-12	13	9	0	5	L	3	253
Csp34	NKZ2	18-Apr	nkz2-12	15	11	1	6	D	3	254
Csp34	NKZ2	18-Apr	nkz2-12	17	13	1	7	D	3	255
Csp34	NKZ2	18-Apr	nkz2-12	17	13	1	8	D	3	256
Csp34	NKZ2	18-Apr	nkz2-12	17	13	1	9	D	3	257
Csp34	NKZ2	18-Apr	nkz2-12	17	13	1	10	D	3	258
Csp34	NKZ2	18-Apr	nkz2-12	17	13	1	11	D	3	259
Csp34	NKZ2	18-Apr	nkz2-12	17	13	1	12	D	3	260
Csp34	NKZ2	18-Apr	nkz2-12	17	13	1	13	D	3	261
Csp34	NKZ2	18-Apr	nkz2-12	17	13	1	14	D	3	262
Csp34	NKZ2	18-Apr	nkz2-12	17	13	1	15	D	3	263
Csp34	NKZ2	18-Apr	nkz2-12	17	13	1	16	D	3	264
Csp34	NKZ2	18-Apr	nkz2-12	20	16	1	17	D	3	265
Csp34	NKZ2	18-Apr	nkz2-12	20	16	1	18	D	3	266
Csp34	NKZ2	18-Apr	nkz2-12	20	16	1	19	D	3	267
Csp34	NKZ2	18-Apr	nkz2-12	20	16	1	20	D	3	268
Csp34	NKZ2	18-Apr	nkz2-12	20	16	1	21	D	3	269
Csp34	NKZ2	18-Apr	nkz2-12	20	16	1	22	D	3	270
Csp34	NKZ2	18-Apr	nkz2-12	20	16	1	23	D	3	271
Csp34	NKZ2	18-Apr	nkz2-12	20	16	1	24	D	3	272
Csp34	NKZ2	18-Apr	nkz2-12	20	16	1	25	D	3	273
Csp34	NKZ2	18-Apr	nkz2-12	20	16	1	26	D	3	274
Csp34	NKZ2	18-Apr	nkz2-12	20	16	1	27	D	3	275
Csp34	NKZ2	18-Apr	nkz2-12	22	18	1	28	D	3	276
Csp34	NKZ2	18-Apr	nkz2-12	24	20	1	29	D	3	277
Csp34	NKZ2	18-Apr	nkz2-12	24	20	1	30	D	3	278
Csp34	NKZ2	18-Apr	nkz2-12	24	20	1	31	D	3	279
Csp34	NKZ2	18-Apr	nkz2-12	24	20	1	32	D	3	280
Csp34	NKZ2	18-Apr	nkz2-12	26	22	1	33	D	3	281
Csp34	NKZ2	18-Apr	nkz2-12	26	22	0	34	L	3	282
Csp34	NKZ2	18-Apr	nkz2-12	26	22	0	35	E	3	283
Csp34	NKZ2	18-Apr	nkz2-12	28	24	1	36	D	3	284
Csp34	NKZ2	18-Apr	nkz2-12	28	24	1	37	D	3	285
Csp34	NKZ2	18-Apr	nkz2-12	30	26	1	38	D	3	286
Csp34	NKZ2	18-Apr	nkz2-13	10	6	1	1	D	3	287
Csp34	NKZ2	18-Apr	nkz2-13	13	9	1	2	D	3	288
Csp34	NKZ2	18-Apr	nkz2-13	13	9	1	3	D	3	289
Csp34	NKZ2	18-Apr	nkz2-13	13	9	0	4	L	3	290
Csp34	NKZ2	18-Apr	nkz2-13	13	9	0	5	L	3	291
Csp34	NKZ2	18-Apr	nkz2-13	15	11	1	6	D	3	292
Csp34	NKZ2	18-Apr	nkz2-13	15	11	1	7	D	3	293
Csp34	NKZ2	18-Apr	nkz2-13	15	11	1	8	D	3	294
Csp34	NKZ2	18-Apr	nkz2-13	15	11	1	9	D	3	295
Csp34	NKZ2	18-Apr	nkz2-13	15	11	1	10	D	3	296
Csp34	NKZ2	18-Apr	nkz2-13	17	13	0	11	E	3	297
Csp34	NKZ2	18-Apr	nkz2-13	17	13	1	12	D	3	298
Csp34	NKZ2	18-Apr	nkz2-13	17	13	1	13	D	3	299
Csp34	NKZ2	18-Apr	nkz2-13	17	13	1	14	D	3	300
Csp34	NKZ2	18-Apr	nkz2-13	17	13	1	15	D	3	301
Csp34	NKZ2	18-Apr	nkz2-13	17	13	1	16	D	3	302
Csp34	NKZ2	18-Apr	nkz2-13	17	13	1	17	D	3	303
Csp34	NKZ2	18-Apr	nkz2-13	17	13	1	18	D	3	304
Csp34	NKZ2	18-Apr	nkz2-13	17	13	1	19	D	3	305
Csp34	NKZ2	18-Apr	nkz2-13	20	16	1	20	D	3	306
Csp34	NKZ2	18-Apr	nkz2-13	20	16	1	21	D	3	307
Csp34	NKZ2	18-Apr	nkz2-13	22	18	1	22	D	3	308
Csp34	NKZ2	18-Apr	nkz2-13	22	18	1	23	D	3	309
Csp34	NKZ2	18-Apr	nkz2-13	22	18	1	24	D	3	310
Csp34	NKZ2	18-Apr	nkz2-13	22	18	1	25	D	3	311
Csp34	NKZ2	18-Apr	nkz2-13	22	18	1	26	D	3	312
Csp34	NKZ2	18-Apr	nkz2-13	24	20	1	27	D	3	313
Csp34	NKZ2	18-Apr	nkz2-13	24	20	1	28	D	3	314
Csp34	NKZ2	18-Apr	nkz2-13	24	20	1	29	D	3	315
Csp34	NKZ2	18-Apr	nkz2-13	24	20	1	30	D	3	316
Csp34	NKZ2	18-Apr	nkz2-13	24	20	1	31	D	3	317
Csp34	NKZ2	18-Apr	nkz2-13	24	20	1	32	D	3	318
Csp34	NKZ2	18-Apr	nkz2-13	24	20	1	33	D	3	319
Csp34	NKZ2	18-Apr	nkz2-13	24	20	1	34	D	3	320
Csp34	NKZ2	18-Apr	nkz2-13	26	22	1	35	D	3	321
Csp34	NKZ2	18-Apr	nkz2-13	26	22	1	36	D	3	322
Csp34	NKZ2	18-Apr	nkz2-13	28	24	1	37	D	3	323
Csp34	NKZ2	18-Apr	nkz2-14	10	6	1	1	D	3	324
Csp34	NKZ2	18-Apr	nkz2-14	10	6	1	2	D	3	325
Csp34	NKZ2	18-Apr	nkz2-14	10	6	1	3	D	3	326
Csp34	NKZ2	18-Apr	nkz2-14	13	9	1	4	D	3	327
Csp34	NKZ2	18-Apr	nkz2-14	13	9	0	5	L	3	328
Csp34	NKZ2	18-Apr	nkz2-14	15	11	1	6	D	3	329
Csp34	NKZ2	18-Apr	nkz2-14	15	11	1	7	D	3	330
Csp34	NKZ2	18-Apr	nkz2-14	15	11	1	8	D	3	331
Csp34	NKZ2	18-Apr	nkz2-14	17	13	1	9	D	3	332
Csp34	NKZ2	18-Apr	nkz2-14	17	13	1	10	D	3	333
Csp34	NKZ2	18-Apr	nkz2-14	17	13	1	11	D	3	334
Csp34	NKZ2	18-Apr	nkz2-14	17	13	1	12	D	3	335
Csp34	NKZ2	18-Apr	nkz2-14	17	13	1	13	D	3	336
Csp34	NKZ2	18-Apr	nkz2-14	17	13	1	14	D	3	337
Csp34	NKZ2	18-Apr	nkz2-14	20	16	1	15	D	3	338
Csp34	NKZ2	18-Apr	nkz2-14	20	16	1	16	D	3	339
Csp34	NKZ2	18-Apr	nkz2-14	20	16	1	17	D	3	340
Csp34	NKZ2	18-Apr	nkz2-14	20	16	1	18	D	3	341
Csp34	NKZ2	18-Apr	nkz2-14	20	16	1	19	D	3	342
Csp34	NKZ2	18-Apr	nkz2-14	20	16	1	20	D	3	343
Csp34	NKZ2	18-Apr	nkz2-14	20	16	1	21	D	3	344
Csp34	NKZ2	18-Apr	nkz2-14	20	16	1	22	D	3	345
Csp34	NKZ2	18-Apr	nkz2-14	22	18	1	23	D	3	346
Csp34	NKZ2	18-Apr	nkz2-14	22	18	1	24	D	3	347
Csp34	NKZ2	18-Apr	nkz2-14	22	18	1	25	D	3	348
Csp34	NKZ2	18-Apr	nkz2-14	22	18	1	26	D	3	349
Csp34	NKZ2	18-Apr	nkz2-14	22	18	1	27	D	3	350
Csp34	NKZ2	18-Apr	nkz2-14	22	18	1	28	D	3	351
Csp34	NKZ2	18-Apr	nkz2-14	22	18	1	29	D	3	352
Csp34	NKZ2	18-Apr	nkz2-14	24	20	1	30	D	3	353
Csp34	NKZ2	18-Apr	nkz2-14	24	20	1	31	D	3	354
Csp34	NKZ2	18-Apr	nkz2-14	24	20	1	32	D	3	355
Csp34	NKZ2	18-Apr	nkz2-14	26	22	1	33	D	3	356
Csp34	NKZ2	18-Apr	nkz2-14	28	24	1	34	D	3	357
Csp34	NKZ2	18-Apr	nkz2-15	8	4	0	1	L	3	358
Csp34	NKZ2	18-Apr	nkz2-15	8	4	0	2	L	3	359
Csp34	NKZ2	18-Apr	nkz2-15	8	4	0	3	L	3	360
Csp34	NKZ2	18-Apr	nkz2-15	8	4	0	4	L	3	361
Csp34	NKZ2	18-Apr	nkz2-15	8	4	0	5	L	3	362
Csp34	NKZ2	18-Apr	nkz2-15	8	4	0	6	L	3	363
Csp34	NKZ2	18-Apr	nkz2-15	8	4	0	7	L	3	364
Csp34	NKZ2	18-Apr	nkz2-15	8	4	0	8	L	3	365
Csp34	NKZ2	18-Apr	nkz2-15	8	4	0	9	L	3	366
Csp34	NKZ2	18-Apr	nkz2-15	10	6	1	10	D	3	367
Csp34	NKZ2	18-Apr	nkz2-15	13	9	1	11	D	3	368
Csp34	NKZ2	18-Apr	nkz2-15	13	9	1	12	D	3	369
Csp34	NKZ2	18-Apr	nkz2-15	13	9	1	13	D	3	370
Csp34	NKZ2	18-Apr	nkz2-15	13	9	0	14	L	3	371
Csp34	NKZ2	18-Apr	nkz2-15	15	11	1	15	D	3	372
Csp34	NKZ2	18-Apr	nkz2-15	15	11	1	16	D	3	373
Csp34	NKZ2	18-Apr	nkz2-15	15	11	1	17	D	3	374
Csp34	NKZ2	18-Apr	nkz2-15	17	13	1	18	D	3	375
Csp34	NKZ2	18-Apr	nkz2-15	17	13	1	19	D	3	376
Csp34	NKZ2	18-Apr	nkz2-15	17	13	1	20	D	3	377
Csp34	NKZ2	18-Apr	nkz2-15	17	13	1	21	D	3	378
Csp34	NKZ2	18-Apr	nkz2-15	17	13	1	22	D	3	379
Csp34	NKZ2	18-Apr	nkz2-15	20	16	1	23	D	3	380
Csp34	NKZ2	18-Apr	nkz2-15	20	16	1	24	D	3	381
Csp34	NKZ2	18-Apr	nkz2-15	20	16	1	25	D	3	382
Csp34	NKZ2	18-Apr	nkz2-15	20	16	1	26	D	3	383
Csp34	NKZ2	18-Apr	nkz2-15	20	16	1	27	D	3	384
Csp34	NKZ2	18-Apr	nkz2-15	22	18	1	28	D	3	385
Csp34	NKZ2	18-Apr	nkz2-15	22	18	1	29	D	3	386
Csp34	NKZ2	18-Apr	nkz2-15	22	18	1	30	D	3	387
Csp34	NKZ2	18-Apr	nkz2-15	22	18	1	31	D	3	388
Csp34	NKZ2	18-Apr	nkz2-15	24	20	1	32	D	3	389
Csp34	NKZ2	18-Apr	nkz2-15	24	20	1	33	D	3	390
Csp34	NKZ2	18-Apr	nkz2-15	24	20	1	34	D	3	391
Csp34	NKZ2	18-Apr	nkz2-15	24	20	1	35	D	3	392
Csp34	NKZ2	18-Apr	nkz2-15	26	22	1	36	D	3	393
Csp34	NKZ2	18-Apr	nkz2-15	26	22	1	37	D	3	394
Csp34	NKZ2	8-May	nkz2-16	6	2	1	1	D	4	395
Csp34	NKZ2	8-May	nkz2-16	6	2	1	2	D	4	396
Csp34	NKZ2	8-May	nkz2-16	6	2	1	3	D	4	397
Csp34	NKZ2	8-May	nkz2-16	13	9	1	4	D	4	398
Csp34	NKZ2	8-May	nkz2-16	15	11	1	5	D	4	399
Csp34	NKZ2	8-May	nkz2-16	17	13	1	6	D	4	400
Csp34	NKZ2	8-May	nkz2-16	17	13	1	7	D	4	401
Csp34	NKZ2	8-May	nkz2-16	17	13	1	8	D	4	402
Csp34	NKZ2	8-May	nkz2-16	17	13	1	9	D	4	403
Csp34	NKZ2	8-May	nkz2-16	21	17	1	10	D	4	404
Csp34	NKZ2	8-May	nkz2-16	21	17	1	11	D	4	405
Csp34	NKZ2	8-May	nkz2-16	21	17	1	12	D	4	406
Csp34	NKZ2	8-May	nkz2-16	21	17	1	13	D	4	407
Csp34	NKZ2	8-May	nkz2-16	21	17	1	14	D	4	408
Csp34	NKZ2	8-May	nkz2-16	25	21	1	15	D	4	409
Csp34	NKZ2	8-May	nkz2-16	25	21	1	16	D	4	410
Csp34	NKZ2	8-May	nkz2-16	25	21	1	17	D	4	411
Csp34	NKZ2	8-May	nkz2-16	25	21	1	18	D	4	412
Csp34	NKZ2	8-May	nkz2-16	27	23	1	19	D	4	413
Csp34	NKZ2	8-May	nkz2-16	27	23	1	20	D	4	414
Csp34	NKZ2	8-May	nkz2-16	27	23	1	21	D	4	415
Csp34	NKZ2	8-May	nkz2-16	27	23	1	22	D	4	416
Csp34	NKZ2	8-May	nkz2-16	29	25	1	23	D	4	417
Csp34	NKZ2	8-May	nkz2-16	29	25	1	24	D	4	418
Csp34	NKZ2	8-May	nkz2-16	29	25	1	25	D	4	419
Csp34	NKZ2	8-May	nkz2-16	29	25	1	26	D	4	420
Csp34	NKZ2	8-May	nkz2-16	29	25	1	27	D	4	421
Csp34	NKZ2	8-May	nkz2-16	29	25	1	28	D	4	422
Csp34	NKZ2	8-May	nkz2-16	31	27	1	29	D	4	423
Csp34	NKZ2	8-May	nkz2-17	34	30	1	30	D	4	424
Csp34	NKZ2	8-May	nkz2-17	6	2	0	1	L	4	425
Csp34	NKZ2	8-May	nkz2-17	9	5	1	2	D	4	426
Csp34	NKZ2	8-May	nkz2-17	13	9	1	3	D	4	427
Csp34	NKZ2	8-May	nkz2-17	13	9	1	4	D	4	428
Csp34	NKZ2	8-May	nkz2-17	13	9	0	5	L	4	429
Csp34	NKZ2	8-May	nkz2-17	13	9	0	6	L	4	430
Csp34	NKZ2	8-May	nkz2-17	13	9	0	7	L	4	431
Csp34	NKZ2	8-May	nkz2-17	17	13	0	8	L	4	432
Csp34	NKZ2	8-May	nkz2-17	17	13	1	9	D	4	433
Csp34	NKZ2	8-May	nkz2-17	21	17	1	10	D	4	434
Csp34	NKZ2	8-May	nkz2-17	21	17	1	11	D	4	435
Csp34	NKZ2	8-May	nkz2-17	21	17	1	12	D	4	436
Csp34	NKZ2	8-May	nkz2-17	21	17	0	13	L	4	437
Csp34	NKZ2	8-May	nkz2-17	23	19	1	14	D	4	438
Csp34	NKZ2	8-May	nkz2-17	25	21	1	15	D	4	439
Csp34	NKZ2	8-May	nkz2-17	25	21	1	16	D	4	440
Csp34	NKZ2	8-May	nkz2-17	27	23	1	17	D	4	441
Csp34	NKZ2	8-May	nkz2-17	29	25	0	18	W	4	442
Csp34	NKZ2	8-May	nkz2-17	29	25	1	19	D	4	443
Csp34	NKZ2	8-May	nkz2-17	29	25	1	20	D	4	444
Celegans	N2	11-Jan	N2-1	9	7	1	1	D	5	445
Celegans	N2	11-Jan	N2-1	9	7	0	2	B	5	446
Celegans	N2	11-Jan	N2-1	12	10	1	3	D	5	447
Celegans	N2	11-Jan	N2-1	12	10	1	4	D	5	448
Celegans	N2	11-Jan	N2-1	12	10	1	5	D	5	449
Celegans	N2	11-Jan	N2-1	12	10	1	6	D	5	450
Celegans	N2	11-Jan	N2-1	12	10	1	7	D	5	451
Celegans	N2	11-Jan	N2-1	14	12	1	8	D	5	452
Celegans	N2	11-Jan	N2-1	14	12	1	9	D	5	453
Celegans	N2	11-Jan	N2-1	14	12	1	10	D	5	454
Celegans	N2	11-Jan	N2-1	14	12	1	11	D	5	455
Celegans	N2	11-Jan	N2-1	16	14	1	12	D	5	456
Celegans	N2	11-Jan	N2-1	16	14	1	13	D	5	457
Celegans	N2	11-Jan	N2-1	16	14	1	14	D	5	458
Celegans	N2	11-Jan	N2-1	19	17	1	15	D	5	459
Celegans	N2	11-Jan	N2-1	19	17	1	16	D	5	460
Celegans	N2	11-Jan	N2-1	21	19	1	17	D	5	461
Celegans	N2	11-Jan	N2-1	21	19	1	18	D	5	462
Celegans	N2	11-Jan	N2-1	21	19	1	19	D	5	463
Celegans	N2	11-Jan	N2-1	21	19	1	20	D	5	464
Celegans	N2	11-Jan	N2-2	9	7	1	1	D	5	465
Celegans	N2	11-Jan	N2-2	12	10	1	2	D	5	466
Celegans	N2	11-Jan	N2-2	12	10	1	3	D	5	467
Celegans	N2	11-Jan	N2-2	12	10	1	4	D	5	468
Celegans	N2	11-Jan	N2-2	12	10	1	5	D	5	469
Celegans	N2	11-Jan	N2-2	12	10	1	6	D	5	470
Celegans	N2	11-Jan	N2-2	12	10	1	7	D	5	471
Celegans	N2	11-Jan	N2-2	14	12	1	8	D	5	472
Celegans	N2	11-Jan	N2-2	14	12	1	9	D	5	473
Celegans	N2	11-Jan	N2-2	16	14	1	10	D	5	474
Celegans	N2	11-Jan	N2-2	16	14	1	11	D	5	475
Celegans	N2	11-Jan	N2-2	16	14	1	12	D	5	476
Celegans	N2	11-Jan	N2-2	19	17	1	13	D	5	477
Celegans	N2	11-Jan	N2-2	19	17	1	14	D	5	478
Celegans	N2	11-Jan	N2-2	19	17	1	15	D	5	479
Celegans	N2	11-Jan	N2-2	19	17	1	16	D	5	480
Celegans	N2	11-Jan	N2-2	21	19	1	17	D	5	481
Celegans	N2	11-Jan	N2-2	21	19	1	18	D	5	482
Celegans	N2	11-Jan	N2-2	21	19	1	19	D	5	483
Celegans	N2	11-Jan	N2-2	23	21	1	20	D	5	484
Celegans	N2	11-Jan	N2-3	9	7	1	1	D	5	485
Celegans	N2	11-Jan	N2-3	9	7	1	2	D	5	486
Celegans	N2	11-Jan	N2-3	9	7	1	3	D	5	487
Celegans	N2	11-Jan	N2-3	9	7	0	4	L	5	488
Celegans	N2	11-Jan	N2-3	12	10	1	5	D	5	489
Celegans	N2	11-Jan	N2-3	12	10	1	6	D	5	490
Celegans	N2	11-Jan	N2-3	12	10	1	7	D	5	491
Celegans	N2	11-Jan	N2-3	12	10	1	8	D	5	492
Celegans	N2	11-Jan	N2-3	14	12	1	9	D	5	493
Celegans	N2	11-Jan	N2-3	14	12	1	10	D	5	494
Celegans	N2	11-Jan	N2-3	14	12	1	11	D	5	495
Celegans	N2	11-Jan	N2-3	16	14	1	12	D	5	496
Celegans	N2	11-Jan	N2-3	16	14	1	13	D	5	497
Celegans	N2	11-Jan	N2-3	16	14	1	14	D	5	498
Celegans	N2	11-Jan	N2-3	19	17	1	15	D	5	499
Celegans	N2	11-Jan	N2-3	19	17	1	16	D	5	500
Celegans	N2	11-Jan	N2-3	19	17	1	17	D	5	501
Celegans	N2	11-Jan	N2-3	21	19	1	18	D	5	502
Celegans	N2	11-Jan	N2-3	21	19	1	19	D	5	503
Celegans	N2	11-Jan	N2-3	21	19	1	20	D	5	504
Celegans	N2	11-Jan	N2-4	5	3	0	1	L	5	505
Celegans	N2	11-Jan	N2-4	9	7	1	2	D	5	506
Celegans	N2	11-Jan	N2-4	9	7	1	3	D	5	507
Celegans	N2	11-Jan	N2-4	9	7	1	4	D	5	508
Celegans	N2	11-Jan	N2-4	12	10	1	5	D	5	509
Celegans	N2	11-Jan	N2-4	12	10	1	6	D	5	510
Celegans	N2	11-Jan	N2-4	12	10	0	7	E	5	511
Celegans	N2	11-Jan	N2-4	14	12	1	8	D	5	512
Celegans	N2	11-Jan	N2-4	16	14	1	9	D	5	513
Celegans	N2	11-Jan	N2-4	16	14	1	10	D	5	514
Celegans	N2	11-Jan	N2-4	16	14	1	11	D	5	515
Celegans	N2	11-Jan	N2-4	16	14	1	12	D	5	516
Celegans	N2	11-Jan	N2-4	19	17	1	13	D	5	517
Celegans	N2	11-Jan	N2-4	19	17	1	14	D	5	518
Celegans	N2	11-Jan	N2-4	19	17	1	15	D	5	519
Celegans	N2	11-Jan	N2-4	19	17	1	16	D	5	520
Celegans	N2	11-Jan	N2-4	21	19	1	17	D	5	521
Celegans	N2	11-Jan	N2-4	21	19	1	18	D	5	522
Celegans	N2	11-Jan	N2-4	21	19	1	19	D	5	523
Celegans	N2	11-Jan	N2-4	21	19	1	20	D	5	524
Celegans	N2	11-Jan	N2-5	4	2	0	1	L	5	525
Celegans	N2	11-Jan	N2-5	6	4	0	2	B	5	526
Celegans	N2	11-Jan	N2-5	9	7	1	3	D	5	527
Celegans	N2	11-Jan	N2-5	9	7	1	4	D	5	528
Celegans	N2	11-Jan	N2-5	9	7	1	5	D	5	529
Celegans	N2	11-Jan	N2-5	9	7	1	6	D	5	530
Celegans	N2	11-Jan	N2-5	12	10	1	7	D	5	531
Celegans	N2	11-Jan	N2-5	12	10	1	8	D	5	532
Celegans	N2	11-Jan	N2-5	12	10	1	9	D	5	533
Celegans	N2	11-Jan	N2-5	12	10	1	10	D	5	534
Celegans	N2	11-Jan	N2-5	14	12	1	11	D	5	535
Celegans	N2	11-Jan	N2-5	16	14	1	12	D	5	536
Celegans	N2	11-Jan	N2-5	16	14	1	13	D	5	537
Celegans	N2	11-Jan	N2-5	16	14	1	14	D	5	538
Celegans	N2	11-Jan	N2-5	19	17	1	15	D	5	539
Celegans	N2	11-Jan	N2-5	19	17	1	16	D	5	540
Celegans	N2	11-Jan	N2-5	19	17	1	17	D	5	541
Celegans	N2	11-Jan	N2-5	19	17	1	18	D	5	542
Celegans	N2	11-Jan	N2-5	21	19	1	19	D	5	543
Celegans	N2	11-Jan	N2-5	23	21	1	20	D	5	544
Celegans	N2	11-Jan	N2-6	9	7	0	1	W	5	545
Celegans	N2	11-Jan	N2-6	12	10	1	2	D	5	546
Celegans	N2	11-Jan	N2-6	12	10	1	3	D	5	547
Celegans	N2	11-Jan	N2-6	12	10	1	4	D	5	548
Celegans	N2	11-Jan	N2-6	12	10	1	5	D	5	549
Celegans	N2	11-Jan	N2-6	12	10	1	6	D	5	550
Celegans	N2	11-Jan	N2-6	12	10	1	7	D	5	551
Celegans	N2	11-Jan	N2-6	14	12	1	8	D	5	552
Celegans	N2	11-Jan	N2-6	14	12	1	9	D	5	553
Celegans	N2	11-Jan	N2-6	16	14	1	10	D	5	554
Celegans	N2	11-Jan	N2-6	16	14	1	11	D	5	555
Celegans	N2	11-Jan	N2-6	16	14	1	12	D	5	556
Celegans	N2	11-Jan	N2-6	16	14	1	13	D	5	557
Celegans	N2	11-Jan	N2-6	19	17	1	14	D	5	558
Celegans	N2	11-Jan	N2-6	19	17	1	15	D	5	559
Celegans	N2	11-Jan	N2-6	19	17	1	16	D	5	560
Celegans	N2	11-Jan	N2-6	19	17	1	17	D	5	561
Celegans	N2	11-Jan	N2-6	21	19	1	18	D	5	562
Celegans	N2	11-Jan	N2-6	21	19	1	19	D	5	563
Celegans	N2	11-Jan	N2-6	23	21	1	20	D	5	564
Celegans	N2	21-Apr	N2-7	5	3	1	1	D	6	565
Celegans	N2	21-Apr	N2-7	5	3	0	2	W	6	566
Celegans	N2	21-Apr	N2-7	6	4	0	3	L	6	567
Celegans	N2	21-Apr	N2-7	6	4	0	4	B	6	568
Celegans	N2	21-Apr	N2-7	7	5	0	5	B	6	569
Celegans	N2	21-Apr	N2-7	7	5	0	6	B	6	570
Celegans	N2	21-Apr	N2-7	10	8	0	7	L	6	571
Celegans	N2	21-Apr	N2-7	10	8	0	8	L	6	572
Celegans	N2	21-Apr	N2-7	13	11	1	9	D	6	573
Celegans	N2	21-Apr	N2-7	13	11	1	10	D	6	574
Celegans	N2	21-Apr	N2-7	13	11	0	11	E	6	575
Celegans	N2	21-Apr	N2-7	15	13	1	12	D	6	576
Celegans	N2	21-Apr	N2-7	15	13	1	13	D	6	577
Celegans	N2	21-Apr	N2-7	18	16	1	14	D	6	578
Celegans	N2	21-Apr	N2-7	18	16	1	15	D	6	579
Celegans	N2	21-Apr	N2-7	18	16	1	16	D	6	580
Celegans	N2	21-Apr	N2-7	18	16	1	17	D	6	581
Celegans	N2	21-Apr	N2-7	18	16	1	18	D	6	582
Celegans	N2	21-Apr	N2-7	18	16	1	19	D	6	583
Celegans	N2	21-Apr	N2-7	18	16	1	20	D	6	584
Celegans	N2	21-Apr	N2-7	18	16	1	21	D	6	585
Celegans	N2	21-Apr	N2-7	18	16	1	22	D	6	586
Celegans	N2	21-Apr	N2-7	18	16	0	23	E	6	587
Celegans	N2	21-Apr	N2-7	20	18	1	24	D	6	588
Celegans	N2	21-Apr	N2-7	20	18	1	25	D	6	589
Celegans	N2	21-Apr	N2-7	20	18	1	26	D	6	590
Celegans	N2	21-Apr	N2-7	20	18	1	27	D	6	591
Celegans	N2	21-Apr	N2-7	20	18	1	28	D	6	592
Celegans	N2	21-Apr	N2-7	20	18	1	29	D	6	593
Celegans	N2	21-Apr	N2-7	20	18	1	30	D	6	594
Celegans	N2	21-Apr	N2-7	20	18	1	31	D	6	595
Celegans	N2	21-Apr	N2-7	20	18	1	32	D	6	596
Celegans	N2	21-Apr	N2-7	20	18	1	33	D	6	597
Celegans	N2	21-Apr	N2-7	22	20	1	34	D	6	598
Celegans	N2	21-Apr	N2-7	22	20	1	35	D	6	599
Celegans	N2	21-Apr	N2-7	22	20	1	36	D	6	600
Celegans	N2	21-Apr	N2-7	22	20	1	37	D	6	601
Celegans	N2	21-Apr	N2-7	22	20	1	38	D	6	602
Celegans	N2	21-Apr	N2-7	24	22	1	39	D	6	603
Celegans	N2	21-Apr	N2-7	28	26	0	40	L	6	604
Celegans	N2	4-May	N2-8	5	3	1		D	7	605
Celegans	N2	4-May	N2-8	5	3	1		D	7	606
Celegans	N2	4-May	N2-8	5	3	0		L	7	607
Celegans	N2	4-May	N2-8	7	5	1		D	7	608
Celegans	N2	4-May	N2-8	7	5	0		B	7	609
Celegans	N2	4-May	N2-8	8	6	1		D	7	610
Celegans	N2	4-May	N2-8	8	6	1		D	7	611
Celegans	N2	4-May	N2-8	8	6	0		B	7	612
Celegans	N2	4-May	N2-8	8	6	0		B	7	613
Celegans	N2	4-May	N2-8	10	8	1		D	7	614
Celegans	N2	4-May	N2-8	10	8	1		D	7	615
Celegans	N2	4-May	N2-8	10	8	1		D	7	616
Celegans	N2	4-May	N2-8	10	8	1		D	7	617
Celegans	N2	4-May	N2-8	10	8	1		D	7	618
Celegans	N2	4-May	N2-8	12	10	1		D	7	619
Celegans	N2	4-May	N2-8	12	10	1		D	7	620
Celegans	N2	4-May	N2-8	12	10	1		D	7	621
Celegans	N2	4-May	N2-8	14	12	1		D	7	622
Celegans	N2	4-May	N2-8	14	12	1		D	7	623
Celegans	N2	4-May	N2-8	17	15	1		D	7	624
Celegans	N2	4-May	N2-8	17	15	1		D	7	625
Celegans	N2	4-May	N2-8	17	15	1		D	7	626
Celegans	N2	4-May	N2-8	17	15	1		D	7	627
Celegans	N2	4-May	N2-8	17	15	1		D	7	628
Celegans	N2	4-May	N2-8	17	15	1		D	7	629
Celegans	N2	4-May	N2-8	17	15	1		D	7	630
Celegans	N2	4-May	N2-8	17	15	1		D	7	631
Celegans	N2	4-May	N2-8	17	15	1		D	7	632
Celegans	N2	4-May	N2-8	17	15	1		D	7	633
Celegans	N2	4-May	N2-8	19	17	1		D	7	634
Celegans	N2	4-May	N2-8	19	17	1		D	7	635
Celegans	N2	4-May	N2-8	21	19	1		D	7	636
Celegans	N2	4-May	N2-8	22	20	1		D	7	637
Celegans	N2	4-May	N2-9	6	4	1		D	7	638
Celegans	N2	4-May	N2-9	6	4	0		D	7	639
Celegans	N2	4-May	N2-9	7	5	1		D	7	640
Celegans	N2	4-May	N2-9	7	5	1		D	7	641
Celegans	N2	4-May	N2-9	7	5	0		B	7	642
Celegans	N2	4-May	N2-9	10	8	1		D	7	643
Celegans	N2	4-May	N2-9	10	8	1		D	7	644
Celegans	N2	4-May	N2-9	10	8	1		D	7	645
Celegans	N2	4-May	N2-9	10	8	1		D	7	646
Celegans	N2	4-May	N2-9	10	8	1		D	7	647
Celegans	N2	4-May	N2-9	10	8	1		D	7	648
Celegans	N2	4-May	N2-9	10	8	1		D	7	649
Celegans	N2	4-May	N2-9	12	10	1		D	7	650
Celegans	N2	4-May	N2-9	12	10	1		D	7	651
Celegans	N2	4-May	N2-9	12	10	1		D	7	652
Celegans	N2	4-May	N2-9	12	10	1		D	7	653
Celegans	N2	4-May	N2-9	14	12	1		D	7	654
Celegans	N2	4-May	N2-9	14	12	1		D	7	655
Celegans	N2	4-May	N2-9	14	12	1		D	7	656
Celegans	N2	4-May	N2-9	17	15	1		D	7	657
Celegans	N2	4-May	N2-9	17	15	1		D	7	658
Celegans	N2	4-May	N2-9	17	15	1		D	7	659
Celegans	N2	4-May	N2-9	17	15	1		D	7	660
Celegans	N2	4-May	N2-9	17	15	1		D	7	661
Celegans	N2	4-May	N2-9	17	15	1		D	7	662
Celegans	N2	4-May	N2-9	17	15	1		D	7	663
Celegans	N2	4-May	N2-9	17	15	1		D	7	664
Celegans	N2	4-May	N2-9	17	15	1		D	7	665
Celegans	N2	4-May	N2-9	17	15	0		W	7	666
Celegans	N2	4-May	N2-9	19	17	1		D	7	667
Celegans	N2	4-May	N2-9	19	17	1		D	7	668
Celegans	N2	4-May	N2-9	19	17	1		D	7	669
Celegans	N2	4-May	N2-9	21	19	1		D	7	670
Celegans	N2	4-May	N2-9	21	19	1		D	7	671
Celegans	N2	4-May	N2-9	21	19	1		D	7	672
Celegans	N2	4-May	N2-10	5	3	0		L	7	673
Celegans	N2	4-May	N2-10	6	4	0		L	7	674
Celegans	N2	4-May	N2-10	7	5	1		D	7	675
Celegans	N2	4-May	N2-10	7	5	0		B	7	676
Celegans	N2	4-May	N2-10	7	5	0		E	7	677
Celegans	N2	4-May	N2-10	8	6	1		D	7	678
Celegans	N2	4-May	N2-10	8	6	0		B	7	679
Celegans	N2	4-May	N2-10	8	6	0		E	7	680
Celegans	N2	4-May	N2-10	10	8	1		D	7	681
Celegans	N2	4-May	N2-10	10	8	1		D	7	682
Celegans	N2	4-May	N2-10	10	8	0		B	7	683
Celegans	N2	4-May	N2-10	12	10	1		D	7	684
Celegans	N2	4-May	N2-10	12	10	1		D	7	685
Celegans	N2	4-May	N2-10	12	10	1		D	7	686
Celegans	N2	4-May	N2-10	12	10	1		D	7	687
Celegans	N2	4-May	N2-10	12	10	1		D	7	688
Celegans	N2	4-May	N2-10	12	10	1		D	7	689
Celegans	N2	4-May	N2-10	14	12	1		D	7	690
Celegans	N2	4-May	N2-10	14	12	1		D	7	691
Celegans	N2	4-May	N2-10	14	12	1		D	7	692
Celegans	N2	4-May	N2-10	17	15	1		D	7	693
Celegans	N2	4-May	N2-10	17	15	1		D	7	694
Celegans	N2	4-May	N2-10	17	15	1		D	7	695
Celegans	N2	4-May	N2-10	17	15	1		D	7	696
Celegans	N2	4-May	N2-10	17	15	1		D	7	697
Celegans	N2	4-May	N2-10	17	15	1		D	7	698
Celegans	N2	4-May	N2-10	17	15	1		D	7	699
Celegans	N2	4-May	N2-10	17	15	1		D	7	700
Celegans	N2	4-May	N2-10	17	15	1		D	7	701
Celegans	N2	4-May	N2-10	17	15	1		D	7	702
Celegans	N2	4-May	N2-10	19	17	1		D	7	703
Celegans	N2	4-May	N2-10	19	17	1		D	7	704
Celegans	N2	4-May	N2-10	21	19	1		D	7	705
Celegans	N2	4-May	N2-10	21	19	1		D	7	706
Celegans	N2	4-May	N2-10	21	19	1		D	7	707
Celegans	fog2	11-Jan	fog2-1	9	7	0	1	E	8	708
Celegans	fog2	11-Jan	fog2-1	12	10	1	2	D	8	709
Celegans	fog2	11-Jan	fog2-1	12	10	1	3	D	8	710
Celegans	fog2	11-Jan	fog2-1	12	10	1	4	D	8	711
Celegans	fog2	11-Jan	fog2-1	12	10	1	5	D	8	712
Celegans	fog2	11-Jan	fog2-1	12	10	1	6	D	8	713
Celegans	fog2	11-Jan	fog2-1	12	10	1	7	D	8	714
Celegans	fog2	11-Jan	fog2-1	14	12	1	8	D	8	715
Celegans	fog2	11-Jan	fog2-1	14	12	1	9	D	8	716
Celegans	fog2	11-Jan	fog2-1	16	14	1	10	D	8	717
Celegans	fog2	11-Jan	fog2-1	16	14	1	11	D	8	718
Celegans	fog2	11-Jan	fog2-1	19	17	1	12	D	8	719
Celegans	fog2	11-Jan	fog2-1	21	19	1	13	D	8	720
Celegans	fog2	11-Jan	fog2-1	21	19	1	14	D	8	721
Celegans	fog2	11-Jan	fog2-1	21	19	1	15	D	8	722
Celegans	fog2	11-Jan	fog2-1	23	21	1	16	D	8	723
Celegans	fog2	11-Jan	fog2-1	23	21	1	17	D	8	724
Celegans	fog2	11-Jan	fog2-1	23	21	1	18	D	8	725
Celegans	fog2	11-Jan	fog2-1	26	24	1	19	D	8	726
Celegans	fog2	11-Jan	fog2-1	28	26	1	20	D	8	727
Celegans	fog2	11-Jan	fog2-2	9	7	1	1	D	8	728
Celegans	fog2	11-Jan	fog2-2	9	7	1	2	D	8	729
Celegans	fog2	11-Jan	fog2-2	12	10	0	3	E	8	730
Celegans	fog2	11-Jan	fog2-2	12	10	1	4	D	8	731
Celegans	fog2	11-Jan	fog2-2	12	10	1	5	D	8	732
Celegans	fog2	11-Jan	fog2-2	12	10	1	6	D	8	733
Celegans	fog2	11-Jan	fog2-2	14	12	1	7	D	8	734
Celegans	fog2	11-Jan	fog2-2	14	12	1	8	D	8	735
Celegans	fog2	11-Jan	fog2-2	16	14	1	9	D	8	736
Celegans	fog2	11-Jan	fog2-2	16	14	1	10	D	8	737
Celegans	fog2	11-Jan	fog2-2	19	17	1	11	D	8	738
Celegans	fog2	11-Jan	fog2-2	9	7	1	12	D	8	739
Celegans	fog2	11-Jan	fog2-2	19	17	1	13	D	8	740
Celegans	fog2	11-Jan	fog2-2	19	17	1	14	D	8	741
Celegans	fog2	11-Jan	fog2-2	21	19	1	15	D	8	742
Celegans	fog2	11-Jan	fog2-2	21	19	1	16	D	8	743
Celegans	fog2	11-Jan	fog2-2	23	21	1	17	D	8	744
Celegans	fog2	11-Jan	fog2-2	23	21	1	18	D	8	745
Celegans	fog2	11-Jan	fog2-2	26	24	1	19	D	8	746
Celegans	fog2	11-Jan	fog2-2	26	24	1	20	D	8	747
Celegans	fog2	11-Jan	fog2-3	9	7	0	1	E	8	748
Celegans	fog2	11-Jan	fog2-3	12	10	1	2	D	8	749
Celegans	fog2	11-Jan	fog2-3	12	10	1	3	D	8	750
Celegans	fog2	11-Jan	fog2-3	12	10	1	4	D	8	751
Celegans	fog2	11-Jan	fog2-3	12	10	1	5	D	8	752
Celegans	fog2	11-Jan	fog2-3	14	12	1	6	D	8	753
Celegans	fog2	11-Jan	fog2-3	14	12	1	7	D	8	754
Celegans	fog2	11-Jan	fog2-3	14	12	1	8	D	8	755
Celegans	fog2	11-Jan	fog2-3	16	14	1	9	D	8	756
Celegans	fog2	11-Jan	fog2-3	16	14	1	10	D	8	757
Celegans	fog2	11-Jan	fog2-3	16	14	0	11	W	8	758
Celegans	fog2	11-Jan	fog2-3	19	17	1	12	D	8	759
Celegans	fog2	11-Jan	fog2-3	19	17	1	13	D	8	760
Celegans	fog2	11-Jan	fog2-3	19	17	0	14	W	8	761
Celegans	fog2	11-Jan	fog2-3	21	19	1	15	D	8	762
Celegans	fog2	11-Jan	fog2-3	21	19	1	16	D	8	763
Celegans	fog2	11-Jan	fog2-3	23	21	1	17	D	8	764
Celegans	fog2	11-Jan	fog2-3	23	21	1	18	D	8	765
Celegans	fog2	11-Jan	fog2-3	23	21	1	19	D	8	766
Celegans	fog2	11-Jan	fog2-3	26	24	1	20	D	8	767
Celegans	fog2	11-Jan	fog2-4	7	5	0	1	E	8	768
Celegans	fog2	11-Jan	fog2-4	9	7	0	2	E	8	769
Celegans	fog2	11-Jan	fog2-4	9	7	0	3	W	8	770
Celegans	fog2	11-Jan	fog2-4	12	10	1	4	D	8	771
Celegans	fog2	11-Jan	fog2-4	12	10	1	5	D	8	772
Celegans	fog2	11-Jan	fog2-4	12	10	1	6	D	8	773
Celegans	fog2	11-Jan	fog2-4	14	12	1	7	D	8	774
Celegans	fog2	11-Jan	fog2-4	14	12	0	8	E	8	775
Celegans	fog2	11-Jan	fog2-4	19	17	1	9	D	8	776
Celegans	fog2	11-Jan	fog2-4	19	17	1	10	D	8	777
Celegans	fog2	11-Jan	fog2-4	19	17	1	11	D	8	778
Celegans	fog2	11-Jan	fog2-4	19	17	0	12	W	8	779
Celegans	fog2	11-Jan	fog2-4	21	19	1	13	D	8	780
Celegans	fog2	11-Jan	fog2-4	21	19	1	14	D	8	781
Celegans	fog2	11-Jan	fog2-4	21	19	1	15	D	8	782
Celegans	fog2	11-Jan	fog2-4	21	19	1	16	D	8	783
Celegans	fog2	11-Jan	fog2-4	23	21	1	17	D	8	784
Celegans	fog2	11-Jan	fog2-4	26	24	1	18	D	8	785
Celegans	fog2	11-Jan	fog2-4	26	24	1	19	D	8	786
Celegans	fog2	11-Jan	fog2-4	28	26	1	20	D	8	787
Celegans	fog2	11-Jan	fog2-5	4	2	0	1	L	8	788
Celegans	fog2	11-Jan	fog2-5	7	5	0	2	E	8	789
Celegans	fog2	11-Jan	fog2-5	9	7	1	3	D	8	790
Celegans	fog2	11-Jan	fog2-5	12	10	1	4	D	8	791
Celegans	fog2	11-Jan	fog2-5	12	10	1	5	D	8	792
Celegans	fog2	11-Jan	fog2-5	12	10	1	6	D	8	793
Celegans	fog2	11-Jan	fog2-5	14	12	1	7	D	8	794
Celegans	fog2	11-Jan	fog2-5	16	14	1	8	D	8	795
Celegans	fog2	11-Jan	fog2-5	21	19	1	9	D	8	796
Celegans	fog2	11-Jan	fog2-5	23	21	1	10	D	8	797
Celegans	fog2	11-Jan	fog2-5	23	21	1	11	D	8	798
Celegans	fog2	11-Jan	fog2-5	23	21	1	12	D	8	799
Celegans	fog2	11-Jan	fog2-5	23	21	1	13	D	8	800
Celegans	fog2	11-Jan	fog2-5	23	21	1	14	D	8	801
Celegans	fog2	11-Jan	fog2-5	23	21	0	15	W	8	802
Celegans	fog2	11-Jan	fog2-5	26	24	1	16	D	8	803
Celegans	fog2	11-Jan	fog2-5	26	24	1	17	D	8	804
Celegans	fog2	11-Jan	fog2-5	26	24	1	18	D	8	805
Celegans	fog2	11-Jan	fog2-5	26	24	1	19	D	8	806
Celegans	fog2	11-Jan	fog2-5	26	24	1	20	D	8	807
Celegans	fog2	11-Jan	fog2-6	9	7	1	1	D	8	808
Celegans	fog2	11-Jan	fog2-6	9	7	1	2	D	8	809
Celegans	fog2	11-Jan	fog2-6	9	7	1	3	D	8	810
Celegans	fog2	11-Jan	fog2-6	9	7	0	4	E	8	811
Celegans	fog2	11-Jan	fog2-6	12	10	1	5	D	8	812
Celegans	fog2	11-Jan	fog2-6	12	10	1	6	D	8	813
Celegans	fog2	11-Jan	fog2-6	12	10	1	7	D	8	814
Celegans	fog2	11-Jan	fog2-6	12	10	1	8	D	8	815
Celegans	fog2	11-Jan	fog2-6	12	10	1	9	D	8	816
Celegans	fog2	11-Jan	fog2-6	12	10	1	10	D	8	817
Celegans	fog2	11-Jan	fog2-6	14	12	1	11	D	8	818
Celegans	fog2	11-Jan	fog2-6	16	14	1	12	D	8	819
Celegans	fog2	11-Jan	fog2-6	16	14	1	13	D	8	820
Celegans	fog2	11-Jan	fog2-6	19	17	1	14	D	8	821
Celegans	fog2	11-Jan	fog2-6	19	17	0	15	W	8	822
Celegans	fog2	11-Jan	fog2-6	21	19	1	16	D	8	823
Celegans	fog2	11-Jan	fog2-6	21	19	1	17	D	8	824
Celegans	fog2	11-Jan	fog2-6	21	19	1	18	D	8	825
Celegans	fog2	11-Jan	fog2-6	21	19	1	19	D	8	826
Celegans	fog2	11-Jan	fog2-6	23	21	1	20	D	8	827
Celegans	fog2	21-Apr	fog2-7	10	8	0	1	E	9	828
Celegans	fog2	21-Apr	fog2-7	10	8	0	2	E	9	829
Celegans	fog2	21-Apr	fog2-7	13	11	0	3	E	9	830
Celegans	fog2	21-Apr	fog2-7	13	11	0	4	E	9	831
Celegans	fog2	21-Apr	fog2-7	15	13	0	5	E	9	832
Celegans	fog2	21-Apr	fog2-7	15	13	0	6	E	9	833
Celegans	fog2	21-Apr	fog2-7	15	13	0	7	E	9	834
Celegans	fog2	21-Apr	fog2-7	15	13	0	8	E	9	835
Celegans	fog2	21-Apr	fog2-7	15	13	0	9	E	9	836
Celegans	fog2	21-Apr	fog2-7	15	13	1	10	D	9	837
Celegans	fog2	21-Apr	fog2-7	18	16	1	11	D	9	838
Celegans	fog2	21-Apr	fog2-7	18	16	1	12	D	9	839
Celegans	fog2	21-Apr	fog2-7	20	18	1	13	D	9	840
Celegans	fog2	21-Apr	fog2-7	20	18	1	14	D	9	841
Celegans	fog2	21-Apr	fog2-7	2	0	1	15	D	9	842
Celegans	fog2	21-Apr	fog2-7	22	20	1	16	D	9	843
Celegans	fog2	21-Apr	fog2-7	22	20	1	17	D	9	844
Celegans	fog2	21-Apr	fog2-7	22	20	1	18	D	9	845
Celegans	fog2	21-Apr	fog2-7	22	20	1	19	D	9	846
Celegans	fog2	21-Apr	fog2-7	22	20	1	20	D	9	847
Celegans	fog2	21-Apr	fog2-8	7	5	0	1	L	9	848
Celegans	fog2	21-Apr	fog2-8	10	8	0	2	E	9	849
Celegans	fog2	21-Apr	fog2-8	10	8	0	3	E	9	850
Celegans	fog2	21-Apr	fog2-8	13	11	0	4	E	9	851
Celegans	fog2	21-Apr	fog2-8	13	11	0	5	E	9	852
Celegans	fog2	21-Apr	fog2-8	13	11	0	6	E	9	853
Celegans	fog2	21-Apr	fog2-8	13	11	0	7	E	9	854
Celegans	fog2	21-Apr	fog2-8	13	11	0	8	E	9	855
Celegans	fog2	21-Apr	fog2-8	13	11	1	9	D	9	856
Celegans	fog2	21-Apr	fog2-8	15	13	1	10	D	9	857
Celegans	fog2	21-Apr	fog2-8	15	13	1	11	D	9	858
Celegans	fog2	21-Apr	fog2-8	15	13	1	12	D	9	859
Celegans	fog2	21-Apr	fog2-8	15	13	1	13	D	9	860
Celegans	fog2	21-Apr	fog2-8	15	13	0	14	E	9	861
Celegans	fog2	21-Apr	fog2-8	15	13	0	15	E	9	862
Celegans	fog2	21-Apr	fog2-8	15	13	0	16	E	9	863
Celegans	fog2	21-Apr	fog2-8	15	13	0	17	E	9	864
Celegans	fog2	21-Apr	fog2-8	15	13	0	18	E	9	865
Celegans	fog2	21-Apr	fog2-8	15	13	0	19	E	9	866
Celegans	fog2	21-Apr	fog2-8	18	16	1	20	D	9	867
Celegans	fog2	21-Apr	fog2-8	18	16	1	21	D	9	868
Celegans	fog2	21-Apr	fog2-8	18	16	1	22	D	9	869
Celegans	fog2	21-Apr	fog2-8	18	16	1	23	D	9	870
Celegans	fog2	21-Apr	fog2-8	18	16	1	24	D	9	871
Celegans	fog2	21-Apr	fog2-8	18	16	1	25	D	9	872
Celegans	fog2	21-Apr	fog2-8	18	16	0	26	W	9	873
Celegans	fog2	21-Apr	fog2-8	18	16	0	27	W	9	874
Celegans	fog2	21-Apr	fog2-8	20	18	1	28	D	9	875
Celegans	fog2	21-Apr	fog2-8	20	18	1	29	D	9	876
Celegans	fog2	21-Apr	fog2-8	20	18	1	30	D	9	877
Celegans	fog2	21-Apr	fog2-8	20	18	1	31	D	9	878
Celegans	fog2	21-Apr	fog2-8	20	18	1	32	D	9	879
Celegans	fog2	21-Apr	fog2-8	20	18	1	33	D	9	880
Celegans	fog2	21-Apr	fog2-8	20	18	1	34	D	9	881
Celegans	fog2	21-Apr	fog2-8	20	18	1	35	D	9	882
Celegans	fog2	21-Apr	fog2-8	22	20	1	36	D	9	883
Celegans	fog2	21-Apr	fog2-8	22	20	1	37	D	9	884
Celegans	fog2	21-Apr	fog2-8	22	20	1	38	D	9	885
Celegans	fog2	21-Apr	fog2-8	22	20	1	39	D	9	886
Celegans	fog2	21-Apr	fog2-8	28	26	1	40	D	9	887
Celegans	fog2	4-May	fog2-9	6	4	1		D	10	888
Celegans	fog2	4-May	fog2-9	6	4	1		D	10	889
Celegans	fog2	4-May	fog2-9	10	8	1		D	10	890
Celegans	fog2	4-May	fog2-9	10	8	1		D	10	891
Celegans	fog2	4-May	fog2-9	10	8	1		D	10	892
Celegans	fog2	4-May	fog2-9	10	8	1		D	10	893
Celegans	fog2	4-May	fog2-9	10	8	1		D	10	894
Celegans	fog2	4-May	fog2-9	10	8	1		D	10	895
Celegans	fog2	4-May	fog2-9	10	8	1		D	10	896
Celegans	fog2	4-May	fog2-9	10	8	0		W	10	897
Celegans	fog2	4-May	fog2-9	10	8	0		W	10	898
Celegans	fog2	4-May	fog2-9	12	10	1		D	10	899
Celegans	fog2	4-May	fog2-9	12	10	1		D	10	900
Celegans	fog2	4-May	fog2-9	12	10	1		D	10	901
Celegans	fog2	4-May	fog2-9	12	10	1		D	10	902
Celegans	fog2	4-May	fog2-9	12	10	1		D	10	903
Celegans	fog2	4-May	fog2-9	17	15	1		D	10	904
Celegans	fog2	4-May	fog2-9	17	15	1		D	10	905
Celegans	fog2	4-May	fog2-9	17	15	1		D	10	906
Celegans	fog2	4-May	fog2-9	17	15	1		D	10	907
Celegans	fog2	4-May	fog2-9	17	15	1		D	10	908
Celegans	fog2	4-May	fog2-9	17	15	0		W	10	909
Celegans	fog2	4-May	fog2-9	19	17	1		D	10	910
Celegans	fog2	4-May	fog2-9	19	17	1		D	10	911
Celegans	fog2	4-May	fog2-9	19	17	1		D	10	912
Celegans	fog2	4-May	fog2-9	21	19	1		D	10	913
Celegans	fog2	4-May	fog2-9	21	19	1		D	10	914
Celegans	fog2	4-May	fog2-9	21	19	1		D	10	915
Celegans	fog2	4-May	fog2-9	21	19	1		D	10	916
Celegans	fog2	4-May	fog2-9	22	20	1		D	10	917
Celegans	fog2	4-May	fog2-9	22	20	1		D	10	918
Celegans	fog2	4-May	fog2-9	25	23	1		D	10	919
Celegans	fog2	4-May	fog2-9	25	23	1		D	10	920
Celegans	fog2	4-May	fog2-10	5	3	1		D	10	921
Celegans	fog2	4-May	fog2-10	6	4	1		D	10	922
Celegans	fog2	4-May	fog2-10	8	6	1		D	10	923
Celegans	fog2	4-May	fog2-10	10	8	1		D	10	924
Celegans	fog2	4-May	fog2-10	10	8	1		D	10	925
Celegans	fog2	4-May	fog2-10	10	8	1		D	10	926
Celegans	fog2	4-May	fog2-10	10	8	1		D	10	927
Celegans	fog2	4-May	fog2-10	10	8	1		D	10	928
Celegans	fog2	4-May	fog2-10	10	8	0		E	10	929
Celegans	fog2	4-May	fog2-10	12	10	1		D	10	930
Celegans	fog2	4-May	fog2-10	12	10	1		D	10	931
Celegans	fog2	4-May	fog2-10	12	10	1		D	10	932
Celegans	fog2	4-May	fog2-10	12	10	1		D	10	933
Celegans	fog2	4-May	fog2-10	12	10	1		D	10	934
Celegans	fog2	4-May	fog2-10	12	10	1		D	10	935
Celegans	fog2	4-May	fog2-10	12	10	1		D	10	936
Celegans	fog2	4-May	fog2-10	12	10	0		L	10	937
Celegans	fog2	4-May	fog2-10	12	10	0		E	10	938
Celegans	fog2	4-May	fog2-10	12	10	0		E	10	939
Celegans	fog2	4-May	fog2-10	14	12	1		D	10	940
Celegans	fog2	4-May	fog2-10	14	12	1		D	10	941
Celegans	fog2	4-May	fog2-10	14	12	1		D	10	942
Celegans	fog2	4-May	fog2-10	17	15	1		D	10	943
Celegans	fog2	4-May	fog2-10	17	15	1		D	10	944
Celegans	fog2	4-May	fog2-10	17	15	1		D	10	945
Celegans	fog2	4-May	fog2-10	17	15	0		L	10	946
Celegans	fog2	4-May	fog2-10	19	17	1		D	10	947
Celegans	fog2	4-May	fog2-10	21	19	1		D	10	948
Celegans	fog2	4-May	fog2-10	21	19	1		D	10	949
Celegans	fog2	4-May	fog2-10	25	23	1		D	10	950
Celegans	fog2	4-May	fog2-10	25	23	1		D	10	951
Celegans	fog2	4-May	fog2-10	25	23	1		D	10	952
Celegans	fog2	4-May	fog2-10	25	23	1		D	10	953
Celegans	fog2	4-May	fog2-11	10	8	1		D	10	954
Celegans	fog2	4-May	fog2-11	10	8	1		D	10	955
Celegans	fog2	4-May	fog2-11	10	8	1		D	10	956
Celegans	fog2	4-May	fog2-11	10	8	1		D	10	957
Celegans	fog2	4-May	fog2-11	10	8	1		D	10	958
Celegans	fog2	4-May	fog2-11	10	8	1		D	10	959
Celegans	fog2	4-May	fog2-11	12	10	1		D	10	960
Celegans	fog2	4-May	fog2-11	12	10	1		D	10	961
Celegans	fog2	4-May	fog2-11	12	10	1		D	10	962
Celegans	fog2	4-May	fog2-11	12	10	1		D	10	963
Celegans	fog2	4-May	fog2-11	12	10	1		D	10	964
Celegans	fog2	4-May	fog2-11	12	10	0		E	10	965
Celegans	fog2	4-May	fog2-11	14	12	1		D	10	966
Celegans	fog2	4-May	fog2-11	14	12	0		L	10	967
Celegans	fog2	4-May	fog2-11	17	15	1		D	10	968
Celegans	fog2	4-May	fog2-11	19	17	1		D	10	969
Celegans	fog2	4-May	fog2-11	21	19	1		D	10	970
Celegans	fog2	4-May	fog2-11	21	19	1		D	10	971
Celegans	fog2	4-May	fog2-11	21	19	1		D	10	972
Celegans	fog2	4-May	fog2-11	21	19	1		D	10	973
Celegans	fog2	4-May	fog2-11	21	19	1		D	10	974
Celegans	fog2	4-May	fog2-11	21	19	1		D	10	975
Celegans	fog2	4-May	fog2-11	22	20	1		D	10	976
Celegans	fog2	4-May	fog2-11	22	20	1		D	10	977
Celegans	fog2	4-May	fog2-11	22	20	1		D	10	978
Celegans	fog2	4-May	fog2-11	22	20	1		D	10	979
Celegans	fog2	4-May	fog2-11	22	20	1		D	10	980
Celegans	fog2	4-May	fog2-11	25	23	1		D	10	981
Celegans	fog2	4-May	fog2-11	25	23	1		D	10	982
Celegans	fog2	4-May	fog2-11	25	23	1		D	10	983
Celegans	fog2	4-May	fog2-11	25	23	1		D	10	984
Celegans	fog2	4-May	fog2-11	25	23	1		D	10	985
Celegans	fog2	4-May	fog2-11	25	23	1		D	10	986
Celegans	fog2	4-May	fog2-11	25	23	1		D	10	987
Celegans	fog2	4-May	fog2-11	25	23	1		D	10	988
