# Supplementary material for: A large close relative of C. elegans is slow-developing but not long-lived
Source: BMC Evol Biol. 2019 Mar 11;19:74. doi: 10.1186/s12862-019-1388-1 (PMC6416856; doi:10.1186/s12862-019-1388-1)
Supplement: Supplementary file 8 — Estimate_r.py. Software for estimating the rate of population increase. (PY 14 kb) [file 12862_2019_1388_MOESM8_ESM.py]

#life tables are in file life_tables.tsv
#this code is from https://scipython.com/book/chapter-8-scipy/examples/solving-the-euler-lotka-equation/

import numpy as np
from scipy.optimize import brentq


# data for C. inopinata at 25 deg C (continuous mating)
x = np.linspace(0, 35, 36)
m = np.array([0, 0, 0, 0, 4.066667, 14.633333, 15.16667, 14.233333, 4.366667, 6.166667, 2.8333333, 2.3, 1.2666667, 0.6333333, 0.1, 0.06666667, 0, 0, 0, 0, 0, 0, 0, 0, 0, 0, 0, 0, 0, 0, 0, 0, 0, 0, 0, 0])
P = np.array([1, 0.7686214, 0.7686214, 0.7686214, 0.763428012, 0.761664899, 0.7598976947, 0.7562618211, 0.745327915, 0.745327915, 0.7398609623, 0.6941905325, 0.6885159506, 0.6450108218, 0.6107624595, 0.4863124284, 0.4610241825, 0.4357359358, 0.3443091997, 0.3073494547, 0.2482437903, 0.2343421378, 0.1549041254, 0.1367984482, 0.1046105777, 0.0878728852, 0.0685837155, 0.0508846921, 0.0300682271, 0.0069388219, 0.004625881, 0.0023129409, 0, 0, 0, 0])

# Calculate the product sequence f and R0, the ratio between the number of
# female births in successive generations.
f = P * m
R0 = np.sum(f)

if R0 > 1:
    msg = 'R0 > 1: population grows'
else:
    msg = 'Population does not grow'

# The Euler-Lotka equation: we seek the one real root in r
def func(r):
    return np.sum(f * np.exp(-r * x)) - 1

# Bracket the root and solve with scipy.optimize.brentq
a, b = 0, 10
r = brentq(func, a, b)

print('R0 = {:.3f} ({})'.format(R0, msg))
print('r = {:.5f} (lambda = {:.5f}) #inopinata continuous'.format(r, np.exp(r)))

# data for C. inopinata at 25 deg C (continuous mating) lower 95% conf int
x = np.linspace(0, 35, 36)
m = np.array([0, 0, 0, 0, 1.252281, 8.796037, 11.05103, 7.789025, 1.218241, 2.760116, 0.2170928, 0.3351984, 0, 0, 0, 0, 0, 0, 0, 0, 0, 0, 0, 0, 0, 0, 0, 0, 0, 0, 0, 0, 0, 0, 0, 0])
P = np.array([1, 0.7256673, 0.7256673, 0.7256673, 0.7105723063, 0.7082988408, 0.7060355344, 0.701401071, 0.6882003264, 0.6882003264, 0.6818624906, 0.6319002197, 0.6258750309, 0.5806730844, 0.5459412998, 0.4236579545, 0.3993526676, 0.3752199427, 0.2893331283, 0.2552130965, 0.2013531344, 0.1888262932, 0.1185874689, 0.1029421734, 0.0756191217, 0.0616497668, 0.0458752767, 0.0318304569, 0.0161981177, 0.0018516752, 0.0009006754, 0.0002142887, 0, 0, 0, 0])

# Calculate the product sequence f and R0, the ratio between the number of
# female births in successive generations.
f = P * m
R0 = np.sum(f)

if R0 > 1:
    msg = 'R0 > 1: population grows'
else:
    msg = 'Population does not grow'

# The Euler-Lotka equation: we seek the one real root in r
def func(r):
    return np.sum(f * np.exp(-r * x)) - 1

# Bracket the root and solve with scipy.optimize.brentq
a, b = 0, 10
r = brentq(func, a, b)

print('R0 = {:.3f} ({})'.format(R0, msg))
print('r = {:.5f} (lambda = {:.5f}) #inopinata continuous lower'.format(r, np.exp(r)))

# data for C. inopinata at 25 deg C (continuous mating) upper 95% conf int
x = np.linspace(0, 35, 36)
m = np.array([0, 0, 0, 0, 6.881052, 20.47063, 19.2823, 20.677642, 7.515092, 9.573218, 5.4495738, 4.2648016, 2.9022663, 1.3820773, 0.2959964, 0.19733093, 0, 0, 0, 0, 0, 0, 0, 0, 0, 0, 0, 0, 0, 0, 0, 0, 0, 0, 0, 0])
P = np.array([1, 0.8115756, 0.8115756, 0.8115756, 0.8098029566, 0.8088110976, 0.8077291212, 0.8053291055, 0.797205534, 0.797205534, 0.7928382591, 0.7529512255, 0.7477725373, 0.7070246249, 0.6740247193, 0.549842258, 0.5240128987, 0.4979976643, 0.4024717346, 0.36320679, 0.2996604529, 0.2845646761, 0.1968752391, 0.1765095529, 0.1397871691, 0.1204735446, 0.0979095111, 0.0768135286, 0.051219583, 0.0198393308, 0.0163191216, 0.0128234382, 0, 0, 0, 0])

# Calculate the product sequence f and R0, the ratio between the number of
# female births in successive generations.
f = P * m
R0 = np.sum(f)

if R0 > 1:
    msg = 'R0 > 1: population grows'
else:
    msg = 'Population does not grow'

# The Euler-Lotka equation: we seek the one real root in r
def func(r):
    return np.sum(f * np.exp(-r * x)) - 1

# Bracket the root and solve with scipy.optimize.brentq
a, b = 0, 10
r = brentq(func, a, b)

print('R0 = {:.3f} ({})'.format(R0, msg))
print('r = {:.5f} (lambda = {:.5f}) #inopinata continuous upper'.format(r, np.exp(r)))


# data for C. elegans at 25 deg C (continuous mating)
x = np.linspace(0, 35, 36)
m = np.array([0, 0, 11.1, 45.96667, 27.26667, 19, 2.5, 2.9, 0.2666667, 0.06666667, 0.03333333, 0.03333333, 0, 0, 0, 0, 0, 0, 0, 0, 0, 0, 0, 0, 0, 0, 0, 0, 0, 0, 0, 0, 0, 0, 0, 0])
P = np.array([1, 0.9789894, 0.9755054518, 0.9755054518, 0.9755054518, 0.9720090166, 0.9615197111, 0.9615197111, 0.9579847115, 0.9332397197, 0.8683813606, 0.8683813606, 0.7125180393, 0.7087077822, 0.6532781239, 0.6332389167, 0.594469188, 0.5554164667, 0.5201519293, 0.4528909041, 0.4066775469, 0.2772801458, 0.203338773, 0.1340187373, 0.1340187373, 0.0670093681, 0.0143591508, 0.0143591508, 0, 0, 0, 0, 0, 0, 0,0])

# Calculate the product sequence f and R0, the ratio between the number of
# female births in successive generations.
f = P * m
R0 = np.sum(f)

if R0 > 1:
    msg = 'R0 > 1: population grows'
else:
    msg = 'Population does not grow'

# The Euler-Lotka equation: we seek the one real root in r
def func(r):
    return np.sum(f * np.exp(-r * x)) - 1

# Bracket the root and solve with scipy.optimize.brentq
a, b = 0, 10
r = brentq(func, a, b)

print('R0 = {:.3f} ({})'.format(R0, msg))
print('r = {:.5f} (lambda = {:.5f}) #elegans continuous'.format(r, np.exp(r)))

# data for C. elegans at 25 deg C (continuous mating) lower 95% conf int
x = np.linspace(0, 35, 36)
m = np.array([0, 0, 4.175676, 27.18134, 14.66098, 8.770306, 0.3700011, 0.463305, 0, 0, 0, 0, 0, 0, 0, 0, 0, 0, 0, 0, 0, 0, 0, 0, 0, 0, 0, 0, 0, 0, 0, 0, 0, 0, 0, 0])
P = np.array([1, 0.9509242, 0.927159553, 0.927159553, 0.927159553, 0.9241018731, 0.9106642201, 0.9106642201, 0.906105057, 0.8756833604, 0.8018297652, 0.8018297652, 0.6373044167, 0.633403693, 0.5769354281, 0.5567473367, 0.5176733033, 0.4788049386, 0.4440615184, 0.3787498164, 0.3345344866, 0.2146546173, 0.1491295015, 0.0904190678, 0.0904190678, 0.0376032916, 0.0038658781, 0.0038658781, 0, 0, 0, 0, 0, 0, 0, 0])

# Calculate the product sequence f and R0, the ratio between the number of
# female births in successive generations.
f = P * m
R0 = np.sum(f)

if R0 > 1:
    msg = 'R0 > 1: population grows'
else:
    msg = 'Population does not grow'

# The Euler-Lotka equation: we seek the one real root in r
def func(r):
    return np.sum(f * np.exp(-r * x)) - 1

# Bracket the root and solve with scipy.optimize.brentq
a, b = 0, 10
r = brentq(func, a, b)

print('R0 = {:.3f} ({})'.format(R0, msg))
print('r = {:.5f} (lambda = {:.5f}) #elegans continuous lower'.format(r, np.exp(r)))

# data for C. elegans at 25 deg C (continuous mating) upper 95% conf int
x = np.linspace(0, 35, 36)
m = np.array([0, 0, 18.024324, 64.752, 39.87235, 29.229694, 4.6299989, 5.336695, 0.6646217, 0.19733093, 0.09866547, 0.09866547, 0, 0, 0, 0, 0, 0, 0, 0, 0, 0, 0, 0, 0, 0, 0, 0, 0, 0, 0, 0, 0, 0, 0, 0])
P = np.array([1, 1, 0.99949794, 0.99949794, 0.99949794, 0.99821199, 0.99253365, 0.99253365, 0.99030371, 0.97259574, 0.91917046, 0.91917046, 0.77705814, 0.77345728, 0.72074978, 0.70147295, 0.66415646, 0.62611557, 0.59143326, 0.52438925, 0.47771313, 0.34329188, 0.26360902, 0.18627174, 0.18627174, 0.10793569, 0.03923927, 0.03923927, 0, 0, 0, 0, 0, 0, 0, 0])

# Calculate the product sequence f and R0, the ratio between the number of
# female births in successive generations.
f = P * m
R0 = np.sum(f)

if R0 > 1:
    msg = 'R0 > 1: population grows'
else:
    msg = 'Population does not grow'

# The Euler-Lotka equation: we seek the one real root in r
def func(r):
    return np.sum(f * np.exp(-r * x)) - 1

# Bracket the root and solve with scipy.optimize.brentq
a, b = 0, 10
r = brentq(func, a, b)

print('R0 = {:.3f} ({})'.format(R0, msg))
print('r = {:.5f} (lambda = {:.5f}) #elegans continuous upper'.format(r, np.exp(r)))


# data for C. inopinata at 25 deg C (overnight mating)
x = np.linspace(0, 35, 36)
m = np.array([0, 0, 0, 0, 7.906977, 12.418605, 5.179487, 1.84375, 0.25, 0, 0, 0, 0, 0, 0, 0, 0, 0, 0, 0, 0, 0, 0, 0, 0, 0, 0, 0, 0, 0, 0, 0, 0, 0, 0, 0])
P = np.array([1, 0.7686214, 0.7686214, 0.7686214, 0.763428012, 0.761664899, 0.7598976947, 0.7562618211, 0.745327915, 0.745327915, 0.7398609623, 0.6941905325, 0.6885159506, 0.6450108218, 0.6107624595, 0.4863124284, 0.4610241825, 0.4357359358, 0.3443091997, 0.3073494547, 0.2482437903, 0.2343421378, 0.1549041254, 0.1367984482, 0.1046105777, 0.0878728852, 0.0685837155, 0.0508846921, 0.0300682271, 0.0069388219, 0.004625881, 0.0023129409, 0, 0, 0, 0])

# Calculate the product sequence f and R0, the ratio between the number of
# female births in successive generations.
f = P * m
R0 = np.sum(f)

if R0 > 1:
    msg = 'R0 > 1: population grows'
else:
    msg = 'Population does not grow'

# The Euler-Lotka equation: we seek the one real root in r
def func(r):
    return np.sum(f * np.exp(-r * x)) - 1

# Bracket the root and solve with scipy.optimize.brentq
a, b = 0, 10
r = brentq(func, a, b)

print('R0 = {:.3f} ({})'.format(R0, msg))
print('r = {:.5f} (lambda = {:.5f}) #inopinata overnight'.format(r, np.exp(r)))

# data for C. inopinata at 25 deg C (overnight mating) lower 95% conf int
x = np.linspace(0, 35, 36)
m = np.array([0, 0, 0, 0, 5.625259, 9.737107, 3.504983, 0.4800721, 0, 0, 0, 0, 0, 0, 0, 0, 0, 0, 0, 0, 0, 0, 0, 0, 0, 0, 0, 0, 0, 0, 0, 0, 0, 0, 0,0])
P = np.array([1, 0.7256673, 0.7256673, 0.7256673, 0.7105723063, 0.7082988408, 0.7060355344, 0.701401071, 0.6882003264, 0.6882003264, 0.6818624906, 0.6319002197, 0.6258750309, 0.5806730844, 0.5459412998, 0.4236579545, 0.3993526676, 0.3752199427, 0.2893331283, 0.2552130965, 0.2013531344, 0.1888262932, 0.1185874689, 0.1029421734, 0.0756191217, 0.0616497668, 0.0458752767, 0.0318304569, 0.0161981177, 0.0018516752, 0.0009006754, 0.0002142887, 0, 0, 0,0])

# Calculate the product sequence f and R0, the ratio between the number of
# female births in successive generations.
f = P * m
R0 = np.sum(f)

if R0 > 1:
    msg = 'R0 > 1: population grows'
else:
    msg = 'Population does not grow'

# The Euler-Lotka equation: we seek the one real root in r
def func(r):
    return np.sum(f * np.exp(-r * x)) - 1

# Bracket the root and solve with scipy.optimize.brentq
a, b = 0, 10
r = brentq(func, a, b)

print('R0 = {:.3f} ({})'.format(R0, msg))
print('r = {:.5f} (lambda = {:.5f}) #inopinata overnight lower'.format(r, np.exp(r)))

# data for C. inopinata at 25 deg C (overnight mating) upper 95% conf int
x = np.linspace(0, 35, 36)
m = np.array([0, 0, 0, 0, 10.188694, 15.100102, 6.853991, 3.2074279, 0.56394864, 0, 0, 0, 0, 0, 0, 0, 0, 0, 0, 0, 0, 0, 0, 0, 0, 0, 0, 0, 0, 0, 0, 0, 0, 0, 0,0])
P = np.array([1, 0.8115756, 0.8115756, 0.8115756, 0.8098029566, 0.8088110976, 0.8077291212, 0.8053291055, 0.797205534, 0.797205534, 0.7928382591, 0.7529512255, 0.7477725373, 0.7070246249, 0.6740247193, 0.549842258, 0.5240128987, 0.4979976643, 0.4024717346, 0.36320679, 0.2996604529, 0.2845646761, 0.1968752391, 0.1765095529, 0.1397871691, 0.1204735446, 0.0979095111, 0.0768135286, 0.051219583, 0.0198393308, 0.0163191216, 0.0128234382, 0, 0, 0,0])

# Calculate the product sequence f and R0, the ratio between the number of
# female births in successive generations.
f = P * m
R0 = np.sum(f)

if R0 > 1:
    msg = 'R0 > 1: population grows'
else:
    msg = 'Population does not grow'

# The Euler-Lotka equation: we seek the one real root in r
def func(r):
    return np.sum(f * np.exp(-r * x)) - 1

# Bracket the root and solve with scipy.optimize.brentq
a, b = 0, 10
r = brentq(func, a, b)

print('R0 = {:.3f} ({})'.format(R0, msg))
print('r = {:.5f} (lambda = {:.5f}) #inopinata overnight upper'.format(r, np.exp(r)))


# data for C. elegans at 25 deg C (overnight mating)
x = np.linspace(0, 35, 36)
m = np.array([0, 0, 59.53571, 61.42308, 37.77778, 17.6, 6, 0, 0, 0, 0, 0, 0, 0, 0, 0, 0, 0, 0, 0, 0, 0, 0, 0, 0, 0, 0, 0, 0, 0, 0, 0, 0, 0, 0,0])
P = np.array([1, 0.9789894, 0.9755054518, 0.9755054518, 0.9755054518, 0.9720090166, 0.9615197111, 0.9615197111, 0.9579847115, 0.9332397197, 0.8683813606, 0.8683813606, 0.7125180393, 0.7087077822, 0.6532781239, 0.6332389167, 0.594469188, 0.5554164667, 0.5201519293, 0.4528909041, 0.4066775469, 0.2772801458, 0.203338773, 0.1340187373, 0.1340187373, 0.0670093681, 0.0143591508, 0.0143591508, 0, 0, 0, 0, 0, 0, 0,0])

# Calculate the product sequence f and R0, the ratio between the number of
# female births in successive generations.
f = P * m
R0 = np.sum(f)

if R0 > 1:
    msg = 'R0 > 1: population grows'
else:
    msg = 'Population does not grow'

# The Euler-Lotka equation: we seek the one real root in r
def func(r):
    return np.sum(f * np.exp(-r * x)) - 1

# Bracket the root and solve with scipy.optimize.brentq
a, b = 0, 10
r = brentq(func, a, b)

print('R0 = {:.3f} ({})'.format(R0, msg))
print('r = {:.5f} (lambda = {:.5f}) #elegans overnight'.format(r, np.exp(r)))

# data for C. elegans at 25 deg C (overnight mating) lower 95% conf int
x = np.linspace(0, 35, 36)
m = np.array([0, 0, 40.15573, 36.84479, 20.76221, 3.61465, 0, 0, 0, 0, 0, 0, 0, 0, 0, 0, 0, 0, 0, 0, 0, 0, 0, 0, 0, 0, 0, 0, 0, 0, 0, 0, 0, 0, 0,0])
P = np.array([1, 0.9509242, 0.927159553, 0.927159553, 0.927159553, 0.9241018731, 0.9106642201, 0.9106642201, 0.906105057, 0.8756833604, 0.8018297652, 0.8018297652, 0.6373044167, 0.633403693, 0.5769354281, 0.5567473367, 0.5176733033, 0.4788049386, 0.4440615184, 0.3787498164, 0.3345344866, 0.2146546173, 0.1491295015, 0.0904190678, 0.0904190678, 0.0376032916, 0.0038658781, 0.0038658781, 0, 0, 0, 0, 0, 0, 0,0])

# Calculate the product sequence f and R0, the ratio between the number of
# female births in successive generations.
f = P * m
R0 = np.sum(f)

if R0 > 1:
    msg = 'R0 > 1: population grows'
else:
    msg = 'Population does not grow'

# The Euler-Lotka equation: we seek the one real root in r
def func(r):
    return np.sum(f * np.exp(-r * x)) - 1

# Bracket the root and solve with scipy.optimize.brentq
a, b = 0, 10
r = brentq(func, a, b)

print('R0 = {:.3f} ({})'.format(R0, msg))
print('r = {:.5f} (lambda = {:.5f}) #elegans overnight lower'.format(r, np.exp(r)))

# data for C. elegans at 25 deg C (overnight mating) upper 95% conf int
x = np.linspace(0, 35, 36)
m = np.array([0, 0, 78.9157, 86.00136, 54.79334, 31.58535, 14.407309, 0, 0, 0, 0, 0, 0, 0, 0, 0, 0, 0, 0, 0, 0, 0, 0, 0, 0, 0, 0, 0, 0, 0, 0, 0, 0, 0, 0,0])
P = np.array([1, 1, 0.99949794, 0.99949794, 0.99949794, 0.99821199, 0.99253365, 0.99253365, 0.99030371, 0.97259574, 0.91917046, 0.91917046, 0.77705814, 0.77345728, 0.72074978, 0.70147295, 0.66415646, 0.62611557, 0.59143326, 0.52438925, 0.47771313, 0.34329188, 0.26360902, 0.18627174, 0.18627174, 0.10793569, 0.03923927, 0.03923927, 0, 0, 0, 0, 0, 0, 0,0])

# Calculate the product sequence f and R0, the ratio between the number of
# female births in successive generations.
f = P * m
R0 = np.sum(f)

if R0 > 1:
    msg = 'R0 > 1: population grows'
else:
    msg = 'Population does not grow'

# The Euler-Lotka equation: we seek the one real root in r
def func(r):
    return np.sum(f * np.exp(-r * x)) - 1

# Bracket the root and solve with scipy.optimize.brentq
a, b = 0, 10
r = brentq(func, a, b)

print('R0 = {:.3f} ({})'.format(R0, msg))
print('r = {:.5f} (lambda = {:.5f}) #elegans overnight lower'.format(r, np.exp(r)))
