# Supplementary material for: A large close relative of C. elegans is slow-developing but not long-lived
Source: BMC Evol Biol. 2019 Mar 11;19:74. doi: 10.1186/s12862-019-1388-1 (PMC6416856; doi:10.1186/s12862-019-1388-1)
Supplement: Supplementary file 9 — Reproductive_duration_data.tsv. Reproductive duration data. (TSV 15 kb) [file 12862_2019_1388_MOESM9_ESM.tsv]

worm_id	species	temp	day	eggs
1	elegans	25	1	0
2	elegans	25	1	0
3	elegans	25	1	62
4	elegans	25	1	0
5	elegans	25	1	0
6	elegans	25	1	0
7	elegans	25	1	0
8	elegans	25	1	0
9	elegans	25	1	1
10	elegans	25	1	25
11	elegans	25	1	0
12	elegans	25	1	0
13	elegans	25	1	33
14	elegans	25	1	1
15	elegans	25	1	0
16	elegans	25	1	8
17	elegans	25	1	0
18	elegans	25	1	15
19	elegans	25	1	59
20	elegans	25	1	48
21	elegans	25	1	0
22	elegans	25	1	0
23	elegans	25	1	0
24	elegans	25	1	0
25	elegans	25	1	14
26	elegans	25	1	0
27	elegans	25	1	0
28	elegans	25	1	49
29	elegans	25	1	0
30	elegans	25	1	18
31	inopinata	25	1	0
32	inopinata	25	1	0
33	inopinata	25	1	8
34	inopinata	25	1	0
35	inopinata	25	1	0
36	inopinata	25	1	11
37	inopinata	25	1	19
38	inopinata	25	1	0
39	inopinata	25	1	0
40	inopinata	25	1	0
41	inopinata	25	1	20
42	inopinata	25	1	33
43	inopinata	25	1	3
44	inopinata	25	1	0
45	inopinata	25	1	0
46	inopinata	25	1	1
47	inopinata	25	1	8
48	inopinata	25	1	0
49	inopinata	25	1	0
50	inopinata	25	1	0
51	inopinata	25	1	0
52	inopinata	25	1	0
53	inopinata	25	1	0
54	inopinata	25	1	0
55	inopinata	25	1	0
56	inopinata	25	1	0
57	inopinata	25	1	10
58	inopinata	25	1	0
59	inopinata	25	1	0
60	inopinata	25	1	9
1	elegans	25	2	0
2	elegans	25	2	0
3	elegans	25	2	113
4	elegans	25	2	0
5	elegans	25	2	25
6	elegans	25	2	0
7	elegans	25	2	1
8	elegans	25	2	10
9	elegans	25	2	0
10	elegans	25	2	145
11	elegans	25	2	0
12	elegans	25	2	0
13	elegans	25	2	121
14	elegans	25	2	16
15	elegans	25	2	75
16	elegans	25	2	77
17	elegans	25	2	0
18	elegans	25	2	63
19	elegans	25	2	125
20	elegans	25	2	108
21	elegans	25	2	19
22	elegans	25	2	0
23	elegans	25	2	137
24	elegans	25	2	104
25	elegans	25	2	73
26	elegans	25	2	0
27	elegans	25	2	0
28	elegans	25	2	114
29	elegans	25	2	0
30	elegans	25	2	53
31	inopinata	25	2	0
32	inopinata	25	2	46
33	inopinata	25	2	15
34	inopinata	25	2	9
35	inopinata	25	2	39
36	inopinata	25	2	0
37	inopinata	25	2	49
38	inopinata	25	2	10
39	inopinata	25	2	0
40	inopinata	25	2	6
41	inopinata	25	2	0
42	inopinata	25	2	46
43	inopinata	25	2	34
44	inopinata	25	2	0
45	inopinata	25	2	20
46	inopinata	25	2	15
47	inopinata	25	2	0
48	inopinata	25	2	6
49	inopinata	25	2	19
50	inopinata	25	2	24
51	inopinata	25	2	4
52	inopinata	25	2	0
53	inopinata	25	2	0
54	inopinata	25	2	31
55	inopinata	25	2	0
56	inopinata	25	2	5
57	inopinata	25	2	40
58	inopinata	25	2	12
59	inopinata	25	2	3
60	inopinata	25	2	6
1	elegans	25	3	0
2	elegans	25	3	0
3	elegans	25	3	75
4	elegans	25	3	0
5	elegans	25	3	11
6	elegans	25	3	0
7	elegans	25	3	0
8	elegans	25	3	27
9	elegans	25	3	1
10	elegans	25	3	47
11	elegans	25	3	0
12	elegans	25	3	0
13	elegans	25	3	66
14	elegans	25	3	11
15	elegans	25	3	47
16	elegans	25	3	100
17	elegans	25	3	0
18	elegans	25	3	35
19	elegans	25	3	39
20	elegans	25	3	49
21	elegans	25	3	14
22	elegans	25	3	0
23	elegans	25	3	146
24	elegans	25	3	22
25	elegans	25	3	25
26	elegans	25	3	0
27	elegans	25	3	0
28	elegans	25	3	66
29	elegans	25	3	26
30	elegans	25	3	11
31	inopinata	25	3	0
32	inopinata	25	3	41
33	inopinata	25	3	12
34	inopinata	25	3	10
35	inopinata	25	3	14
36	inopinata	25	3	5
37	inopinata	25	3	23
38	inopinata	25	3	22
39	inopinata	25	3	0
40	inopinata	25	3	20
41	inopinata	25	3	13
42	inopinata	25	3	20
43	inopinata	25	3	24
44	inopinata	25	3	0
45	inopinata	25	3	9
46	inopinata	25	3	20
47	inopinata	25	3	7
48	inopinata	25	3	33
49	inopinata	25	3	19
50	inopinata	25	3	15
51	inopinata	25	3	20
52	inopinata	25	3	0
53	inopinata	25	3	7
54	inopinata	25	3	8
55	inopinata	25	3	0
56	inopinata	25	3	15
57	inopinata	25	3	29
58	inopinata	25	3	33
59	inopinata	25	3	34
60	inopinata	25	3	2
1	elegans	25	4	0
2	elegans	25	4	0
3	elegans	25	4	5
4	elegans	25	4	0
5	elegans	25	4	11
6	elegans	25	4	0
7	elegans	25	4	0
8	elegans	25	4	3
9	elegans	25	4	0
10	elegans	25	4	99
11	elegans	25	4	0
12	elegans	25	4	0
13	elegans	25	4	41
14	elegans	25	4	32
15	elegans	25	4	35
16	elegans	25	4	16
17	elegans	25	4	0
18	elegans	25	4	0
19	elegans	25	4	71
20	elegans	25	4	17
21	elegans	25	4	23
22	elegans	25	4	0
23	elegans	25	4	101
24	elegans	25	4	30
25	elegans	25	4	13
26	elegans	25	4	0
27	elegans	25	4	0
28	elegans	25	4	15
29	elegans	25	4	55
30	elegans	25	4	3
31	inopinata	25	4	0
32	inopinata	25	4	26
33	inopinata	25	4	0
34	inopinata	25	4	0
35	inopinata	25	4	7
36	inopinata	25	4	6
37	inopinata	25	4	6
38	inopinata	25	4	23
39	inopinata	25	4	0
40	inopinata	25	4	50
41	inopinata	25	4	0
42	inopinata	25	4	14
43	inopinata	25	4	0
44	inopinata	25	4	0
45	inopinata	25	4	8
46	inopinata	25	4	59
47	inopinata	25	4	0
48	inopinata	25	4	59
49	inopinata	25	4	13
50	inopinata	25	4	28
51	inopinata	25	4	22
52	inopinata	25	4	0
53	inopinata	25	4	0
54	inopinata	25	4	26
55	inopinata	25	4	0
56	inopinata	25	4	9
57	inopinata	25	4	14
58	inopinata	25	4	14
59	inopinata	25	4	43
60	inopinata	25	4	0
1	elegans	25	5	0
2	elegans	25	5	0
3	elegans	25	5	0
4	elegans	25	5	0
5	elegans	25	5	0
6	elegans	25	5	0
7	elegans	25	5	0
8	elegans	25	5	0
9	elegans	25	5	0
10	elegans	25	5	13
11	elegans	25	5	0
12	elegans	25	5	0
13	elegans	25	5	7
14	elegans	25	5	28
15	elegans	25	5	0
16	elegans	25	5	0
17	elegans	25	5	0
18	elegans	25	5	0
19	elegans	25	5	0
20	elegans	25	5	0
21	elegans	25	5	0
22	elegans	25	5	0
23	elegans	25	5	8
24	elegans	25	5	2
25	elegans	25	5	8
26	elegans	25	5	0
27	elegans	25	5	0
28	elegans	25	5	0
29	elegans	25	5	9
30	elegans	25	5	0
31	inopinata	25	5	0
32	inopinata	25	5	0
33	inopinata	25	5	0
34	inopinata	25	5	0
35	inopinata	25	5	0
36	inopinata	25	5	0
37	inopinata	25	5	7
38	inopinata	25	5	0
39	inopinata	25	5	0
40	inopinata	25	5	1
41	inopinata	25	5	0
42	inopinata	25	5	22
43	inopinata	25	5	0
44	inopinata	25	5	0
45	inopinata	25	5	8
46	inopinata	25	5	18
47	inopinata	25	5	0
48	inopinata	25	5	3
49	inopinata	25	5	0
50	inopinata	25	5	11
51	inopinata	25	5	39
52	inopinata	25	5	0
53	inopinata	25	5	0
54	inopinata	25	5	0
55	inopinata	25	5	0
56	inopinata	25	5	0
57	inopinata	25	5	12
58	inopinata	25	5	0
59	inopinata	25	5	10
60	inopinata	25	5	0
1	elegans	25	6	0
2	elegans	25	6	0
3	elegans	25	6	0
4	elegans	25	6	0
5	elegans	25	6	0
6	elegans	25	6	0
7	elegans	25	6	0
8	elegans	25	6	1
9	elegans	25	6	0
10	elegans	25	6	26
11	elegans	25	6	0
12	elegans	25	6	0
13	elegans	25	6	2
14	elegans	25	6	0
15	elegans	25	6	0
16	elegans	25	6	0
17	elegans	25	6	0
18	elegans	25	6	0
19	elegans	25	6	17
20	elegans	25	6	0
21	elegans	25	6	1
22	elegans	25	6	0
23	elegans	25	6	11
24	elegans	25	6	8
25	elegans	25	6	0
26	elegans	25	6	0
27	elegans	25	6	0
28	elegans	25	6	0
29	elegans	25	6	21
30	elegans	25	6	0
31	inopinata	25	6	0
32	inopinata	25	6	0
33	inopinata	25	6	0
34	inopinata	25	6	0
35	inopinata	25	6	0
36	inopinata	25	6	0
37	inopinata	25	6	21
38	inopinata	25	6	0
39	inopinata	25	6	0
40	inopinata	25	6	8
41	inopinata	25	6	0
42	inopinata	25	6	10
43	inopinata	25	6	0
44	inopinata	25	6	0
45	inopinata	25	6	3
46	inopinata	25	6	10
47	inopinata	25	6	0
48	inopinata	25	6	26
49	inopinata	25	6	0
50	inopinata	25	6	24
51	inopinata	25	6	28
52	inopinata	25	6	0
53	inopinata	25	6	0
54	inopinata	25	6	0
55	inopinata	25	6	0
56	inopinata	25	6	17
57	inopinata	25	6	21
58	inopinata	25	6	17
59	inopinata	25	6	0
60	inopinata	25	6	0
1	elegans	25	7	0
2	elegans	25	7	0
3	elegans	25	7	0
4	elegans	25	7	0
5	elegans	25	7	0
6	elegans	25	7	0
7	elegans	25	7	0
8	elegans	25	7	0
9	elegans	25	7	0
10	elegans	25	7	0
11	elegans	25	7	0
12	elegans	25	7	0
13	elegans	25	7	1
14	elegans	25	7	0
15	elegans	25	7	0
16	elegans	25	7	1
17	elegans	25	7	0
18	elegans	25	7	0
19	elegans	25	7	0
20	elegans	25	7	0
21	elegans	25	7	6
22	elegans	25	7	0
23	elegans	25	7	0
24	elegans	25	7	0
25	elegans	25	7	0
26	elegans	25	7	0
27	elegans	25	7	0
28	elegans	25	7	0
29	elegans	25	7	0
30	elegans	25	7	0
31	inopinata	25	7	0
32	inopinata	25	7	0
33	inopinata	25	7	0
34	inopinata	25	7	0
35	inopinata	25	7	0
36	inopinata	25	7	0
37	inopinata	25	7	24
38	inopinata	25	7	0
39	inopinata	25	7	0
40	inopinata	25	7	3
41	inopinata	25	7	0
42	inopinata	25	7	16
43	inopinata	25	7	0
44	inopinata	25	7	0
45	inopinata	25	7	3
46	inopinata	25	7	0
47	inopinata	25	7	0
48	inopinata	25	7	10
49	inopinata	25	7	0
50	inopinata	25	7	29
51	inopinata	25	7	0
52	inopinata	25	7	0
53	inopinata	25	7	0
54	inopinata	25	7	0
55	inopinata	25	7	0
56	inopinata	25	7	0
57	inopinata	25	7	0
58	inopinata	25	7	0
59	inopinata	25	7	0
60	inopinata	25	7	0
1	elegans	25	8	0
2	elegans	25	8	0
3	elegans	25	8	0
4	elegans	25	8	0
5	elegans	25	8	0
6	elegans	25	8	0
7	elegans	25	8	0
8	elegans	25	8	0
9	elegans	25	8	0
10	elegans	25	8	0
11	elegans	25	8	0
12	elegans	25	8	0
13	elegans	25	8	0
14	elegans	25	8	0
15	elegans	25	8	0
16	elegans	25	8	0
17	elegans	25	8	0
18	elegans	25	8	0
19	elegans	25	8	0
20	elegans	25	8	0
21	elegans	25	8	2
22	elegans	25	8	0
23	elegans	25	8	0
24	elegans	25	8	0
25	elegans	25	8	0
26	elegans	25	8	0
27	elegans	25	8	0
28	elegans	25	8	0
29	elegans	25	8	0
30	elegans	25	8	0
31	inopinata	25	8	0
32	inopinata	25	8	0
33	inopinata	25	8	0
34	inopinata	25	8	0
35	inopinata	25	8	0
36	inopinata	25	8	0
37	inopinata	25	8	18
38	inopinata	25	8	0
39	inopinata	25	8	0
40	inopinata	25	8	4
41	inopinata	25	8	0
42	inopinata	25	8	12
43	inopinata	25	8	0
44	inopinata	25	8	0
45	inopinata	25	8	2
46	inopinata	25	8	0
47	inopinata	25	8	0
48	inopinata	25	8	16
49	inopinata	25	8	0
50	inopinata	25	8	17
51	inopinata	25	8	0
52	inopinata	25	8	0
53	inopinata	25	8	0
54	inopinata	25	8	0
55	inopinata	25	8	0
56	inopinata	25	8	0
57	inopinata	25	8	0
58	inopinata	25	8	0
59	inopinata	25	8	0
60	inopinata	25	8	0
1	elegans	25	9	0
2	elegans	25	9	0
3	elegans	25	9	0
4	elegans	25	9	0
5	elegans	25	9	0
6	elegans	25	9	0
7	elegans	25	9	0
8	elegans	25	9	0
9	elegans	25	9	0
10	elegans	25	9	0
11	elegans	25	9	0
12	elegans	25	9	0
13	elegans	25	9	0
14	elegans	25	9	0
15	elegans	25	9	0
16	elegans	25	9	0
17	elegans	25	9	0
18	elegans	25	9	0
19	elegans	25	9	0
20	elegans	25	9	0
21	elegans	25	9	1
22	elegans	25	9	0
23	elegans	25	9	0
24	elegans	25	9	0
25	elegans	25	9	0
26	elegans	25	9	0
27	elegans	25	9	0
28	elegans	25	9	0
29	elegans	25	9	0
30	elegans	25	9	0
31	inopinata	25	9	0
32	inopinata	25	9	0
33	inopinata	25	9	0
34	inopinata	25	9	0
35	inopinata	25	9	0
36	inopinata	25	9	0
37	inopinata	25	9	7
38	inopinata	25	9	0
39	inopinata	25	9	0
40	inopinata	25	9	0
41	inopinata	25	9	0
42	inopinata	25	9	0
43	inopinata	25	9	0
44	inopinata	25	9	0
45	inopinata	25	9	5
46	inopinata	25	9	0
47	inopinata	25	9	0
48	inopinata	25	9	2
49	inopinata	25	9	0
50	inopinata	25	9	24
51	inopinata	25	9	0
52	inopinata	25	9	0
53	inopinata	25	9	0
54	inopinata	25	9	0
55	inopinata	25	9	0
56	inopinata	25	9	0
57	inopinata	25	9	0
58	inopinata	25	9	0
59	inopinata	25	9	0
60	inopinata	25	9	0
1	elegans	25	10	0
2	elegans	25	10	0
3	elegans	25	10	0
4	elegans	25	10	0
5	elegans	25	10	0
6	elegans	25	10	0
7	elegans	25	10	0
8	elegans	25	10	0
9	elegans	25	10	0
10	elegans	25	10	0
11	elegans	25	10	0
12	elegans	25	10	0
13	elegans	25	10	0
14	elegans	25	10	0
15	elegans	25	10	0
16	elegans	25	10	0
17	elegans	25	10	0
18	elegans	25	10	0
19	elegans	25	10	0
20	elegans	25	10	0
21	elegans	25	10	1
22	elegans	25	10	0
23	elegans	25	10	0
24	elegans	25	10	0
25	elegans	25	10	0
26	elegans	25	10	0
27	elegans	25	10	0
28	elegans	25	10	0
29	elegans	25	10	0
30	elegans	25	10	0
31	inopinata	25	10	0
32	inopinata	25	10	0
33	inopinata	25	10	0
34	inopinata	25	10	0
35	inopinata	25	10	0
36	inopinata	25	10	0
37	inopinata	25	10	9
38	inopinata	25	10	0
39	inopinata	25	10	0
40	inopinata	25	10	0
41	inopinata	25	10	0
42	inopinata	25	10	0
43	inopinata	25	10	0
44	inopinata	25	10	0
45	inopinata	25	10	3
46	inopinata	25	10	0
47	inopinata	25	10	0
48	inopinata	25	10	0
49	inopinata	25	10	0
50	inopinata	25	10	7
51	inopinata	25	10	0
52	inopinata	25	10	0
53	inopinata	25	10	0
54	inopinata	25	10	0
55	inopinata	25	10	0
56	inopinata	25	10	0
57	inopinata	25	10	0
58	inopinata	25	10	0
59	inopinata	25	10	0
60	inopinata	25	10	0
1	elegans	25	11	0
2	elegans	25	11	0
3	elegans	25	11	0
4	elegans	25	11	0
5	elegans	25	11	0
6	elegans	25	11	0
7	elegans	25	11	0
8	elegans	25	11	0
9	elegans	25	11	0
10	elegans	25	11	0
11	elegans	25	11	0
12	elegans	25	11	0
13	elegans	25	11	0
14	elegans	25	11	0
15	elegans	25	11	0
16	elegans	25	11	0
17	elegans	25	11	0
18	elegans	25	11	0
19	elegans	25	11	0
20	elegans	25	11	0
21	elegans	25	11	0
22	elegans	25	11	0
23	elegans	25	11	0
24	elegans	25	11	0
25	elegans	25	11	0
26	elegans	25	11	0
27	elegans	25	11	0
28	elegans	25	11	0
29	elegans	25	11	0
30	elegans	25	11	0
31	inopinata	25	11	0
32	inopinata	25	11	0
33	inopinata	25	11	0
34	inopinata	25	11	0
35	inopinata	25	11	0
36	inopinata	25	11	0
37	inopinata	25	11	0
38	inopinata	25	11	0
39	inopinata	25	11	0
40	inopinata	25	11	0
41	inopinata	25	11	0
42	inopinata	25	11	0
43	inopinata	25	11	0
44	inopinata	25	11	0
45	inopinata	25	11	3
46	inopinata	25	11	0
47	inopinata	25	11	0
48	inopinata	25	11	0
49	inopinata	25	11	0
50	inopinata	25	11	0
51	inopinata	25	11	0
52	inopinata	25	11	0
53	inopinata	25	11	0
54	inopinata	25	11	0
55	inopinata	25	11	0
56	inopinata	25	11	0
57	inopinata	25	11	0
58	inopinata	25	11	0
59	inopinata	25	11	0
60	inopinata	25	11	0
1	elegans	25	12	0
2	elegans	25	12	0
3	elegans	25	12	0
4	elegans	25	12	0
5	elegans	25	12	0
6	elegans	25	12	0
7	elegans	25	12	0
8	elegans	25	12	0
9	elegans	25	12	0
10	elegans	25	12	0
11	elegans	25	12	0
12	elegans	25	12	0
13	elegans	25	12	0
14	elegans	25	12	0
15	elegans	25	12	0
16	elegans	25	12	0
17	elegans	25	12	0
18	elegans	25	12	0
19	elegans	25	12	0
20	elegans	25	12	0
21	elegans	25	12	0
22	elegans	25	12	0
23	elegans	25	12	0
24	elegans	25	12	0
25	elegans	25	12	0
26	elegans	25	12	0
27	elegans	25	12	0
28	elegans	25	12	0
29	elegans	25	12	0
30	elegans	25	12	0
31	inopinata	25	12	0
32	inopinata	25	12	0
33	inopinata	25	12	0
34	inopinata	25	12	0
35	inopinata	25	12	0
36	inopinata	25	12	0
37	inopinata	25	12	0
38	inopinata	25	12	0
39	inopinata	25	12	0
40	inopinata	25	12	0
41	inopinata	25	12	0
42	inopinata	25	12	0
43	inopinata	25	12	0
44	inopinata	25	12	0
45	inopinata	25	12	2
46	inopinata	25	12	0
47	inopinata	25	12	0
48	inopinata	25	12	0
49	inopinata	25	12	0
50	inopinata	25	12	0
51	inopinata	25	12	0
52	inopinata	25	12	0
53	inopinata	25	12	0
54	inopinata	25	12	0
55	inopinata	25	12	0
56	inopinata	25	12	0
57	inopinata	25	12	0
58	inopinata	25	12	0
59	inopinata	25	12	0
60	inopinata	25	12	0
1	elegans	25	13	0
2	elegans	25	13	0
3	elegans	25	13	0
4	elegans	25	13	0
5	elegans	25	13	0
6	elegans	25	13	0
7	elegans	25	13	0
8	elegans	25	13	0
9	elegans	25	13	0
10	elegans	25	13	0
11	elegans	25	13	0
12	elegans	25	13	0
13	elegans	25	13	0
14	elegans	25	13	0
15	elegans	25	13	0
16	elegans	25	13	0
17	elegans	25	13	0
18	elegans	25	13	0
19	elegans	25	13	0
20	elegans	25	13	0
21	elegans	25	13	0
22	elegans	25	13	0
23	elegans	25	13	0
24	elegans	25	13	0
25	elegans	25	13	0
26	elegans	25	13	0
27	elegans	25	13	0
28	elegans	25	13	0
29	elegans	25	13	0
30	elegans	25	13	0
31	inopinata	25	13	0
32	inopinata	25	13	0
33	inopinata	25	13	0
34	inopinata	25	13	0
35	inopinata	25	13	0
36	inopinata	25	13	0
37	inopinata	25	13	0
38	inopinata	25	13	0
39	inopinata	25	13	0
40	inopinata	25	13	0
41	inopinata	25	13	0
42	inopinata	25	13	0
43	inopinata	25	13	0
44	inopinata	25	13	0
45	inopinata	25	13	0
46	inopinata	25	13	0
47	inopinata	25	13	0
48	inopinata	25	13	0
49	inopinata	25	13	0
50	inopinata	25	13	0
51	inopinata	25	13	0
52	inopinata	25	13	0
53	inopinata	25	13	0
54	inopinata	25	13	0
55	inopinata	25	13	0
56	inopinata	25	13	0
57	inopinata	25	13	0
58	inopinata	25	13	0
59	inopinata	25	13	0
60	inopinata	25	13	0
1	elegans	25	14	0
2	elegans	25	14	0
3	elegans	25	14	0
4	elegans	25	14	0
5	elegans	25	14	0
6	elegans	25	14	0
7	elegans	25	14	0
8	elegans	25	14	0
9	elegans	25	14	0
10	elegans	25	14	0
11	elegans	25	14	0
12	elegans	25	14	0
13	elegans	25	14	0
14	elegans	25	14	0
15	elegans	25	14	0
16	elegans	25	14	0
17	elegans	25	14	0
18	elegans	25	14	0
19	elegans	25	14	0
20	elegans	25	14	0
21	elegans	25	14	0
22	elegans	25	14	0
23	elegans	25	14	0
24	elegans	25	14	0
25	elegans	25	14	0
26	elegans	25	14	0
27	elegans	25	14	0
28	elegans	25	14	0
29	elegans	25	14	0
30	elegans	25	14	0
31	inopinata	25	14	0
32	inopinata	25	14	0
33	inopinata	25	14	0
34	inopinata	25	14	0
35	inopinata	25	14	0
36	inopinata	25	14	0
37	inopinata	25	14	0
38	inopinata	25	14	0
39	inopinata	25	14	0
40	inopinata	25	14	0
41	inopinata	25	14	0
42	inopinata	25	14	0
43	inopinata	25	14	0
44	inopinata	25	14	0
45	inopinata	25	14	0
46	inopinata	25	14	0
47	inopinata	25	14	0
48	inopinata	25	14	0
49	inopinata	25	14	0
50	inopinata	25	14	0
51	inopinata	25	14	0
52	inopinata	25	14	0
53	inopinata	25	14	0
54	inopinata	25	14	0
55	inopinata	25	14	0
56	inopinata	25	14	0
57	inopinata	25	14	0
58	inopinata	25	14	0
59	inopinata	25	14	0
60	inopinata	25	14	0
