# Supplementary material for: A large close relative of C. elegans is slow-developing but not long-lived
Source: BMC Evol Biol. 2019 Mar 11;19:74. doi: 10.1186/s12862-019-1388-1 (PMC6416856; doi:10.1186/s12862-019-1388-1)
Supplement: Supplementary file 10 — Fecundity_lifetime_access_data.tsv. Fecundity with lifetime access to males data. (TSV 2 kb) [file 12862_2019_1388_MOESM10_ESM.tsv]

strain	brood	mating
NKZ2	21	a_once
NKZ2	25	a_once
NKZ2	22	a_once
NKZ2	29	a_once
NKZ2	35	a_once
NKZ2	55	a_once
NKZ2	0	a_once
NKZ2	46	a_once
NKZ2	22	a_once
NKZ2	33	a_once
NKZ2	13	a_once
NKZ2	16	a_once
NKZ2	0	a_once
NKZ2	43	a_once
NKZ2	24	a_once
NKZ2	0	a_once
NKZ2	24	a_once
NKZ2	5	a_once
NKZ2	40	a_once
NKZ2	25	a_once
NKZ2	17	a_once
NKZ2	41	a_once
NKZ2	48	a_once
NKZ2	3	a_once
NKZ2	9	a_once
NKZ2	26	a_once
NKZ2	17	a_once
NKZ2	28	a_once
NKZ2	26	a_once
NKZ2	37	a_once
NKZ2	36	a_once
NKZ2	13	a_once
NKZ2	48	a_once
NKZ2	39	a_once
NKZ2	33	a_once
NKZ2	23	a_once
NKZ2	37	a_once
NKZ2	16	a_once
NKZ2	8	a_once
NKZ2	21	a_once
NKZ2	28	a_once
NKZ2	43	a_once
JK574	188	a_once
JK574	0	a_once
JK574	156	a_once
JK574	0	a_once
JK574	90	a_once
JK574	19	a_once
JK574	111	a_once
JK574	107	a_once
JK574	219	a_once
JK574	467	a_once
JK574	26	a_once
JK574	0	a_once
JK574	194	a_once
JK574	196	a_once
JK574	118	a_once
JK574	363	a_once
JK574	0	a_once
JK574	319	a_once
JK574	311	a_once
JK574	560	a_once
JK574	47	a_once
JK574	33	a_once
JK574	0	a_once
JK574	0	a_once
JK574	167	a_once
JK574	138	a_once
JK574	321	a_once
JK574	0	a_once
JK574	0	b_continuous
JK574	0	b_continuous
JK574	255	b_continuous
JK574	0	b_continuous
JK574	47	b_continuous
JK574	0	b_continuous
JK574	1	b_continuous
JK574	41	b_continuous
JK574	2	b_continuous
JK574	355	b_continuous
JK574	0	b_continuous
JK574	0	b_continuous
JK574	271	b_continuous
JK574	88	b_continuous
JK574	157	b_continuous
JK574	202	b_continuous
JK574	0	b_continuous
JK574	113	b_continuous
JK574	311	b_continuous
JK574	222	b_continuous
JK574	67	b_continuous
JK574	0	b_continuous
JK574	403	b_continuous
JK574	166	b_continuous
JK574	133	b_continuous
JK574	0	b_continuous
JK574	0	b_continuous
JK574	244	b_continuous
JK574	111	b_continuous
JK574	85	b_continuous
NKZ2	0	b_continuous
NKZ2	113	b_continuous
NKZ2	35	b_continuous
NKZ2	19	b_continuous
NKZ2	60	b_continuous
NKZ2	22	b_continuous
NKZ2	183	b_continuous
NKZ2	55	b_continuous
NKZ2	0	b_continuous
NKZ2	92	b_continuous
NKZ2	33	b_continuous
NKZ2	173	b_continuous
NKZ2	61	b_continuous
NKZ2	0	b_continuous
NKZ2	66	b_continuous
NKZ2	123	b_continuous
NKZ2	15	b_continuous
NKZ2	155	b_continuous
NKZ2	51	b_continuous
NKZ2	179	b_continuous
NKZ2	113	b_continuous
NKZ2	0	b_continuous
NKZ2	7	b_continuous
NKZ2	65	b_continuous
NKZ2	0	b_continuous
NKZ2	46	b_continuous
NKZ2	126	b_continuous
NKZ2	76	b_continuous
NKZ2	90	b_continuous
NKZ2	17	b_continuous
