# Supplementary material for: A large close relative of C. elegans is slow-developing but not long-lived
Source: BMC Evol Biol. 2019 Mar 11;19:74. doi: 10.1186/s12862-019-1388-1 (PMC6416856; doi:10.1186/s12862-019-1388-1)
Supplement: Supplementary file 11 — Fecundity_overnight_mating_data.tsv. Fecundity with one overnight mating data. (TSV 2 kb) [file 12862_2019_1388_MOESM11_ESM.tsv]

temp	species	brood
15	sp34	1
15	sp34	1
15	sp34	17
15	sp34	0
15	sp34	6
15	sp34	8
15	sp34	1
15	sp34	0
15	sp34	11
15	sp34	6
15	sp34	9
15	sp34	16
15	sp34	10
15	sp34	5
15	sp34	0
15	sp34	0
15	sp34	20
15	sp34	0
15	sp34	1
15	sp34	0
15	sp34	0
15	sp34	10
15	sp34	9
15	sp34	14
15	sp34	0
15	sp34	1
15	sp34	0
15	sp34	1
15	elegans	185
15	elegans	16
15	elegans	74
15	elegans	53
15	elegans	0
15	elegans	118
15	elegans	726
15	elegans	272
15	elegans	193
15	elegans	319
15	elegans	16
15	elegans	39
15	elegans	23
15	elegans	152
15	elegans	147
15	elegans	26
15	elegans	41
15	elegans	10
15	elegans	490
15	elegans	75
15	elegans	54
15	elegans	26
15	elegans	113
15	elegans	22
15	elegans	249
15	elegans	29
15	elegans	100
15	elegans	197
15	elegans	95
15	elegans	200
15	elegans	0
15	elegans	0
15	elegans	13
15	elegans	0
15	elegans	16
15	elegans	33
15	elegans	0
15	elegans	14
20	sp34	45
20	sp34	34
20	sp34	18
20	sp34	18
20	sp34	22
20	sp34	33
20	sp34	27
20	sp34	19
20	sp34	0
20	sp34	39
20	sp34	31
20	sp34	39
20	sp34	26
20	sp34	1
20	sp34	39
20	sp34	22
20	sp34	32
20	sp34	42
20	sp34	11
20	sp34	23
20	sp34	36
20	sp34	0
20	sp34	12
20	sp34	35
20	sp34	7
20	sp34	6
20	elegans	112
20	elegans	433
20	elegans	537
20	elegans	104
20	elegans	0
20	elegans	65
20	elegans	499
20	elegans	139
20	elegans	340
20	elegans	472
20	elegans	290
20	elegans	407
20	elegans	39
20	elegans	2
20	elegans	340
20	elegans	44
20	elegans	266
20	elegans	470
20	elegans	461
20	elegans	63
20	elegans	308
20	elegans	6
20	elegans	0
20	elegans	62
20	elegans	7
20	elegans	0
20	elegans	340
20	elegans	2
25	sp34	21
25	sp34	25
25	sp34	22
25	sp34	29
25	sp34	35
25	sp34	55
25	sp34	0
25	sp34	46
25	sp34	22
25	sp34	33
25	sp34	13
25	sp34	16
25	sp34	0
25	sp34	43
25	sp34	24
25	sp34	0
25	sp34	24
25	sp34	5
25	sp34	40
25	sp34	25
25	sp34	17
25	sp34	41
25	sp34	48
25	sp34	3
25	sp34	9
25	sp34	26
25	sp34	17
25	sp34	28
25	sp34	26
25	sp34	37
25	sp34	36
25	sp34	13
25	sp34	48
25	sp34	39
25	sp34	33
25	sp34	23
25	sp34	37
25	sp34	16
25	sp34	8
25	sp34	21
25	sp34	28
25	sp34	43
25	elegans	188
25	elegans	0
25	elegans	156
25	elegans	0
25	elegans	90
25	elegans	19
25	elegans	111
25	elegans	107
25	elegans	219
25	elegans	467
25	elegans	26
25	elegans	0
25	elegans	194
25	elegans	196
25	elegans	118
25	elegans	363
25	elegans	0
25	elegans	319
25	elegans	311
25	elegans	560
25	elegans	47
25	elegans	33
25	elegans	0
25	elegans	0
25	elegans	167
25	elegans	138
25	elegans	321
25	elegans	0
30	sp34	0
30	sp34	8
30	sp34	1
30	sp34	28
30	sp34	18
30	sp34	3
30	sp34	13
30	sp34	0
30	sp34	0
30	sp34	16
30	sp34	0
30	sp34	27
30	sp34	34
30	sp34	0
30	sp34	0
30	sp34	25
30	sp34	4
30	sp34	0
30	sp34	48
30	sp34	11
30	sp34	6
30	sp34	8
30	sp34	24
30	sp34	4
30	sp34	40
30	sp34	4
30	sp34	0
30	sp34	26
30	elegans	0
30	elegans	19
30	elegans	0
30	elegans	1
30	elegans	9
30	elegans	0
30	elegans	0
30	elegans	0
30	elegans	0
30	elegans	3
30	elegans	0
30	elegans	0
30	elegans	0
30	elegans	0
30	elegans	0
30	elegans	10
30	elegans	2
30	elegans	0
30	elegans	25
30	elegans	2
30	elegans	2
30	elegans	0
30	elegans	0
30	elegans	1
30	elegans	0
30	elegans	0
30	elegans	0
30	elegans	7
