# Supplementary material for: A large close relative of C. elegans is slow-developing but not long-lived
Source: BMC Evol Biol. 2019 Mar 11;19:74. doi: 10.1186/s12862-019-1388-1 (PMC6416856; doi:10.1186/s12862-019-1388-1)
Supplement: Supplementary file 12 — Life_tables.tsv. Data used for estimating the rate of population increase. (TSV 14 kb) [file 12862_2019_1388_MOESM12_ESM.tsv]

species	mating_condition	absolute_time_days	lifespan_low	lifespan	lifespan_high	viability_low	viability	viability_high	fecundity_low	fecundity	fecundity_high	lx_low	lx	lx_high	mx_low	mx	mx_high
elegans	overnight	0										1	1	1	0	0	0
elegans	overnight	1										0.9509242	0.9789894	1	0	0	0
elegans	overnight	2	0.9750088945	0.996441281	0.99949794	0.9509242	0.9789894	1	40.15573	59.53571	78.9157	0.927159553	0.9755054518	0.99949794	40.15573	59.53571	78.9157
elegans	overnight	3	0.9750088945	0.996441281	0.99949794				36.84479	61.42308	86.00136	0.927159553	0.9755054518	0.99949794	36.84479	61.42308	86.00136
elegans	overnight	4	0.9750088945	0.996441281	0.99949794				20.76221	37.77778	54.79334	0.927159553	0.9755054518	0.99949794	20.76221	37.77778	54.79334
elegans	overnight	5	0.9717934122	0.992869807	0.99821199				3.61465	17.6	31.58535	0.9241018731	0.9720090166	0.99821199	3.61465	17.6	31.58535
elegans	overnight	6	0.9576622617	0.982155385	0.99253365				0	6	14.407309	0.9106642201	0.9615197111	0.99253365	0	6	14.407309
elegans	overnight	7	0.9576622617	0.982155385	0.99253365				0	0	0	0.9106642201	0.9615197111	0.99253365	0	0	0
elegans	overnight	8	0.9528678069	0.978544519	0.99030371							0.906105057	0.9579847115	0.99030371	0	0	0
elegans	overnight	9	0.9208760913	0.953268462	0.97259574							0.8756833604	0.9332397197	0.97259574	0	0	0
elegans	overnight	10	0.8432110206	0.887018144	0.91917046							0.8018297652	0.8683813606	0.91917046	0	0	0
elegans	overnight	11	0.8432110206	0.887018144	0.91917046							0.8018297652	0.8683813606	0.91917046	0	0	0
elegans	overnight	12	0.6701947607	0.727809759	0.77705814							0.6373044167	0.7125180393	0.77705814	0	0	0
elegans	overnight	13	0.6660927264	0.723917728	0.77345728							0.633403693	0.7087077822	0.77345728	0	0	0
elegans	overnight	14	0.6067102174	0.667298465	0.72074978							0.5769354281	0.6532781239	0.72074978	0	0	0
elegans	overnight	15	0.5854802483	0.646829186	0.70147295							0.5567473367	0.6332389167	0.70147295	0	0	0
elegans	overnight	16	0.5443896614	0.6072274	0.66415646							0.5176733033	0.594469188	0.66415646	0	0	0
elegans	overnight	17	0.5035153576	0.567336548	0.62611557							0.4788049386	0.5554164667	0.62611557	0	0	0
elegans	overnight	18	0.4669788805	0.53131518	0.59143326							0.4440615184	0.5201519293	0.59143326	0	0	0
elegans	overnight	19	0.3982965376	0.462610631	0.52438925							0.3787498164	0.4528909041	0.52438925	0	0	0
elegans	overnight	20	0.3517993197	0.415405465	0.47771313							0.3345344866	0.4066775469	0.47771313	0	0	0
elegans	overnight	21	0.2257326265	0.283230999	0.34329188							0.2146546173	0.2772801458	0.34329188	0	0	0
elegans	overnight	22	0.1568258558	0.207702732	0.26360902							0.1491295015	0.203338773	0.26360902	0	0	0
elegans	overnight	23	0.095085463	0.136894983	0.18627174							0.0904190678	0.1340187373	0.18627174	0	0	0
elegans	overnight	24	0.095085463	0.136894983	0.18627174							0.0904190678	0.1340187373	0.18627174	0	0	0
elegans	overnight	25	0.0395439422	0.068447491	0.10793569							0.0376032916	0.0670093681	0.10793569	0	0	0
elegans	overnight	26	0.0040653904	0.01466732	0.03923927							0.0038658781	0.0143591508	0.03923927	0	0	0
elegans	overnight	27	0.0040653904	0.01466732	0.03923927							0.0038658781	0.0143591508	0.03923927	0	0	0
elegans	overnight	28	0	0	0							0	0	0	0	0	0
elegans	overnight	29	0	0	0							0	0	0	0	0	0
elegans	overnight	30	0	0	0							0	0	0	0	0	0
elegans	overnight	31	0	0	0							0	0	0	0	0	0
elegans	overnight	32	0	0	0							0	0	0	0	0	0
elegans	overnight	33	0	0	0							0	0	0	0	0	0
elegans	overnight	34	0	0	0							0	0	0	0	0	0
inopinata	overnight	0										1	1	1	0	0	0
inopinata	overnight	1										0.7256673	0.7686214	0.8115756	0	0	0
inopinata	overnight	2										0.7256673	0.7686214	0.8115756	0	0	0
inopinata	overnight	3										0.7256673	0.7686214	0.8115756	0	0	0
inopinata	overnight	4	0.9791984651	0.993243243	0.9978158	0.7256673	0.7686214	0.8115756	5.625259	7.906977	10.188694	0.7105723063	0.763428012	0.8098029566	5.625259	7.906977	10.188694
inopinata	overnight	5	0.9760655342	0.990949379	0.99659366				9.737107	12.418605	15.100102	0.7082988408	0.761664899	0.8088110976	9.737107	12.418605	15.100102
inopinata	overnight	6	0.9729466029	0.988650192	0.99526048				3.504983	5.179487	6.853991	0.7060355344	0.7598976947	0.8077291212	3.504983	5.179487	6.853991
inopinata	overnight	7	0.9665601179	0.983919809	0.99230325				0.4800721	1.84375	3.2074279	0.701401071	0.7562618211	0.8053291055	0.4800721	1.84375	3.2074279
inopinata	overnight	8	0.9483689377	0.969694462	0.98229362				0	0.25	0.56394864	0.6882003264	0.745327915	0.797205534	0	0.25	0.56394864
inopinata	overnight	9	0.9483689377	0.969694462	0.98229362				0	0	0	0.6882003264	0.745327915	0.797205534	0	0	0
inopinata	overnight	10	0.9396351339	0.962581789	0.97691239							0.6818624906	0.7398609623	0.7928382591	0	0	0
inopinata	overnight	11	0.8707850274	0.90316316	0.92776474							0.6319002197	0.6941905325	0.7529512255	0	0	0
inopinata	overnight	12	0.8624820643	0.895780355	0.92138371							0.6258750309	0.6885159506	0.7477725373	0	0	0
inopinata	overnight	13	0.8001918846	0.839178849	0.87117531							0.5806730844	0.6450108218	0.7070246249	0	0	0
inopinata	overnight	14	0.7523300276	0.79462068	0.83051378							0.5459412998	0.6107624595	0.6740247193	0	0	0
inopinata	overnight	15	0.5838184448	0.632707375	0.67749974							0.4236579545	0.4863124284	0.549842258	0	0	0
inopinata	overnight	16	0.5503247392	0.599806592	0.64567355							0.3993526676	0.4610241825	0.5240128987	0	0	0
inopinata	overnight	17	0.5170688312	0.566905808	0.61361833							0.3752199427	0.4357359358	0.4979976643	0	0	0
inopinata	overnight	18	0.3987131958	0.447956822	0.49591404							0.2893331283	0.3443091997	0.4024717346	0	0	0
inopinata	overnight	19	0.3516943598	0.399871061	0.44753291							0.2552130965	0.3073494547	0.36320679	0	0	0
inopinata	overnight	20	0.2774730712	0.32297278	0.36923295							0.2013531344	0.2482437903	0.2996604529	0	0	0
inopinata	overnight	21	0.2602105582	0.304886304	0.35063237							0.1888262932	0.2343421378	0.2845646761	0	0	0
inopinata	overnight	22	0.16341851	0.201535015	0.24258398							0.1185874689	0.1549041254	0.1968752391	0	0	0
inopinata	overnight	23	0.1418586361	0.177978974	0.21748997							0.1029421734	0.1367984482	0.1765095529	0	0	0
inopinata	overnight	24	0.1042063239	0.136101568	0.17224171							0.0756191217	0.1046105777	0.1397871691	0	0	0
inopinata	overnight	25	0.0849559665	0.114325317	0.14844402							0.0616497668	0.0878728852	0.1204735446	0	0	0
inopinata	overnight	26	0.0632180569	0.089229516	0.12064127							0.0458752767	0.0685837155	0.0979095111	0	0	0
inopinata	overnight	27	0.0438637057	0.066202544	0.09464741							0.0318304569	0.0508846921	0.0768135286	0	0	0
inopinata	overnight	28	0.0223216861	0.039119685	0.06311129							0.0161981177	0.0300682271	0.051219583	0	0	0
inopinata	overnight	29	0.0025516861	0.00902762	0.02444545							0.0018516752	0.0069388219	0.0198393308	0	0	0
inopinata	overnight	30	0.0012411685	0.006018413	0.02010795							0.0009006754	0.004625881	0.0163191216	0	0	0
inopinata	overnight	31	0.0002952988	0.003009207	0.01580067							0.0002142887	0.0023129409	0.0128234382	0	0	0
inopinata	overnight	32	0	0	0							0	0	0	0	0	0
inopinata	overnight	33	0	0	0							0	0	0	0	0	0
inopinata	overnight	34	0	0	0							0	0	0	0	0	0
elegans	continuous	0										1	1	1	0	0	0
elegans	continuous	1										0.9509242	0.9789894	1	0	0	0
elegans	continuous	2	0.9750088945	0.996441281	0.99949794	0.9509242	0.9789894	1	4.175676	11.1	18.024324	0.927159553	0.9755054518	0.99949794	4.175676	11.1	18.024324
elegans	continuous	3	0.9750088945	0.996441281	0.99949794				27.18134	45.96667	64.752	0.927159553	0.9755054518	0.99949794	27.18134	45.96667	64.752
elegans	continuous	4	0.9750088945	0.996441281	0.99949794				14.66098	27.26667	39.87235	0.927159553	0.9755054518	0.99949794	14.66098	27.26667	39.87235
elegans	continuous	5	0.9717934122	0.992869807	0.99821199				8.770306	19	29.229694	0.9241018731	0.9720090166	0.99821199	8.770306	19	29.229694
elegans	continuous	6	0.9576622617	0.982155385	0.99253365				0.3700011	2.5	4.6299989	0.9106642201	0.9615197111	0.99253365	0.3700011	2.5	4.6299989
elegans	continuous	7	0.9576622617	0.982155385	0.99253365				0.463305	2.9	5.336695	0.9106642201	0.9615197111	0.99253365	0.463305	2.9	5.336695
elegans	continuous	8	0.9528678069	0.978544519	0.99030371				0	0.2666667	0.6646217	0.906105057	0.9579847115	0.99030371	0	0.2666667	0.6646217
elegans	continuous	9	0.9208760913	0.953268462	0.97259574				0	0.06666667	0.19733093	0.8756833604	0.9332397197	0.97259574	0	0.06666667	0.19733093
elegans	continuous	10	0.8432110206	0.887018144	0.91917046				0	0.03333333	0.09866547	0.8018297652	0.8683813606	0.91917046	0	0.03333333	0.09866547
elegans	continuous	11	0.8432110206	0.887018144	0.91917046				0	0.03333333	0.09866547	0.8018297652	0.8683813606	0.91917046	0	0.03333333	0.09866547
elegans	continuous	12	0.6701947607	0.727809759	0.77705814				0	0	0	0.6373044167	0.7125180393	0.77705814	0	0	0
elegans	continuous	13	0.6660927264	0.723917728	0.77345728				0	0	0	0.633403693	0.7087077822	0.77345728	0	0	0
elegans	continuous	14	0.6067102174	0.667298465	0.72074978				0	0	0	0.5769354281	0.6532781239	0.72074978	0	0	0
elegans	continuous	15	0.5854802483	0.646829186	0.70147295				0	0	0	0.5567473367	0.6332389167	0.70147295	0	0	0
elegans	continuous	16	0.5443896614	0.6072274	0.66415646							0.5176733033	0.594469188	0.66415646	0	0	0
elegans	continuous	17	0.5035153576	0.567336548	0.62611557							0.4788049386	0.5554164667	0.62611557	0	0	0
elegans	continuous	18	0.4669788805	0.53131518	0.59143326							0.4440615184	0.5201519293	0.59143326	0	0	0
elegans	continuous	19	0.3982965376	0.462610631	0.52438925							0.3787498164	0.4528909041	0.52438925	0	0	0
elegans	continuous	20	0.3517993197	0.415405465	0.47771313							0.3345344866	0.4066775469	0.47771313	0	0	0
elegans	continuous	21	0.2257326265	0.283230999	0.34329188							0.2146546173	0.2772801458	0.34329188	0	0	0
elegans	continuous	22	0.1568258558	0.207702732	0.26360902							0.1491295015	0.203338773	0.26360902	0	0	0
elegans	continuous	23	0.095085463	0.136894983	0.18627174							0.0904190678	0.1340187373	0.18627174	0	0	0
elegans	continuous	24	0.095085463	0.136894983	0.18627174							0.0904190678	0.1340187373	0.18627174	0	0	0
elegans	continuous	25	0.0395439422	0.068447491	0.10793569							0.0376032916	0.0670093681	0.10793569	0	0	0
elegans	continuous	26	0.0040653904	0.01466732	0.03923927							0.0038658781	0.0143591508	0.03923927	0	0	0
elegans	continuous	27	0.0040653904	0.01466732	0.03923927							0.0038658781	0.0143591508	0.03923927	0	0	0
elegans	continuous	28	0	0	0							0	0	0	0	0	0
elegans	continuous	29	0	0	0							0	0	0	0	0	0
elegans	continuous	30	0	0	0							0	0	0	0	0	0
elegans	continuous	31	0	0	0							0	0	0	0	0	0
elegans	continuous	32	0	0	0							0	0	0	0	0	0
elegans	continuous	33	0	0	0							0	0	0	0	0	0
elegans	continuous	34	0	0	0							0	0	0	0	0	0
inopinata	continuous	0										1	1	1	0	0	0
inopinata	continuous	1										0.7256673	0.7686214	0.8115756	0	0	0
inopinata	continuous	2										0.7256673	0.7686214	0.8115756	0	0	0
inopinata	continuous	3										0.7256673	0.7686214	0.8115756	0	0	0
inopinata	continuous	4	0.9791984651	0.993243243	0.9978158	0.7256673	0.7686214	0.8115756	1.252281	4.066667	6.881052	0.7105723063	0.763428012	0.8098029566	1.252281	4.066667	6.881052
inopinata	continuous	5	0.9760655342	0.990949379	0.99659366				8.796037	14.633333	20.47063	0.7082988408	0.761664899	0.8088110976	8.796037	14.633333	20.47063
inopinata	continuous	6	0.9729466029	0.988650192	0.99526048				11.05103	15.16667	19.2823	0.7060355344	0.7598976947	0.8077291212	11.05103	15.16667	19.2823
inopinata	continuous	7	0.9665601179	0.983919809	0.99230325				7.789025	14.233333	20.677642	0.701401071	0.7562618211	0.8053291055	7.789025	14.233333	20.677642
inopinata	continuous	8	0.9483689377	0.969694462	0.98229362				1.218241	4.366667	7.515092	0.6882003264	0.745327915	0.797205534	1.218241	4.366667	7.515092
inopinata	continuous	9	0.9483689377	0.969694462	0.98229362				2.760116	6.166667	9.573218	0.6882003264	0.745327915	0.797205534	2.760116	6.166667	9.573218
inopinata	continuous	10	0.9396351339	0.962581789	0.97691239				0.2170928	2.8333333	5.4495738	0.6818624906	0.7398609623	0.7928382591	0.2170928	2.8333333	5.4495738
inopinata	continuous	11	0.8707850274	0.90316316	0.92776474				0.3351984	2.3	4.2648016	0.6319002197	0.6941905325	0.7529512255	0.3351984	2.3	4.2648016
inopinata	continuous	12	0.8624820643	0.895780355	0.92138371				0	1.2666667	2.9022663	0.6258750309	0.6885159506	0.7477725373	0	1.2666667	2.9022663
inopinata	continuous	13	0.8001918846	0.839178849	0.87117531				0	0.6333333	1.3820773	0.5806730844	0.6450108218	0.7070246249	0	0.6333333	1.3820773
inopinata	continuous	14	0.7523300276	0.79462068	0.83051378				0	0.1	0.2959964	0.5459412998	0.6107624595	0.6740247193	0	0.1	0.2959964
inopinata	continuous	15	0.5838184448	0.632707375	0.67749974				0	0.06666667	0.19733093	0.4236579545	0.4863124284	0.549842258	0	0.06666667	0.19733093
inopinata	continuous	16	0.5503247392	0.599806592	0.64567355				0	0	0	0.3993526676	0.4610241825	0.5240128987	0	0	0
inopinata	continuous	17	0.5170688312	0.566905808	0.61361833				0	0	0	0.3752199427	0.4357359358	0.4979976643	0	0	0
inopinata	continuous	18	0.3987131958	0.447956822	0.49591404							0.2893331283	0.3443091997	0.4024717346	0	0	0
inopinata	continuous	19	0.3516943598	0.399871061	0.44753291							0.2552130965	0.3073494547	0.36320679	0	0	0
inopinata	continuous	20	0.2774730712	0.32297278	0.36923295							0.2013531344	0.2482437903	0.2996604529	0	0	0
inopinata	continuous	21	0.2602105582	0.304886304	0.35063237							0.1888262932	0.2343421378	0.2845646761	0	0	0
inopinata	continuous	22	0.16341851	0.201535015	0.24258398							0.1185874689	0.1549041254	0.1968752391	0	0	0
inopinata	continuous	23	0.1418586361	0.177978974	0.21748997							0.1029421734	0.1367984482	0.1765095529	0	0	0
inopinata	continuous	24	0.1042063239	0.136101568	0.17224171							0.0756191217	0.1046105777	0.1397871691	0	0	0
inopinata	continuous	25	0.0849559665	0.114325317	0.14844402							0.0616497668	0.0878728852	0.1204735446	0	0	0
inopinata	continuous	26	0.0632180569	0.089229516	0.12064127							0.0458752767	0.0685837155	0.0979095111	0	0	0
inopinata	continuous	27	0.0438637057	0.066202544	0.09464741							0.0318304569	0.0508846921	0.0768135286	0	0	0
inopinata	continuous	28	0.0223216861	0.039119685	0.06311129							0.0161981177	0.0300682271	0.051219583	0	0	0
inopinata	continuous	29	0.0025516861	0.00902762	0.02444545							0.0018516752	0.0069388219	0.0198393308	0	0	0
inopinata	continuous	30	0.0012411685	0.006018413	0.02010795							0.0009006754	0.004625881	0.0163191216	0	0	0
inopinata	continuous	31	0.0002952988	0.003009207	0.01580067							0.0002142887	0.0023129409	0.0128234382	0	0	0
inopinata	continuous	32	0	0	0							0	0	0	0	0	0
inopinata	continuous	33	0	0	0							0	0	0	0	0	0
inopinata	continuous	34	0	0	0							0	0	0	0	0	0
												0	0	0	0	0	0
