# Supplementary material for: A large close relative of C. elegans is slow-developing but not long-lived
Source: BMC Evol Biol. 2019 Mar 11;19:74. doi: 10.1186/s12862-019-1388-1 (PMC6416856; doi:10.1186/s12862-019-1388-1)
Supplement: Supplementary file 13 — Viability_data.tsv. Viability data. (TSV 1 kb) [file 12862_2019_1388_MOESM13_ESM.tsv]

temp	strain	eggs	adult_L4
15	NKZ2	145	72
15	NKZ2	155	80
15	NKZ2	190	109
15	NKZ2	150	83
15	NKZ2	158	102
15	NKZ2	123	100
15	NKZ2	160	112
15	NKZ2	150	103
15	NKZ2	157	107
15	NKZ2	167	104
20	NKZ2	148	112
20	NKZ2	124	116
20	NKZ2	237	199
20	NKZ2	144	137
20	NKZ2	151	127
20	NKZ2	142	115
20	NKZ2	121	96
20	NKZ2	128	92
20	NKZ2	85	72
20	NKZ2	88	78
20	NKZ2	157	138
20	NKZ2	143	95
20	NKZ2	127	122
20	NKZ2	165	146
20	NKZ2	197	149
20	NKZ2	146	122
25	NKZ2	92	70
25	NKZ2	78	62
25	NKZ2	60	47
25	NKZ2	62	46
25	NKZ2	58	32
25	NKZ2	58	37
25	NKZ2	30	25
25	NKZ2	53	51
25	NKZ2	51	42
25	NKZ2	22	18
25	NKZ2	49	42
25	NKZ2	47	37
25	NKZ2	48	35
25	NKZ2	20	14
25	NKZ2	40	32
25	NKZ2	37	30
25	NKZ2	14	9
25	NKZ2	45	36
30	NKZ2	126	112
30	NKZ2	58	6
30	NKZ2	106	86
30	NKZ2	70	63
30	NKZ2	92	81
30	NKZ2	79	65
30	NKZ2	79	0
30	NKZ2	87	76
30	NKZ2	65	62
30	NKZ2	36	36
15	fog2	46	40
15	fog2	108	97
15	fog2	56	60
15	fog2	79	85
15	fog2	108	97
15	fog2	70	70
15	fog2	111	100
15	fog2	85	81
15	fog2	54	59
15	fog2	79	82
20	fog2	76	62
20	fog2	79	72
20	fog2	85	78
20	fog2	28	27
20	fog2	60	58
20	fog2	27	28
20	fog2	27	25
20	fog2	70	70
20	fog2	82	80
20	fog2	66	65
25	fog2	42	44
25	fog2	53	54
25	fog2	38	38
25	fog2	37	39
25	fog2	47	43
25	fog2	82	87
25	fog2	56	58
25	fog2	8	7
25	fog2	24	24
25	fog2	33	33
30	fog2	22	0
30	fog2	18	0
30	fog2	61	0
30	fog2	40	0
30	fog2	60	0
30	fog2	61	0
30	fog2	59	0
30	fog2	64	0
30	fog2	36	0
30	fog2	79	0
15	n2	91	90
15	n2	42	43
15	n2	62	64
15	n2	70	69
15	n2	62	61
15	n2	77	81
15	n2	86	90
15	n2	101	97
15	n2	49	49
15	n2	70	69
20	n2	78	75
20	n2	72	67
20	n2	77	77
20	n2	62	65
20	n2	41	42
20	n2	63	63
20	n2	41	41
20	n2	75	76
20	n2	52	49
20	n2	46	50
25	n2	78	82
25	n2	79	84
25	n2	64	70
25	n2	44	43
25	n2	78	74
25	n2	56	59
25	n2	63	61
25	n2	70	63
25	n2	45	47
25	n2	95	98
30	n2	54	0
30	n2	71	0
30	n2	72	0
30	n2	61	0
30	n2	107	0
30	n2	72	0
30	n2	85	0
30	n2	51	0
30	n2	5	0
30	n2	89	0
