# Supplementary material for: A large close relative of C. elegans is slow-developing but not long-lived
Source: BMC Evol Biol. 2019 Mar 11;19:74. doi: 10.1186/s12862-019-1388-1 (PMC6416856; doi:10.1186/s12862-019-1388-1)
Supplement: Supplementary file 14 — Wormbse_simplemine.txt. Data retrieved from WormBase for generating upset_plot_input.tsv (Additional file 16). (TXT 5290 kb) [file 12862_2019_1388_MOESM14_ESM.txt]

Your Input	WormBase Gene ID	Public Name	WormBase Status	Sequence Name	Other Name	Transcript	Operon	WormPep	Uniprot	Reference Uniprot ID	TreeFam	RefSeq_mRNA	RefSeq_protein	Genetic Map Position	RNAi Phenotype Observed	Allele Phenotype Observed	Sequenced Allele	Interacting Gene	Expr_pattern Tissue	Genomic Study Tissue	Expr_pattern LifeStage	Genomic Study LifeStage	Disease Info	Human Ortholog	Reference	Description Type	Description Text
WBGene00000001	WBGene00000001	aap-1	Live	Y110A7A.10	CELE_Y110A7A.10	Y110A7A.10.1, Y110A7A.10.2	CEOP1906	CE23248	G5EDP9	G5EDP9	TF102033	NM_059121.7	NP_491522.1	I -0.407352	dauer induction variant, hermaphrodite sterile	DMPP resistant, slow development	ok282|Deletion|N.A.|Coding_exon, tm713|Deletion|N.A.|Coding_exon, m889|Substitution|N.A.|Coding_exon, gk110550|Substitution|Missense|Coding_exon, gk110551|Substitution|Missense|Coding_exon, gk110554|Substitution|Missense|Coding_exon, gk110555|Substitution|Missense|Coding_exon, gk464471|Substitution|Missense|Coding_exon, gk588531|Substitution|Missense|Coding_exon, gk643546|Substitution|Missense|Co…	age-1(Genetic), daf-2(Genetic), akt-1(Genetic), pal-1(Physical), egl-15(Physical)	body wall musculature, hypodermis, intestine, neuron	dopaminergic neuron, germ line, neuron, OLL, PVD	adult Ce, embryo Ce, L1 larva Ce, L2 larva Ce, L3 larva Ce, L4 larva Ce	1-day post-L4 adult hermaphrodite Ce, 2-days post-L4 adult hermaphrodite Ce, 3-days post-L4 adult hermaphrodite Ce, 6-days post-L4 adult hermaphrodite Ce, 7-10 days post-L4 adult hermaphrodite Ce, 10-days post-L4 adult hermaphrodite Ce, 20-days post-L4 adult hermaphrodite Ce, adult Ce, adult hermaphrodite Ce, all stages Ce, blastula embryo Ce, dauer larva Ce, embryo Ce, L1 larva Ce, L2 larva Ce, …	agammaglobulinemia | Based on Sequence | DOID:2583 | ENSEMBL:ENSG00000145675|OMIM:615214	ENSG00000278139 | ParaSite-Compara;Panther, ENSG00000105647 | ParaSite-Compara;Inparanoid_8;Panther, ENSG00000268173 | ParaSite-Compara, ENSG00000117461 | ParaSite-Compara;Inparanoid_8;Panther, ENSG00000145675 | ParaSite-Compara;Inparanoid_8;Panther, ENSG00000101082 | Panther	WBPaper00005614(pmid12393910), WBPaper00005729(pmid12586705), WBPaper00025132(pmid15767565), WBPaper00036730(pmid20673162), WBPaper00038491(pmid21647448), WBPaper00046011(pmid25388625)	Concise_description	aap-1 encodes the C. elegans ortholog of the phosphoinositide 3-kinase (PI3K) p50/p55 adaptor/regulatory subunit; AAP-1 negatively regulates lifespan and dauer development, and likely functions as the sole adaptor subunit for the AGE-1/p110 PI3K catalytic subunit to which it binds in vitro; although AAP-1 potentiates insulin-like signaling, it is not absolutely required for insulin-like signaling…
WBGene00000002	WBGene00000002	aat-1	Live	F27C8.1	CELE_F27C8.1	F27C8.1.1, F27C8.1.2	N.A.	CE03266	Q19834	Q19834	N.A.	NM_069306.4	NP_501707.1	IV 4.331123	N.A.	N.A.	tm5841|Deletion|N.A.|Coding_exon, gk209245|Substitution|Missense|Coding_exon, gk209246|Substitution|Missense|Coding_exon, gk209248|Substitution|Missense|Coding_exon, gk909117|Substitution|N.A.|N.A., gk668360|Substitution|Missense|Coding_exon, gk465314|Substitution|Missense|Coding_exon, gk687625|Substitution|Missense|Coding_exon, gk621958|Substitution|Missense|Coding_exon, gk718473|Substitution|Mi…	atgp-2(Physical)	excretory cell, excretory gland cell, gonadal sheath cell, head neuron, intestine, nerve ring, nervous system, Pharyngeal gland cell, pharyngeal neuron, pharynx, rectal gland cell, reproductive system, tail, ventral cord neuron	DA neuron, excretory cell, GABAergic neuron, intestine, neuron, VA neuron	adult Ce, larva Ce	1-day post-L4 adult hermaphrodite Ce, 2-days post-L4 adult hermaphrodite Ce, 4-days post-L4 adult hermaphrodite Ce, 6-days post-L4 adult hermaphrodite Ce, 7-10 days post-L4 adult hermaphrodite Ce, adult Ce, adult hermaphrodite Ce, all stages Ce, blastula embryo Ce, dauer larva Ce, embryo Ce, L1 larva Ce, L2 larva Ce, L2d larva Ce, L3 larva Ce, L4 larva Ce, larva Ce	lysinuric protein intolerance | Based on Sequence | DOID:0060439 | ENSEMBL:ENSG00000155465|OMIM:222700	ENSG00000103064 | ParaSite-Compara, ENSG00000155465 | ParaSite-Compara, ENSG00000103257 | Inparanoid_8;Panther, ENSG00000092068 | Inparanoid_8;Panther, ENSG00000151012 | Panther, ENSG00000130876 | Panther	WBPaper00006408(pmid14668347), WBPaper00024381(pmid15364921), WBPaper00035475(pmid19921263), WBPaper00038491(pmid21647448), WBPaper00042390(pmid23669041), WBPaper00045095(pmid24714520), WBPaper00050950(pmid28316775)	Concise_description	aat-1 encodes an amino acid transporter catalytic subunit; when co-expressed in Xenopus oocytes with the ATG-2 glycoprotein subunit, AAT-1 is able to facilitate amino acid uptake and exchange, showing a relatively high affinity for small and some large neutral amino acids; in addition, AAT-1 is able to covalently associate with ATG-2 or ATG-1 to form heterodimers in the Xenopus expression system;…
WBGene00000003	WBGene00000003	aat-2	Live	F07C3.7	CELE_F07C3.7	F07C3.7	N.A.	CE32853	Q19151	Q19151	N.A.	NM_072993.5	NP_505394.2	V 1.958319	N.A.	N.A.	tm5612|Deletion|N.A.|Coding_exon, tm5622|Deletion|N.A.|Coding_exon, otn10189|Substitution|Missense|Coding_exon, gk242949|Substitution|Missense|Coding_exon, gk242950|Substitution|Missense|Coding_exon, gk602190|Substitution|Missense|Coding_exon, gk377808|Substitution|Missense|Coding_exon, gk811003|Substitution|Missense|Coding_exon, gk327164|Substitution|Missense|Coding_exon, gk556780|Substitution|M…	N.A.	N.A.	AFD, body wall muscle cell, GABAergic neuron, germ line, muscle cell	N.A.	1-cell embryo Ce, 1-day post-L4 adult hermaphrodite Ce, 2-days post-L4 adult hermaphrodite Ce, 3-days post-L4 adult hermaphrodite Ce, 4-cell embryo Ce, 4-days post-L4 adult hermaphrodite Ce, 7-10 days post-L4 adult hermaphrodite Ce, 10-days post-L4 adult hermaphrodite Ce, 20-days post-L4 adult hermaphrodite Ce, 24-cell embryo Ce, adult Ce, adult hermaphrodite Ce, all stages Ce, blastula embryo Ce…	N.A.	ENSG00000151012 | Panther, ENSG00000130876 | Panther, ENSG00000092068 | Panther, ENSG00000103257 | Panther	WBPaper00006408(pmid14668347), WBPaper00032078(pmid18677319), WBPaper00038491(pmid21647448), WBPaper00042390(pmid23669041), WBPaper00050950(pmid28316775)	Concise_description	aat-2 encodes a predicted amino acid transporter catalytic subunit; when co-expressed in Xenopus oocytes with a glycoprotein subunit, however, AAT-2 is not able to induce amino acid uptake.
WBGene00000004	WBGene00000004	aat-3	Live	F52H2.2	CELE_F52H2.2	F52H2.2b, F52H2.2a	N.A.	CE28440, CE50751	O17395, A0A0K3AVL7	A0A0K3AVL7	N.A.	NM_001313422.1, NM_076060.4	NP_001300351.1, NP_508461.1	X -14.411200	fat content increased	N.A.	tm5203|Deletion|N.A.|Coding_exon, tm5896|Deletion|N.A.|Coding_exon, gk963311|Deletion|N.A.|Coding_exon, gk273793|Substitution|Missense|Coding_exon, gk273794|Substitution|Missense|Coding_exon, gk273798|Substitution|Missense|Coding_exon, gk273800|Substitution|N.A.|N.A., gk669288|Substitution|Missense|Coding_exon, gk482700|Substitution|Missense|Coding_exon, gk784345|Substitution|Missense|Coding_exon…	atgp-2(Physical)	N.A.	AFD, DD neuron, GABAergic neuron, germ line, neuron, OLL, PVD	N.A.	1-cell embryo Ce, 1-day post-L4 adult hermaphrodite Ce, 2-days post-L4 adult hermaphrodite Ce, 4-cell embryo Ce, 5-days post-L4 adult hermaphrodite Ce, 7-10 days post-L4 adult hermaphrodite Ce, adult Ce, adult hermaphrodite Ce, all stages Ce, blastula embryo Ce, dauer larva Ce, embryo Ce, L1 larva Ce, L2 larva Ce, L2d larva Ce, L3 larva Ce, L4 larva Ce, L4-adult lethargus Ce, larva Ce	lysinuric protein intolerance | Based on Sequence | DOID:0060439 | ENSEMBL:ENSG00000155465|OMIM:222700	ENSG00000103064 | ParaSite-Compara, ENSG00000155465 | ParaSite-Compara, ENSG00000103257 | Inparanoid_8, ENSG00000092068 | Inparanoid_8	WBPaper00006408(pmid14668347), WBPaper00038491(pmid21647448), WBPaper00042390(pmid23669041), WBPaper00050950(pmid28316775)	Concise_description	aat-3 encodes an amino acid transporter catalytic subunit; when co-expressed in Xenopus oocytes with the ATG-2 glycoprotein subunit, AAT-3 is able to facilitate amino acid uptake and exchange, showing a relatively high affinity for small and some large neutral amino acids; in addition, AAT-3 is able to covalently associate with ATG-2 or ATG-1 to form heterodimers in the Xenopus expression system;…
WBGene00000005	WBGene00000005	aat-4	Live	T13A10.10	CELE_T13A10.10	T13A10.10b, T13A10.10a	N.A.	CE35008	Q7YXH5	Q7YXH5	N.A.	NM_001028211.3, NR_131543.1	NP_001023382.1	IV 3.114394	gonad development variant, male gonad development variant, male somatic gonad development variant, pattern of transgene expression variant	N.A.	gk203427|Substitution|Missense|Coding_exon, gk745852|Substitution|Missense|Coding_exon, gk454405|Substitution|Missense|Coding_exon, gk620595|Substitution|Missense|Coding_exon, gk536924|Substitution|Missense|Coding_exon, gk660474|Substitution|Missense|Coding_exon, gk388724|Substitution|Missense|Coding_exon, gk401689|Substitution|Missense|Coding_exon, gk790245|Substitution|Missense|Coding_exon, gk3…	swsn-7(Regulatory)	N.A.	intestine	N.A.	1-day post-L4 adult hermaphrodite Ce, 2-days post-L4 adult hermaphrodite Ce, 3-days post-L4 adult hermaphrodite Ce, 6-days post-L4 adult hermaphrodite Ce, 7-10 days post-L4 adult hermaphrodite Ce, adult Ce, adult hermaphrodite Ce, all stages Ce, dauer larva Ce, embryo Ce, L1 larva Ce, L2 larva Ce, L2d larva Ce, L3 larva Ce, L4 larva Ce, L4-adult lethargus Ce	N.A.	ENSG00000151012 | ParaSite-Compara, ENSG00000155465 | Panther, ENSG00000103064 | Panther	WBPaper00006408(pmid14668347), WBPaper00024381(pmid15364921)	Concise_description	aat-4 encodes a predicted amino acid transporter catalytic subunit; unlike catalytic subunits in other organisms, however, AAT-4 does not contain the highly conserved cysteine residue known to facilitate covalent interaction with a glycoprotein subunit, suggesting that AAT-4 does not require this residue for heterodimer formation or, alternatively, does not require the glycoprotein subunit for fu…
WBGene00000006	WBGene00000006	aat-5	Live	C55C2.5	CELE_C55C2.5	C55C2.5b, C55C2.5c, C55C2.5d, C55C2.5a	N.A.	CE37758	H2KZG9	H2KZG9	N.A.	NR_131780.1, NR_131358.1, NR_131359.1, NM_058601.4	NP_491002.2	I -8.353838	N.A.	N.A.	tm5367|Deletion|N.A.|Coding_exon, tm6346|Deletion|N.A.|Coding_exon, gk105450|Substitution|Missense|Coding_exon, gk105452|Substitution|Missense|Coding_exon, gk105453|Substitution|Missense|Coding_exon, gk105458|Substitution|Missense|Coding_exon, gk757863|Substitution|Missense|Coding_exon, gk671516|Substitution|Missense|Coding_exon, gk858353|Substitution|Missense|Coding_exon, gk856666|Substitution|M…	N.A.	N.A.	AVE, DA neuron, I5 neuron, intestine, muscle cell, retrovesicular ganglion, SAB, VA neuron	N.A.	1-day post-L4 adult hermaphrodite Ce, 2-days post-L4 adult hermaphrodite Ce, 3-days post-L4 adult hermaphrodite Ce, adult Ce, adult hermaphrodite Ce, all stages Ce, blastula embryo Ce, dauer larva Ce, embryo Ce, L1 larva Ce, L2 larva Ce, L3 larva Ce, L4 larva Ce	N.A.	ENSG00000151012 | ParaSite-Compara, ENSG00000155465 | Panther, ENSG00000103064 | Panther	WBPaper00006408(pmid14668347)	Concise_description	aat-5 encodes a predicted amino acid transporter catalytic subunit; unlike catalytic subunits in other organisms, however, AAT-5 does not contain the highly conserved cysteine residue known to facilitate covalent interaction with a glycoprotein subunit, suggesting that AAT-5 does not require this residue for heterodimer formation or alternatively, does not require the glycoprotein subunit for fun…
WBGene00000007	WBGene00000007	aat-6	Live	T11F9.4	CELE_T11F9.4	T11F9.4a, T11F9.4b	N.A.	CE31995, CE42501	B2D6M4, Q22397	Q22397	N.A.	NM_001129542.2, NM_073504.4	NP_505905.2, NP_001123014.1	V 3.128186	N.A.	N.A.	tm2881|Deletion|N.A.|Coding_exon, gk948968|Deletion|Frameshift|Coding_exon, gk962182|Insertion|N.A.|Coding_exon, gk247506|Substitution|Missense|Coding_exon, gk247507|Substitution|Missense|Coding_exon, gk247508|Substitution|Missense|Coding_exon, gk247509|Substitution|Missense|Coding_exon, gk652850|Substitution|Missense|Coding_exon, gk341810|Substitution|Missense|Coding_exon, gk598716|Substitution|…	nrfl-1(Physical | Regulatory)	intestine	intestine	N.A.	1-day post-L4 adult hermaphrodite Ce, 2-days post-L4 adult hermaphrodite Ce, 3-days post-L4 adult hermaphrodite Ce, 4-cell embryo Ce, 7-10 days post-L4 adult hermaphrodite Ce, adult Ce, adult hermaphrodite Ce, all stages Ce, dauer larva Ce, L1 larva Ce, L2 larva Ce, L2d larva Ce, L3 larva Ce, L4 larva Ce, larva Ce	N.A.	ENSG00000151012 | ParaSite-Compara, ENSG00000155465 | Panther, ENSG00000103064 | Panther	WBPaper00006408(pmid14668347), WBPaper00041455(pmid22916205)	Concise_description	aat-6 encodes a predicted amino acid transporter catalytic subunit; unlike catalytic subunits in other organisms, however, AAT-6 does not contain the highly conserved cysteine residue known to facilitate covalent interaction with a glycoprotein subunit, suggesting that AAT-6 does not require this residue for heterodimer formation or alternatively, does not require the glycoprotein subunit for fun…
WBGene00000008	WBGene00000008	aat-7	Live	F54D12.3	F54D12.f, F54D12.f, CELE_F54D12.3	F54D12.3	N.A.	CE46688	O44832	O44832	N.A.	NM_061559.3	NP_493960.3	II -15.464080	N.A.	N.A.	gk133641|Substitution|Missense|Coding_exon, gk133647|Substitution|Missense|Coding_exon, gk133648|Substitution|Missense|Coding_exon, gk133649|Substitution|Missense|Coding_exon, gk682534|Substitution|Missense|Coding_exon, gk892608|Substitution|Missense|Coding_exon, gk795779|Substitution|Missense|Coding_exon, gk331582|Substitution|N.A.|Coding_exon, gk425640|Substitution|Missense|Coding_exon, gk75121…	N.A.	N.A.	intestine	N.A.	1-day post-L4 adult hermaphrodite Ce, 2-days post-L4 adult hermaphrodite Ce, 3-days post-L4 adult hermaphrodite Ce, 7-10 days post-L4 adult hermaphrodite Ce, adult Ce, adult hermaphrodite Ce, dauer larva Ce, embryo Ce, L1 larva Ce, L2 larva Ce, L3 larva Ce, L4 larva Ce	N.A.	ENSG00000151012 | ParaSite-Compara, ENSG00000155465 | Panther, ENSG00000103064 | Panther	WBPaper00006408(pmid14668347)	Concise_description	aat-7 encodes a predicted amino acid transporter catalytic subunit; unlike catalytic subunits in other organisms, however, AAT-7 does not contain the highly conserved cysteine residue known to facilitate covalent interaction with a glycoprotein subunit, suggesting that AAT-7 does not require this residue for heterodimer formation or alternatively, does not require the glycoprotein subunit for fun…
WBGene00000009	WBGene00000009	aat-8	Live	F28F9.4	CELE_F28F9.4	F28F9.4	N.A.	CE34547	Q94197	Q94197	N.A.	NM_068024.2	NP_500425.2	IV -2.034608	extended life span, paraquat resistant	N.A.	gk198895|Substitution|Missense|Coding_exon, gk198901|Substitution|Missense|Coding_exon, gk198902|Substitution|Missense|Coding_exon, gk725537|Substitution|Missense|Coding_exon, gk466155|Substitution|Missense|Coding_exon, gk514961|Substitution|Missense|Coding_exon, gk545354|Substitution|Missense|Coding_exon, gk793013|Substitution|Missense|Coding_exon, gk474716|Substitution|Missense|Coding_exon, gk4…	N.A.	N.A.	N.A.	N.A.	N.A.	N.A.	ENSG00000151012 | ParaSite-Compara, ENSG00000155465 | Panther, ENSG00000103064 | Panther	WBPaper00006408(pmid14668347)	Concise_description	aat-8 encodes a predicted amino acid transporter catalytic subunit; unlike catalytic subunits in other organisms, however, AAT-8 does not contain the highly conserved cysteine residue known to facilitate covalent interaction with a glycoprotein subunit, suggesting that AAT-8 does not require this residue for heterodimer formation or alternatively, does not require the glycoprotein subunit for fun…
WBGene00000010	WBGene00000010	aat-9	Live	Y53H1C.1	CELE_Y53H1C.1	Y53H1C.1b, Y53H1C.1a	CEOP1950	CE22438, CE38453	Q56VY0, Q9NA91	Q9NA91	N.A.	NM_001026618.3, NM_001026617.3	NP_001021788.1, NP_001021789.1	I 7.964573	N.A.	N.A.	tm5784|Deletion|N.A.|Coding_exon, gk122637|Substitution|N.A.|N.A., gk122638|Substitution|N.A.|N.A., gk122650|Substitution|Missense|Coding_exon, gk802126|Substitution|Missense|Coding_exon, gk503156|Substitution|Missense|Coding_exon, gk857322|Substitution|Missense|Coding_exon, gk856721|Substitution|Missense|Coding_exon, gk477416|Substitution|Missense|Coding_exon, gk334502|Substitution|Missense|Codi…	N.A.	body wall musculature, neuron	germ line, germline precursor cell, intestine	N.A.	1-cell embryo Ce, 1-day post-L4 adult hermaphrodite Ce, 2-days post-L4 adult hermaphrodite Ce, 3-days post-L4 adult hermaphrodite Ce, 4-days post-L4 adult hermaphrodite Ce, 7-10 days post-L4 adult hermaphrodite Ce, adult Ce, adult hermaphrodite Ce, blastula embryo Ce, dauer larva Ce, embryo Ce, L1 larva Ce, L2 larva Ce, L2d larva Ce, L3 larva Ce, L4 larva Ce	N.A.	ENSG00000151012 | ParaSite-Compara, ENSG00000155465 | Panther, ENSG00000103064 | Panther	WBPaper00006408(pmid14668347), WBPaper00024381(pmid15364921)	Concise_description	aat-9 encodes an amino acid transporter catalytic subunit; AAT-9 lacks the conserved cysteine residue proposed to be essential for association with a glycoprotein subunit, and when expressed alone in Xenopus ooctyes, AAT-9 can localize to the cell surface and function as an aromatic amino acid exchanger that displays substrate-activated anion conductance; nevertheless, AAT-9 activity is enhanced …
WBGene00000011	WBGene00000011	abc-1	Live	N.A.	N.A.	N.A.	N.A.	N.A.	N.A.	Q9NA91	N.A.	N.A.	N.A.	V 5.674676	N.A.	embryonic lethal, larval arrest, locomotion variant, nuclear division variant, protruding vulva, sterile, vulvaless	N.A.	N.A.	N.A.	N.A.	N.A.	N.A.	N.A.	N.A.	WBPaper00003120(pmid9649522)	Concise_description	This gene is required for the cell cycle: mutation of abc-1 causes defective chromosome segregation during nuclear division in dividing embryonic cells, due to an abnormal bridge never broken during anaphase.
WBGene00000012	WBGene00000012	abf-1	Live	C50F2.9	CELE_C50F2.9	C50F2.9	CEOP1951	CE27879	G5EGC4	G5EGC4	TF322860	NM_058852.5	NP_491253.1	I -1.939119	N.A.	N.A.	gk962706|Tandem_duplication|N.A.|Coding_exon, gk963902|Tandem_duplication|N.A.|Coding_exon, gk964159|Tandem_duplication|N.A.|Coding_exon	npr-1(Regulatory)	amphid neuron, body wall musculature, head neuron, intestine, pharyngeal lumen, pharynx	muscle cell	adult Ce, embryo Ce, L1 larva Ce, L2 larva Ce, L3 larva Ce, L4 larva Ce	1-day post-L4 adult hermaphrodite Ce, 4-days post-L4 adult hermaphrodite Ce, adult Ce, all stages Ce, dauer larva Ce, embryo Ce, L2 larva Ce, L4 larva Ce	N.A.	N.A.	WBPaper00005130(pmid11772394), WBPaper00029438(pmid17526726), WBPaper00032196(pmid18801967), WBPaper00032930(pmid19237602), WBPaper00040853(pmid22363222), WBPaper00044217(pmid24056462)	Concise_description	The abf-1 gene encodes a homolog of the antibacterial factor ASABF from Ascaris suum; it is closely related to abf-2.
WBGene00000013	WBGene00000013	abf-2	Live	C50F2.10	C50F2.e, C50F2.e, CELE_C50F2.10	C50F2.10	CEOP1951	CE27876	G5EC68	G5EC68	TF322860	NM_058851.4	NP_491252.1	I -1.946989	pathogen susceptibility increased	N.A.	gk962706|Tandem_duplication|N.A.|Coding_exon, gk963902|Tandem_duplication|N.A.|Coding_exon, gk964159|Tandem_duplication|N.A.|Coding_exon	tol-1(Regulatory)	excretory cell, marginal cell, pharyngeal neuron	N.A.	adult Ce, embryo Ce, L1 larva Ce, L2 larva Ce, L3 larva Ce, L4 larva Ce	N.A.	N.A.	N.A.	WBPaper00005130(pmid11772394), WBPaper00031161(pmid17975555), WBPaper00031463(pmid18221392), WBPaper00032930(pmid19237602), WBPaper00039851(pmid21731485), WBPaper00044055(pmid23945047), WBPaper00044300(pmid24124587), WBPaper00048424(pmid26251453)	Concise_description	abf-2 encodes an antimicrobial peptide homologous to Ascaris suum antibacterial factor ASABF, and closely related to ABF-1; recombinant ABF-2 displays strong microbicidal activity against Gram-negative and Gram-positive bacteria, as well as fungi; on account of ABF-2's antimicrobial activity, sequence similarity, and expression in the pharyngeal marginal zone, ABF-2 is thought to mediate an antim…
WBGene00000014	WBGene00000014	abf-3	Live	F54B8.5	CELE_F54B8.5	F54B8.5	N.A.	CE16107	O45563	O45563	TF319818	NM_074549.1	NP_506950.1	V 8.961954	N.A.	N.A.	ok3366|Deletion|N.A.|Coding_exon, gk800302|Substitution|Missense|Coding_exon, gk335665|Substitution|Missense|Coding_exon, gk603132|Substitution|Missense|Coding_exon, gk335666|Substitution|Missense|Coding_exon, gk907598|Substitution|Missense|Coding_exon, gk963271|Tandem_duplication|N.A.|Coding_exon, gk963695|Tandem_duplication|N.A.|Coding_exon, gk963806|Tandem_duplication|N.A.|Coding_exon, gk96445…	N.A.	intestine, rectal gland cell	amphid sheath cell, dopaminergic neuron	N.A.	1-cell embryo Ce, adult Ce, dauer larva Ce, L1 larva Ce, L2 larva Ce, L3 larva Ce, L4 larva Ce, larva Ce	N.A.	N.A.	WBPaper00029438(pmid17526726)	Concise_description	abf-3 encodes a homolog of the antibacterial factor ASABF from Ascaris suum; ABF-3 may play a role in innate immunity, though at present the only evidence for its having an antimicrobial humoral function is its sequence similarity.
WBGene00000015	WBGene00000015	abf-4	Live	Y38H6C.22	CELE_Y38H6C.22	Y38H6C.22	N.A.	CE19116	Q9XX40	Q9XX40	TF319818	NM_075564.1	NP_507965.1	V 25.012329	N.A.	N.A.	gk963304|Deletion|N.A.|Coding_exon, gk582699|Substitution|Missense|Coding_exon, gk486475|Substitution|Missense|Coding_exon, gk962542|Tandem_duplication|N.A.|Coding_exon, gk962705|Tandem_duplication|N.A.|Coding_exon, gk963271|Tandem_duplication|N.A.|Coding_exon, gk963489|Tandem_duplication|N.A.|Coding_exon, gk963809|Tandem_duplication|N.A.|Coding_exon, gk964176|Tandem_duplication|N.A.|Coding_exon	N.A.	N.A.	N.A.	N.A.	N.A.	N.A.	N.A.	N.A.	Concise_description	abf-4 encodes a homolog of the antibacterial factor ASABF from Ascaris suum; ABF-4 may play a role in innate immunity, though at present the only evidence for its having an antimicrobial humoral function is its sequence similarity.
WBGene00000016	WBGene00000016	abf-5	Live	T22H6.5	CELE_T22H6.5	T22H6.5	N.A.	CE03700	G5EFQ2	G5EFQ2	TF319818	NM_077735.4	NP_510136.1	X 8.437905	N.A.	N.A.	gk963311|Deletion|N.A.|Coding_exon, gk962707|Tandem_duplication|N.A.|Coding_exon, gk963810|Tandem_duplication|N.A.|Coding_exon, gk964028|Tandem_duplication|N.A.|Coding_exon, gk964029|Tandem_duplication|N.A.|Coding_exon, gk964260|Tandem_duplication|N.A.|Coding_exon	N.A.	N.A.	FLP	N.A.	1-cell embryo Ce, 1-day post-L4 adult hermaphrodite Ce, 2-days post-L4 adult hermaphrodite Ce, 6-days post-L4 adult hermaphrodite Ce, 7-10 days post-L4 adult hermaphrodite Ce, adult Ce, adult hermaphrodite Ce, all stages Ce, dauer larva Ce, embryo Ce, L1 larva Ce, L2 larva Ce, L2d larva Ce, L3 larva Ce, L4 larva Ce, L4-adult lethargus Ce, larva Ce	N.A.	N.A.	WBPaper00013575(pmid8940016), WBPaper00031238(pmid18028414)	Concise_description	The abf-5 gene encodes a homolog of the antibacterial factor ASABF from Ascaris suum.
WBGene00000017	WBGene00000017	abf-6	Live	T22H6.7	CELE_T22H6.7	T22H6.7	N.A.	CE30355	G5EBS3	G5EBS3	TF319818	NM_171787.3	NP_741914.1	X 8.442880	N.A.	N.A.	gk963311|Deletion|N.A.|Coding_exon, gk962707|Tandem_duplication|N.A.|Coding_exon, gk963810|Tandem_duplication|N.A.|Coding_exon, gk964028|Tandem_duplication|N.A.|Coding_exon, gk964029|Tandem_duplication|N.A.|Coding_exon, gk964260|Tandem_duplication|N.A.|Coding_exon	N.A.	N.A.	N.A.	N.A.	N.A.	N.A.	N.A.	N.A.	Concise_description	abf-6 encodes a homolog of the antibacterial factor ASABF from Ascaris suum; ABF-6 may play a role in innate immunity, though at present the only evidence for its having an antimicrobial humoral function is its sequence similarity.
WBGene00000018	WBGene00000018	abl-1	Live	M79.1	CELE_M79.1	M79.1b, M79.1c, M79.1a	N.A.	CE31570, CE31571, CE31572	P03949	P03949	TF105081	NM_077378.2, NM_077376.6, NM_077377.4	NP_509779.2, NP_509777.2, NP_509778.2	X 2.341065	apoptosis reduced, germ cell hypersensitive ionizing radiation, mitochondria alignment variant, organism ionizing radiation response variant, pathogen resistance increased, protein expression reduced	apoptosis variant, gamma ray induced apoptosis increased, genotoxic induced apoptosis variant, lipid synthesis increased, protein subcellular localization variant	ok171|Deletion|N.A.|Coding_exon, gk951850|Deletion|N.A.|N.A., gk951851|Deletion|N.A.|N.A., gk951852|Deletion|N.A.|N.A., gk963311|Deletion|N.A.|Coding_exon, ttTi53249|Insertion|N.A.|Coding_exon, n1961|Substitution|Missense|Coding_exon, n1963|Substitution|Missense|Coding_exon, gk292261|Substitution|Missense|Coding_exon, gk292262|Substitution|Missense|Coding_exon, gk292265|Substitution|Missense|Codi…	ced-3(Genetic), ced-9(Genetic), cep-1(Genetic), ehs-1(Physical), mdt-15(Physical), pat-12(Physical), alp-1(Physical), eps-8(Physical), M57.1(Physical), vab-3(Physical), secs-1(Physical), rsy-1(Physical), swsn-1(Physical), zfp-3(Physical), F43B10.1(Physical), szy-4(Physical), rad-51(Physical), mig-5(Physical), C05D10.4(Physical), wsp-1(Physical), lin-65(Physical), soem-1(Physical), mig-13(Physical…	germ cell, head neuron, pharynx, tail neuron, ventral cord neuron, ventral nerve cord	DA neuron, dopaminergic neuron, I5 neuron, intestine, neuron, OLL, PLM, PVD, retrovesicular ganglion, SAB, VA neuron	adult Ce, embryo Ce, L1 larva Ce, L2 larva Ce, L3 larva Ce, L4 larva Ce, larva Ce	1-day post-L4 adult hermaphrodite Ce, 2-days post-L4 adult hermaphrodite Ce, 7-10 days post-L4 adult hermaphrodite Ce, 10-days post-L4 adult hermaphrodite Ce, 20-days post-L4 adult hermaphrodite Ce, adult Ce, adult hermaphrodite Ce, all stages Ce, dauer larva Ce, embryo Ce, L1 larva Ce, L2 larva Ce, L3 larva Ce, L4 larva Ce	N.A.	ENSG00000143322 | ParaSite-Compara;Inparanoid_8;Panther, ENSG00000097007 | ParaSite-Compara;Inparanoid_8;Panther	WBPaper00003205(pmid9731193), WBPaper00003827(pmid10581273), WBPaper00003935(pmid10711574), WBPaper00024301(pmid15273685), WBPaper00025141(pmid15780142), WBPaper00027170(pmid16546901), WBPaper00027648(pmid16729024), WBPaper00027700(pmid16788064), WBPaper00027729(pmid16820504), WBPaper00029085(pmid17276923), WBPaper00030839(pmid17612406), WBPaper00030934(pmid17728284), WBPaper00031082(pmid17935994…	Concise_description	abl-1 encodes, by alternative splicing, three isoforms of a Src homology (SH) 2 and 3 domain-containing non-receptor tyrosine kinase orthologous to human ABL1 (OMIM:189980, mutated in chronic myeloid leukemia) and ABL2 (OMIM:164690); ABL-1 inhibits germline apoptosis induced by radiation or by natural aging, but it has no effect on apoptosis induced by starvation or by chemical mutagens (ethylnit…
WBGene00000019	WBGene00000019	abt-1	Live	C24F3.5	CELE_C24F3.5	C24F3.5b, C24F3.5a	CEOP4364	CE48446, CE40439	S6EZS3, S6FN28	S6EZS3	N.A.	NM_001306926.1, NM_001306925.1	NP_001293855.1, NP_001293854.1	IV 4.559867	N.A.	N.A.	tm703|Deletion|N.A.|Coding_exon, gk210398|Substitution|Missense|Coding_exon, gk210402|Substitution|Missense|Coding_exon, gk210404|Substitution|Missense|Coding_exon, gk210405|Substitution|Missense|Coding_exon, gk210414|Substitution|Missense|Coding_exon, gk626655|Substitution|Missense|Coding_exon, gk368890|Substitution|Missense|Coding_exon, gk850629|Substitution|Missense|Coding_exon, gk706054|Subst…	N.A.	N.A.	germ line, male	N.A.	1-cell embryo Ce, 1-day post-L4 adult hermaphrodite Ce, 2-days post-L4 adult hermaphrodite Ce, 4-days post-L4 adult hermaphrodite Ce, 24-cell embryo Ce, adult Ce, adult hermaphrodite Ce, adult male Ce, all stages Ce, blastula embryo Ce, dauer larva Ce, L1 larva Ce, L2 larva Ce, L3 larva Ce, L4 larva Ce	N.A.	N.A.	WBPaper00006421(pmid15003118), WBPaper00027644(pmid16723499), WBPaper00031484(pmid18245353)	Concise_description	abt-1 encodes a predicted ATP-binding cassette (ABC) transporter that is a member of the ABCA subfamily of transport proteins; ABT-1 is predicted to function as a transmembrane protein that couples energy to transport of various molecules across membranes; abt-1 is required for efficient RNA interference in the germline.
WBGene00000020	WBGene00000020	abt-2	Live	F12B6.1	Y39G10AL.b, Y39G10AL.b, CELE_F12B6.1	F12B6.1a, F12B6.1b	N.A.	CE40156, CE49736	Q1RS86, X5LXB2	Q1RS86	N.A.	NM_001306432.1, NM_058548.6	NP_001293361.1, NP_490949.3	I -10.495230	cell death variant, organism development variant, slow growth, tumorous germline	N.A.	ok669|Deletion|N.A.|Coding_exon, tm502|Deletion|N.A.|Coding_exon, tm7764|Deletion|N.A.|Coding_exon, ttTi4753|Insertion|N.A.|Coding_exon, ttTi4756|Insertion|N.A.|Coding_exon, ttTi45983|Insertion|N.A.|Coding_exon, ttTi45984|Insertion|N.A.|Coding_exon, ttTi45987|Insertion|N.A.|Coding_exon, gk104761|Substitution|N.A.|N.A., gk104762|Substitution|Missense|Coding_exon, gk104764|Substitution|Missense|Cod…	N.A.	N.A.	intestine, neuron	N.A.	1-cell embryo Ce, 1-day post-L4 adult hermaphrodite Ce, 2-days post-L4 adult hermaphrodite Ce, 3-days post-L4 adult hermaphrodite Ce, 5-days post-L4 adult hermaphrodite Ce, 96-cell embryo Ce, adult Ce, adult hermaphrodite Ce, all stages Ce, dauer larva Ce, embryo Ce, L1 larva Ce, L2 larva Ce, L3 larva Ce, L4 larva Ce	age related macular degeneration 2 | Based on Sequence | DOID:0110015 | ENSEMBL:ENSG00000198691|OMIM:153800, Tangier disease | Based on Sequence | DOID:1388 | ENSEMBL:ENSG00000165029|OMIM:205400, Stargardt disease | Based on Sequence | DOID:0050817 | ENSEMBL:ENSG00000198691|OMIM:248200, familial hypercholesterolemia | Based on Sequence | DOID:13810 | ENSEMBL:ENSG00000165029|OMIM:143890, cone-rod …	ENSG00000198691 | ParaSite-Compara;Inparanoid_8, ENSG00000165029 | ParaSite-Compara;Inparanoid_8, ENSG00000064687 | ParaSite-Compara;Inparanoid_8, ENSG00000107331 | ParaSite-Compara;Inparanoid_8;Panther, ENSG00000144452 | Inparanoid_8, ENSG00000179869 | Inparanoid_8	WBPaper00006421(pmid15003118), WBPaper00027644(pmid16723499), WBPaper00031484(pmid18245353), WBPaper00038491(pmid21647448)	Concise_description	abt-2 encodes a predicted ATP-binding cassette (ABC) transporter that is a member of the ABCA subfamily of transport proteins; ABT-2 is predicted to function as a transmembrane protein that couples energy to transport of various molecules across membranes.
WBGene00000021	WBGene00000021	abt-3	Live	F55G11.9	CELE_F55G11.9	N.A.	N.A.	N.A.	N.A.	Q1RS86	N.A.	N.A.	N.A.	IV 6.706862	N.A.	N.A.	gk961014|Deletion|N.A.|N.A., tm7676|Deletion|N.A.|N.A., ttTi21936|Insertion|N.A.|N.A., ttTi39255|Insertion|N.A.|N.A., gk215538|Substitution|N.A.|N.A., gk215539|Substitution|N.A.|N.A., gk215540|Substitution|N.A.|N.A., gk215541|Substitution|N.A.|N.A., gk215542|Substitution|N.A.|N.A., gk215543|Substitution|N.A.|N.A., gk215544|Substitution|N.A.|N.A., gk215545|Substitution|N.A.|N.A., gk215546|Substitu…	N.A.	N.A.	male	N.A.	1-cell embryo Ce, 1-day post-L4 adult hermaphrodite Ce, 4-days post-L4 adult hermaphrodite Ce, adult Ce, adult hermaphrodite Ce, adult male Ce, all stages Ce, L2 larva Ce, L3 larva Ce, L4 larva Ce	N.A.	N.A.	WBPaper00006421(pmid15003118)	Automated_description	RNA sequencing, tiling array, and microarray studies indicate that abt-3 is affected by wdr-23, rsr-2, nhr-62, eat-2, csr-1, drh-3, npr-1, dpy-21, sma-2, sma-4, mir-71, and sir-2.1; microarray and RNA sequencing studies indicate that abt-3 is affected by Tunicamycin, Manganese chloride, and Multi-walled carbon nanotubes; RNA sequencing studies indicate that abt-3 is enriched in the male.
WBGene00000022	WBGene00000022	abt-4	Live	Y39D8C.1	CELE_Y39D8C.1	Y39D8C.1	N.A.	CE20234	Q9TXV8	Q9TXV8	N.A.	NM_070774.3	NP_503175.1	V -20.003500	N.A.	N.A.	ok633|Deletion|N.A.|Coding_exon, tm1050|Deletion|Frameshift|Coding_exon, gk947572|Deletion|Frameshift|Coding_exon, gk947573|Deletion|Frameshift|Coding_exon, gk961759|Deletion|N.A.|Coding_exon, tm10039|Deletion|N.A.|Coding_exon, cxTi3424|Insertion|N.A.|Coding_exon, gk224245|Substitution|Missense|Coding_exon, gk224246|Substitution|Missense|Coding_exon, gk224252|Substitution|Missense|Coding_exon, gk…	N.A.	AMsoL, AMsoR, head, head neuron, hypodermis, intestine, nervous system, pharyngeal neuron, pharyngeal-intestinal valve, pharynx, rectal gland cell, tail	body wall musculature, dorsal nerve cord, intestine, nerve ring, NSM, OLL, pharyngeal muscle cell, PVD, somatic neuron, tail neuron, ventral nerve cord, vulval muscle	adult Ce, larva Ce	1-day post-L4 adult hermaphrodite Ce, 2-days post-L4 adult hermaphrodite Ce, 4-days post-L4 adult hermaphrodite Ce, 6-days post-L4 adult hermaphrodite Ce, 7-10 days post-L4 adult hermaphrodite Ce, adult Ce, adult hermaphrodite Ce, all stages Ce, dauer larva Ce, embryo Ce, L1 larva Ce, L2 larva Ce, L3 larva Ce, L4 larva Ce, L4-adult lethargus Ce, larva Ce	pulmonary alveolar proteinosis | Based on Sequence | DOID:12120 | ENSEMBL:ENSG00000167972|OMIM:610921	ENSG00000167972 | ParaSite-Compara;Inparanoid_8;Panther, ENSG00000144452 | Panther, ENSG00000179869 | Panther	WBPaper00006421(pmid15003118), WBPaper00027644(pmid16723499), WBPaper00031006(pmid17850180), WBPaper00031484(pmid18245353), WBPaper00038491(pmid21647448)	Concise_description	abt-4 encodes a predicted ATP-binding cassette (ABC) transporter that is a member of the ABCA subfamily of transport proteins; ABT-4 is predicted to function as a transmembrane protein that couples energy to transport of various molecules across membranes, but as loss of abt-4 activity via RNAi results in no obvious defects, the precise role of abt-4 in C. elegans development and/or behavior is n…
WBGene00000023	WBGene00000023	abt-5	Live	Y53C10A.9	CELE_Y53C10A.9	Y53C10A.9	N.A.	CE22377	Q9XW49	Q9XW49	N.A.	NM_060640.3	NP_493041.1	I 13.021480	N.A.	N.A.	ok2268|Deletion|N.A.|Coding_exon, tm7214|Deletion|N.A.|Coding_exon, ttTi27415|Insertion|N.A.|Coding_exon, gk124012|Substitution|N.A.|N.A., gk124013|Substitution|Missense|Coding_exon, gk124014|Substitution|Missense|Coding_exon, gk124015|Substitution|Missense|Coding_exon, gk124017|Substitution|Missense|Coding_exon, gk124018|Substitution|Missense|Coding_exon, gk124019|Substitution|Missense|Coding_ex…	N.A.	head, intestine, rectal gland cell	male	adult Ce, larva Ce	1-day post-L4 adult hermaphrodite Ce, 2-days post-L4 adult hermaphrodite Ce, 3-days post-L4 adult hermaphrodite Ce, 3-fold embryo Ce, 4-days post-L4 adult hermaphrodite Ce, 7-10 days post-L4 adult hermaphrodite Ce, 24-cell embryo Ce, 96-cell embryo Ce, adult Ce, adult hermaphrodite Ce, adult male Ce, all stages Ce, dauer larva Ce, embryo Ce, L1 larva Ce, L2 larva Ce, L3 larva Ce, L4 larva Ce	N.A.	ENSG00000144452 | Panther, ENSG00000179869 | Panther, ENSG00000167972 | Panther	WBPaper00006421(pmid15003118), WBPaper00031484(pmid18245353), WBPaper00038491(pmid21647448)	Concise_description	abt-5 encodes a predicted ATP-binding cassette (ABC) transporter that is a member of the ABCA subfamily of transport proteins; ABT-5 is predicted to function as a transmembrane protein that couples energy to transport of various molecules across membranes, but as loss of abt-5 activity via RNAi results in no obvious defects, the precise role of abt-5 in C. elegans development and/or behavior is n…
WBGene00000024	WBGene00000024	abu-1	Live	AC3.3	pqn-1, CELE_AC3.3	AC3.3	N.A.	CE05133	Q17400	Q17400	TF315535	NM_073266.3	NP_505667.1	V 2.523304	dauer constitutive, L4 lethal, pathogen infected pharynx increase, pathogen susceptibility increased, shortened life span, thermotolerance reduced	N.A.	gk322798|Substitution|N.A.|Coding_exon, gk962860|Tandem_duplication|N.A.|Coding_exon, gk963301|Tandem_duplication|N.A.|Coding_exon, gk963495|Tandem_duplication|N.A.|Coding_exon, gk963496|Tandem_duplication|N.A.|Coding_exon, gk964304|Tandem_duplication|N.A.|Coding_exon, gk964351|Tandem_duplication|N.A.|Coding_exon	ire-1(Genetic), sel-1(Genetic), xbp-1(Genetic | Regulatory), hsp-4(Regulatory), daf-8(Genetic), eri-1(Regulatory), ced-1(Genetic | Regulatory), octr-1(Genetic | Regulatory), arr-1(Regulatory), ctbp-1(Regulatory), abu-15(Physical), abu-11(Physical), pqn-2(Physical), abu-8(Physical), abu-14(Physical), daf-4(Physical), mig-6(Physical), afd-1(Physical), hpo-34(Physical), sgt-1(Physical), Y69H2.3(Phys…	pharynx	DA neuron, intestine, VA neuron	N.A.	1-cell embryo Ce, 1-day post-L4 adult hermaphrodite Ce, 2-days post-L4 adult hermaphrodite Ce, 3-days post-L4 adult hermaphrodite Ce, 7-10 days post-L4 adult hermaphrodite Ce, adult Ce, adult hermaphrodite Ce, all stages Ce, blastula embryo Ce, dauer larva Ce, embryo Ce, L1 larva Ce, L2 larva Ce, L3 larva Ce, L4 larva Ce, L4-adult lethargus Ce, larva Ce	N.A.	N.A.	WBPaper00005432(pmid12186849), WBPaper00006425(pmid14992718), WBPaper00026601(pmid15916950), WBPaper00031867(pmid18472420), WBPaper00032003(pmid18606143), WBPaper00038304(pmid21474712), WBPaper00045960(pmid25361578)	Concise_description	abu-1 encodes a transmembrane protein with a predicted signal sequence, a glutamine/asparagine-rich domain and multiple cysteine-rich repeats (DUF139); abu-1 expression is induced by blockage of the endoplasmic reticulum unfolded protein response, and ABU-1 may help protect the organism from damage by improperly folded nascent protein; when expressed in COS1 cells, ABU-1 localizes to the endoplas…
WBGene00000025	WBGene00000025	abu-2	Live	F19G12.7	pqn-30, CELE_F19G12.7	F19G12.7	N.A.	CE07090	Q19594	Q19594	TF315535	NM_075864.1	NP_508265.1	X -18.158701	dauer constitutive, L4 lethal, pathogen infected pharynx increase, pathogen susceptibility increased, shortened life span	N.A.	gk963311|Deletion|N.A.|Coding_exon, gk271284|Substitution|Missense|Coding_exon, gk271286|Substitution|Missense|Coding_exon, gk271287|Substitution|Missense|Coding_exon, gk271288|Substitution|Missense|Coding_exon, gk368965|Substitution|Missense|Coding_exon, gk677077|Substitution|Missense|Coding_exon, gk576867|Substitution|Missense|Coding_exon, gk873251|Substitution|N.A.|Coding_exon, gk596918|Substi…	sir-2.1(Regulatory)	N.A.	N.A.	N.A.	N.A.	N.A.	N.A.	WBPaper00005432(pmid12186849), WBPaper00026929(pmid16256736)	Concise_description	abu-2 encodes a transmembrane protein with a predicted signal sequence, a glutamine/asparagine-rich domain and multiple cysteine-rich repeats (DUF139); abu-2 expression is induced by blockage of the unfolded-protein response in the endoplasmic reticulum, and ABU-2 may help protect the organism from damage by improperly folded nascent protein.
WBGene00000026	WBGene00000026	abu-3	Live	F31A3.1	CELE_F31A3.1	N.A.	N.A.	N.A.	N.A.	Q19594	N.A.	N.A.	N.A.	X 24.351101	N.A.	N.A.	gk963311|Deletion|N.A.|Coding_exon, gk308231|Substitution|N.A.|N.A., gk308232|Substitution|N.A.|N.A., gk308233|Substitution|N.A.|N.A., gk391015|Substitution|N.A.|N.A., gk584830|Substitution|N.A.|N.A., gk328124|Substitution|N.A.|N.A., gk798395|Substitution|N.A.|N.A., gk454641|Substitution|N.A.|N.A., gk581702|Substitution|N.A.|N.A., gk357618|Substitution|N.A.|N.A., gk660315|Substitution|N.A.|N.A., …	N.A.	N.A.	N.A.	N.A.	N.A.	N.A.	N.A.	WBPaper00026929(pmid16256736)	Concise_description	abu-3 encodes a transmembrane protein with a predicted signal sequence, a glutamine/asparagine-rich domain and multiple cysteine-rich repeats (DUF139); abu-3 expression is induced by blockage of the unfolded-protein response in the endoplasmic reticulum (ER), and ABU-3 may function within the ER to protect the organism from damage by improperly folded nascent protein; abu-3 expression is enhanced…
WBGene00000027	WBGene00000027	abu-4	Live	Y5H2A.3	Y5H2A.a, Y5H2A.a, Y5H2A.c, Y5H2A.c, CELE_Y5H2A.3	Y5H2A.3	N.A.	CE21313	Q86S74	Q86S74	TF315535	NM_182410.1	NP_872210.1	V -15.046090	dauer constitutive, pathogen infected pharynx increase, pathogen susceptibility increased, shortened life span	N.A.	gk228695|Substitution|N.A.|Coding_exon, gk542606|Substitution|Missense|Coding_exon, gk630706|Substitution|Missense|Coding_exon, gk933272|Substitution|Missense|Coding_exon, gk852564|Substitution|Missense|Coding_exon, gk420832|Substitution|Missense|Coding_exon, gk494210|Substitution|Missense|Coding_exon, gk797681|Substitution|Missense|Coding_exon, gk604367|Substitution|Missense|Coding_exon, gk57574…	N.A.	N.A.	N.A.	N.A.	N.A.	N.A.	N.A.	N.A.	Concise_description	abu-4 encodes a transmembrane protein with a predicted signal sequence, a glutamine/asparagine-rich domain and multiple cysteine-rich repeats (DUF139); abu-4 expression is induced by blockage of the unfolded-protein response in the endoplasmic reticulum (ER), and ABU-4 may function within the ER to protect the organism from damage by improperly folded nascent protein; abu-4 expression is enhanced…
WBGene00000028	WBGene00000028	abu-5	Live	Y105C5A.4	pqn-77, CELE_Y105C5A.4	Y105C5A.4	N.A.	CE23186	Q9NF70	Q9NF70	TF315535	NM_070472.1	NP_502873.1	IV 14.229500	shortened life span	N.A.	gk962529|Deletion|N.A.|Coding_exon, gk963948|Deletion|N.A.|Coding_exon, gk595161|Substitution|Missense|Coding_exon, gk962765|Tandem_duplication|N.A.|Coding_exon, gk963377|Tandem_duplication|N.A.|Coding_exon, gk963378|Tandem_duplication|N.A.|Coding_exon, gk963590|Tandem_duplication|N.A.|Coding_exon, gk963795|Tandem_duplication|N.A.|Coding_exon, gk964078|Tandem_duplication|N.A.|Coding_exon, gk96450…	sir-2.1(Regulatory), eri-1(Regulatory)	pharyngeal muscle cell	N.A.	L4-adult lethargus Ce	N.A.	N.A.	N.A.	WBPaper00026929(pmid16256736), WBPaper00045960(pmid25361578)	Concise_description	abu-5 encodes a transmembrane protein with a predicted signal sequence, a glutamine/asparagine-rich domain and multiple cysteine-rich repeats (DUF139); abu-5 expression is induced by blockage of the unfolded-protein response in the endoplasmic reticulum (ER), and ABU-5 may function within the ER to protect the organism from damage by improperly folded nascent protein.
WBGene00000029	WBGene00000029	abu-6	Live	C03A7.7	pqn-6, CELE_C03A7.7	C03A7.7	N.A.	CE07865	O16501	O16501	TF315535	NM_071982.3	NP_504383.1	V -2.423338	dauer constitutive, developmental delay, feeding reduced, pathogen susceptibility increased, slow growth, stuffed pharynx	N.A.	gk234564|Substitution|Missense|Coding_exon, gk234566|Substitution|N.A.|Coding_exon, gk234567|Substitution|Missense|Coding_exon, gk234568|Substitution|Missense|Coding_exon, gk582568|Substitution|Missense|Coding_exon, gk699542|Substitution|N.A.|Coding_exon, gk740279|Substitution|Missense|Coding_exon, gk361613|Substitution|Missense|Coding_exon, gk963301|Tandem_duplication|N.A.|Coding_exon, gk963553|…	sir-2.1(Regulatory), unc-95(Regulatory), gst-23(Physical)	pharyngeal muscle cell	pharynx	L4-adult lethargus Ce	1-cell embryo Ce, 1-day post-L4 adult hermaphrodite Ce, 2-days post-L4 adult hermaphrodite Ce, 7-10 days post-L4 adult hermaphrodite Ce, adult Ce, adult hermaphrodite Ce, all stages Ce, dauer larva Ce, embryo Ce, L1 larva Ce, L3 larva Ce, L4 larva Ce	N.A.	N.A.	WBPaper00026929(pmid16256736), WBPaper00031097(pmid17937397), WBPaper00032003(pmid18606143), WBPaper00045960(pmid25361578)	Concise_description	abu-6 encodes a transmembrane protein with a predicted signal sequence, a glutamine/asparagine-rich domain and multiple cysteine-rich repeats (DUF139); abu-6 is a member of a paralogous group of genes whose expression is transcriptionally up-regulated during times of cuticle synthesis, such as during late embryogenesis and during the molts; abu-6 expression is induced by blockage of the unfolded-…
WBGene00000030	WBGene00000030	abu-7	Live	C03A7.8	pqn-7, CELE_C03A7.8	C03A7.8	N.A.	CE07866	O16502	O16502	TF315535	NM_071983.1	NP_504384.1	V -2.408717	dauer constitutive, developmental delay, feeding reduced, pathogen susceptibility increased, shortened life span, slow growth, stuffed pharynx	N.A.	gk234571|Substitution|Missense|Coding_exon, gk234651|Substitution|Missense|Coding_exon, gk472295|Substitution|N.A.|Coding_exon, gk722295|Substitution|Missense|Coding_exon, gk819585|Substitution|N.A.|Coding_exon, gk732452|Substitution|Missense|Coding_exon, gk390907|Substitution|Missense|Coding_exon, gk963301|Tandem_duplication|N.A.|Coding_exon, gk963553|Tandem_duplication|N.A.|Coding_exon, gk96359…	sir-2.1(Regulatory), eri-1(Regulatory), gst-23(Physical), arr-1(Regulatory), octr-1(Genetic), ced-1(Genetic), par-3(Physical), mpz-6(Physical)	grinder	pharynx	N.A.	1-cell embryo Ce, 1-day post-L4 adult hermaphrodite Ce, 2-days post-L4 adult hermaphrodite Ce, adult Ce, adult hermaphrodite Ce, dauer larva Ce, embryo Ce, L1 larva Ce, L2 larva Ce, L3 larva Ce, L4 larva Ce	N.A.	N.A.	WBPaper00026929(pmid16256736), WBPaper00032003(pmid18606143), WBPaper00038304(pmid21474712), WBPaper00045960(pmid25361578)	Concise_description	abu-7 encodes a transmembrane protein with a predicted signal sequence, a glutamine/asparagine-rich domain and multiple cysteine-rich repeats (DUF139); abu-7 expression is induced by blockage of the unfolded-protein response in the endoplasmic reticulum, and ABU-7 may help protect the organism from damage by improperly folded nascent protein.
WBGene00000031	WBGene00000031	abu-8	Live	C03A7.14	pqn-4, CELE_C03A7.14	C03A7.14.1, C03A7.14.2	N.A.	CE07872	O16511	O16511	TF315535	NM_071992.4	NP_504393.1	V -2.377532	dauer constitutive, developmental delay, feeding reduced, pathogen susceptibility increased, shortened life span, slow growth, stuffed pharynx	N.A.	ok1616|Deletion|N.A.|Coding_exon, gk961581|Deletion|N.A.|Coding_exon, cxTi6018|Insertion|N.A.|N.A., ttTi17591|Insertion|N.A.|N.A., ttTi23101|Insertion|N.A.|N.A., ttTi37421|Insertion|N.A.|N.A., gk1968|Substitution|N.A.|N.A., gk234570|Substitution|N.A.|N.A., gk234571|Substitution|Missense|Coding_exon, gk234573|Substitution|Missense|Coding_exon, gk234574|Substitution|Missense|Coding_exon, gk234578|S…	sir-2.1(Regulatory), eri-1(Regulatory), unc-95(Regulatory), gst-23(Physical), abu-11(Physical), gip-1(Physical), arr-1(Regulatory), octr-1(Genetic), ced-1(Genetic), abu-15(Physical), C40A11.2(Physical), pqn-54(Physical), pqn-71(Physical), abu-1(Physical), gipc-1(Physical), mpz-1(Physical), afd-1(Physical), zoo-1(Physical)	N.A.	intestine, pharynx	N.A.	1-day post-L4 adult hermaphrodite Ce, 2-days post-L4 adult hermaphrodite Ce, 7-10 days post-L4 adult hermaphrodite Ce, 24-cell embryo Ce, adult Ce, adult hermaphrodite Ce, all stages Ce, blastula embryo Ce, dauer larva Ce, embryo Ce, L1 larva Ce, L2 larva Ce, L3 larva Ce, L4 larva Ce	N.A.	N.A.	WBPaper00026629(pmid15987632), WBPaper00026929(pmid16256736), WBPaper00031097(pmid17937397), WBPaper00032003(pmid18606143), WBPaper00038304(pmid21474712), WBPaper00045960(pmid25361578)	Concise_description	abu-8 encodes a transmembrane protein with a predicted signal sequence, a glutamine/asparagine-rich domain and multiple cysteine-rich repeats (DUF139); abu-8 expression is induced by blockage of the unfolded-protein response in the endoplasmic reticulum, and ABU-8 may help protect the organism from damage by improperly folded nascent protein.
WBGene00000032	WBGene00000032	abu-9	Live	R09F10.2	pqn-56, CELE_R09F10.2	R09F10.2	N.A.	CE07436	G5EGB7	G5EGB7	TF315535	NM_077006.3	NP_509407.1	X -0.161131	pathogen susceptibility increased, shortened life span	N.A.	gk963311|Deletion|N.A.|Coding_exon, gk405277|Substitution|N.A.|N.A., gk962707|Tandem_duplication|N.A.|Coding_exon, gk963732|Tandem_duplication|N.A.|Coding_exon, gk963896|Tandem_duplication|N.A.|Coding_exon, gk964126|Tandem_duplication|N.A.|Coding_exon, gk964193|Tandem_duplication|N.A.|Coding_exon, gk964194|Tandem_duplication|N.A.|Coding_exon, gk964260|Tandem_duplication|N.A.|Coding_exon	sir-2.1(Regulatory), pqn-54(Physical)	N.A.	pharynx	N.A.	1-day post-L4 adult hermaphrodite Ce, adult Ce, adult hermaphrodite Ce, dauer larva Ce, embryo Ce, L3 larva Ce, L4 larva Ce	N.A.	N.A.	WBPaper00005432(pmid12186849)	Concise_description	abu-9 encodes a transmembrane protein (identical to that predicted for the pqn-57 gene) with a predicted signal sequence, a glutamine/asparagine-rich domain and multiple cysteine-rich repeats (DUF139); abu-9 expression is induced by blockage of the unfolded-protein response in the endoplasmic reticulum, and ABU-9 may help protect the organism from damage by improperly folded nascent protein.
WBGene00000033	WBGene00000033	abu-10	Live	F35A5.3	pqn-33, CELE_F35A5.3	F35A5.3	N.A.	CE04487	Q20002	Q20002	TF315932	NM_076258.5	NP_508659.1	X -9.384590	N.A.	N.A.	gk963311|Deletion|N.A.|Coding_exon, gk535934|Substitution|Missense|Coding_exon, gk490296|Substitution|Missense|Coding_exon, h17211|Substitution|Missense|Coding_exon, gk963725|Tandem_duplication|N.A.|Coding_exon, gk964260|Tandem_duplication|N.A.|Coding_exon	T21D12.11(Physical), K08E7.5(Physical), fbl-1(Physical), mig-6(Physical), F30H5.3(Physical), Y39B6A.1(Physical), abu-14(Physical), Y69H2.3(Physical)	N.A.	arcade cell, pharyngeal-intestinal valve cell, pharynx	N.A.	1-cell embryo Ce, 1-day post-L4 adult hermaphrodite Ce, 2-days post-L4 adult hermaphrodite Ce, 4-days post-L4 adult hermaphrodite Ce, 7-10 days post-L4 adult hermaphrodite Ce, adult Ce, adult hermaphrodite Ce, all stages Ce, blastula embryo Ce, dauer larva Ce, embryo Ce, L1 larva Ce, L2 larva Ce, L3 larva Ce, L4 larva Ce, L4-adult lethargus Ce	N.A.	N.A.	N.A.	Concise_description	abu-10 encodes a transmembrane protein with a predicted signal sequence, a glutamine/asparagine-rich domain and a cysteine-rich repeat (DUF139); abu-10 expression is induced by blockage of the unfolded-protein response in the endoplasmic reticulum (ER), and ABU-10 may function within the ER to protect the organism from damage by improperly folded nascent protein.
WBGene00000034	WBGene00000034	abu-11	Live	T01D1.6	pqn-61, CELE_T01D1.6	T01D1.6	N.A.	CE28071	P91419	P91419	TF344232	NM_061278.3	NP_493679.1	II -15.866610	pathogen infected pharynx increase, pathogen susceptibility increased, shortened life span, thermotolerance reduced	N.A.	gk963800|Deletion|N.A.|Coding_exon, gk1719|Substitution|Missense|Coding_exon, gk620021|Substitution|N.A.|Coding_exon, gk679867|Substitution|Missense|Coding_exon, gk477435|Substitution|Missense|Coding_exon, gk909581|Substitution|Missense|Coding_exon, gk828222|Substitution|Missense|Coding_exon, gk793425|Substitution|N.A.|Coding_exon, gk562188|Substitution|Missense|Coding_exon, gk835462|Substitution…	sir-2.1(Regulatory), abu-11(Physical), abu-11(Physical), lys-1(Physical), F45B8.3(Physical), lys-8(Physical), col-106(Physical), abu-8(Physical), M02G9.1(Physical), Y39B6A.1(Physical), hpo-34(Physical), pqn-71(Physical), zyg-8(Physical), abu-15(Physical), ced-1(Genetic), gla-3(Physical), abu-1(Physical), T04C9.1(Physical), sgt-1(Physical), rbm-7(Physical)	pharyngeal muscle cell	pharyngeal muscle cell, pharynx	L4-adult lethargus Ce	1-day post-L4 adult hermaphrodite Ce, 2-days post-L4 adult hermaphrodite Ce, 4-days post-L4 adult hermaphrodite Ce, 7-10 days post-L4 adult hermaphrodite Ce, adult Ce, adult hermaphrodite Ce, all stages Ce, dauer larva Ce, embryo Ce, L1 larva Ce, L2 larva Ce, L3 larva Ce, L4 larva Ce, L4-adult lethargus Ce	N.A.	N.A.	WBPaper00026601(pmid15916950), WBPaper00026929(pmid16256736), WBPaper00032003(pmid18606143), WBPaper00040821(pmid22372763), WBPaper00045960(pmid25361578)	Concise_description	abu-11 encodes a transmembrane protein with a predicted signal sequence, a glutamine/asparagine-rich domain and multiple cysteine-rich repeats (DUF139); abu-11 expression is induced by blockage of the unfolded-protein response in the endoplasmic reticulum, and ABU-11 may help protect the organism from damage by improperly folded nascent protein.
WBGene00000035	WBGene00000035	ace-1	Live	W09B12.1	ACE1, CELE_W09B12.1	W09B12.1.1, W09B12.1.2	N.A.	CE07569	P38433	P38433	N.A.	NM_078259.6	NP_510660.1	X 23.907089	N.A.	acetylcholinesterase activity variant, acetylcholinesterase inhibitor resistant, acetylcholinesterase reduced, detergent hypersensitive, dopamine resistant, enzyme activity reduced, slowing response on food variant	gk963311|Deletion|N.A.|Coding_exon, cxTi9759|Insertion|N.A.|N.A., p1000|Substitution|N.A.|Coding_exon, gk305601|Substitution|Missense|Coding_exon, gk305602|Substitution|Missense|Coding_exon, gk305608|Substitution|N.A.|N.A., gk305609|Substitution|N.A.|N.A., nd35|Substitution|N.A.|Coding_exon, gk770142|Substitution|Missense|Coding_exon, gk637669|Substitution|Missense|Coding_exon, gk503589|Substitut…	ace-2(Genetic), snf-6(Genetic), feh-1(Regulatory), pha-2(Regulatory), dat-1(Genetic), dop-3(Genetic)	anal sphincter muscle, body wall musculature, CEPDL, CEPDR, CEPVL, CEPVR, diagonal muscle, M cell, OLLL, OLLR, pm5, spicule protractor muscle, spicule retractor muscle, vm1	AFD, body wall muscle cell, dopaminergic neuron, GABAergic neuron, muscle cell	1.5-fold embryo Ce, 2-fold embryo Ce, 3-fold embryo Ce, fully-elongated embryo Ce, postembryonic Ce	1-cell embryo Ce, 1-day post-L4 adult hermaphrodite Ce, 2-days post-L4 adult hermaphrodite Ce, 3-days post-L4 adult hermaphrodite Ce, 7-10 days post-L4 adult hermaphrodite Ce, 10-days post-L4 adult hermaphrodite Ce, 20-days post-L4 adult hermaphrodite Ce, 24-cell embryo Ce, adult Ce, all stages Ce, dauer larva Ce, embryo Ce, L1 larva Ce, L2 larva Ce, L2d larva Ce, L3 larva Ce, L4 larva Ce, L4-adu…	N.A.	ENSG00000087085 | ParaSite-Compara;Inparanoid_8, ENSG00000114200 | ParaSite-Compara;Inparanoid_8;Panther	WBPaper00000464(pmid7402460), WBPaper00000513(pmid7274654), WBPaper00000514(pmid7274655), WBPaper00000608(pmid17246100), WBPaper00000622(pmid6822867), WBPaper00000642(pmid6864228), WBPaper00000675(pmid6698395), WBPaper00000761(pmid3971421), WBPaper00000795(pmid4020534), WBPaper00000796(pmid4020535), WBPaper00001004(pmid3681298), WBPaper00001039(pmid3272166), WBPaper00001384(pmid19283090), WBPaper…	Concise_description	ace-1 encodes a class A acetylcholinesterase that functions redundantly with ACE-2 with respect to total class A acetylcholinesterase activity, and that genetically interacts with ace-2 and ace-3; ace-1 is expressed in the body wall muscle, sphincter muscle, head neurons, a few pharyngeal muscle cells, and the diagonal and spicule muscles of the male.
WBGene00000036	WBGene00000036	ace-2	Live	Y44E3A.2	CELE_Y44E3A.2	Y44E3A.2	N.A.	CE28363	G5EDV9	G5EDV9	N.A.	NM_058740.4	NP_491141.1	I -3.856037	N.A.	acetylcholinesterase activity variant, acetylcholinesterase inhibitor resistant, acetylcholinesterase reduced, detergent hypersensitive, enzyme activity reduced, locomotion variant, slowing response on food variant	ok2545|Deletion|N.A.|Coding_exon, gk959875|Deletion|N.A.|N.A., gk960844|Deletion|N.A.|Coding_exon, ttTi37236|Insertion|N.A.|Coding_exon, ttTi37240|Insertion|N.A.|Coding_exon, ttTi37241|Insertion|N.A.|Coding_exon, g72|Substitution|Missense|Coding_exon, gk106948|Substitution|N.A.|N.A., gk106951|Substitution|Missense|Coding_exon, gk106952|Substitution|Missense|Coding_exon, gk106953|Substitution|Miss…	ace-1(Genetic), feh-1(Regulatory), pha-2(Regulatory)	AS1, AS2, AS3, AS4, AS5, AS6, AS7, AS8, AS9, AS10, AS11, AVAL, AVAR, AVBL, AVBR, AVDL, AVDR, AVEL, AVER, AWBL, AWBR, AWCL, AWCR, DA1, DA2, DA3, DA4, DA5, DA6, DA7, DA8, DA9, DB1, DB2, DB3, DB4, DB5, DB6, DB7, DVA, hyp8, hyp9, hyp10, hyp11, inner labial neuron, M4 neuron, nerve ring, PDA, pharyngeal-intestinal valve, pm5, PVCL, PVCR, PVQL, PVQR, RIH, VA1, VA2, VA3, VA4, VA5, VA6, VA7, VA8, VA9, VA…	DA neuron, neuron, VA neuron	2-fold embryo Ce, 3-fold embryo Ce, adult Ce, embryo Ce, fully-elongated embryo Ce, L1 larva Ce, L2 larva Ce, L3 larva Ce, L4 larva Ce	1-day post-L4 adult hermaphrodite Ce, 2-days post-L4 adult hermaphrodite Ce, 6-days post-L4 adult hermaphrodite Ce, 7-10 days post-L4 adult hermaphrodite Ce, adult Ce, adult hermaphrodite Ce, all stages Ce, blastula embryo Ce, dauer larva Ce, embryo Ce, L1 larva Ce, L2 larva Ce, L3 larva Ce, L4 larva Ce, larva Ce	N.A.	ENSG00000114200 | Panther	WBPaper00000464(pmid7402460), WBPaper00000513(pmid7274654), WBPaper00000514(pmid7274655), WBPaper00000608(pmid17246100), WBPaper00000622(pmid6822867), WBPaper00000642(pmid6864228), WBPaper00000675(pmid6698395), WBPaper00000761(pmid3971421), WBPaper00000795(pmid4020534), WBPaper00000796(pmid4020535), WBPaper00001004(pmid3681298), WBPaper00001039(pmid3272166), WBPaper00001384(pmid19283090), WBPaper…	Concise_description	An acetylcholineesterase involved in the termination of cholinergic nerve transmission; it is predominantly expressed in motoneurons.
WBGene00000037	WBGene00000037	ace-3	Live	Y48B6A.8	CELE_Y48B6A.8	Y48B6A.8	CEOP2632	CE28131	Q9U295	Q9U295	N.A.	NM_064562.4	NP_496963.1	II 22.864790	dauer lifespan extended	acetylcholinesterase activity variant, acetylcholinesterase reduced	dc2|Deletion|N.A.|Coding_exon, tm5732|Deletion|N.A.|Coding_exon, tm6373|Deletion|Frameshift|Coding_exon, gk963053|Deletion|N.A.|Coding_exon, gk161407|Substitution|N.A.|N.A., gk161410|Substitution|N.A.|Coding_exon, gk161411|Substitution|Missense|Coding_exon, gk161412|Substitution|Missense|Coding_exon, gk161413|Substitution|Missense|Coding_exon, gk161420|Substitution|Missense|Coding_exon, gk438176|…	feh-1(Regulatory)	AIAL, AIAR, body wall musculature, CANL, CANR, DVA, head neuron, IL2DL, IL2DR, IL2L, IL2R, IL2VL, IL2VR, neuron, PDA, pm3, pm4, pm5, pm7, PQR, RIH, RIVL, RIVR, RMDDL, RMDDR, RMDL, RMDR, RMDVL, RMDVR, SIADL, SIADR, SIAVL, SIAVR, SMDDL, SMDDR, SMDVL, SMDVR, tail neuron, URADL, URADR, URAVL, URAVR, URBL, URBR, URXL, URXR, vulva	DA neuron, GABAergic neuron, neuron, OLL, PVD, VA neuron	2-fold embryo Ce, 3-fold embryo Ce, adult Ce, embryo Ce, fully-elongated embryo Ce, L1 larva Ce, L2 larva Ce, L3 larva Ce, L4 larva Ce	1-day post-L4 adult hermaphrodite Ce, 2-days post-L4 adult hermaphrodite Ce, 7-10 days post-L4 adult hermaphrodite Ce, 96-cell embryo Ce, adult Ce, all stages Ce, dauer larva Ce, embryo Ce, L1 larva Ce, L2 larva Ce, L3 larva Ce, L4 larva Ce, larva Ce	N.A.	ENSG00000114200 | Panther	WBPaper00001039(pmid3272166), WBPaper00001623(pmid1461564), WBPaper00001700(pmid N.A.), WBPaper00001854(pmid8138152), WBPaper00001929(pmid8144590), WBPaper00003034(pmid9539167), WBPaper00003867(pmid10606735), WBPaper00004251(pmid10891266), WBPaper00006040(pmid12911746), WBPaper00024452(pmid15355315), WBPaper00027717(pmid16806153), WBPaper00038491(pmid21647448), WBPaper00042257(pmid23496871), WBPa…	Concise_description	ace-3 encodes one of four C. elegans acetylcholinesterases (AChE); ACE-3 represents ~5% of the total AChE activity in C. elegans and in vitro, hydrolyzes acetylthio-, butyrylthio-, and propionylthiocholine substrates with equal efficiency; although loss-of-function mutations in ace-3 result in no obvious defects, animals doubly mutant with ace-1 or ace-2 have slight defects in backward locomotion…
WBGene00000038	WBGene00000038	ace-4	Live	Y48B6A.7	CELE_Y48B6A.7	Y48B6A.7	CEOP2632	CE26734	G5EDN1	G5EDN1	N.A.	NM_064561.4	NP_496962.1	II 22.669861	dauer lifespan extended, sterile	acetylcholinesterase activity variant, acetylcholinesterase reduced	dc2|Deletion|N.A.|Coding_exon, gk942942|Deletion|Frameshift|Coding_exon, gk963053|Deletion|N.A.|Coding_exon, tm8031|Deletion|N.A.|Coding_exon, gk161390|Substitution|N.A.|N.A., gk161391|Substitution|Missense|Coding_exon, gk161393|Substitution|Missense|Coding_exon, gk161405|Substitution|Missense|Coding_exon, gk452047|Substitution|N.A.|N.A., gk663111|Substitution|Missense|Coding_exon, gk685516|Subst…	let-60(Genetic)	AIAL, AIAR, body wall musculature, DVA, IL2DL, IL2DR, IL2L, IL2R, IL2VL, IL2VR, neuron, PDA, pm3, pm4, pm5, pm7, RIH, RIVL, RIVR, RMDDL, RMDDR, RMDL, RMDR, RMDVL, RMDVR, SIADL, SIADR, SIAVL, SIAVR, SMDDL, SMDDR, SMDVL, SMDVR, URADL, URADR, URAVL, URAVR, URBL, URBR, URXL, URXR	AVE, neuron	N.A.	1-day post-L4 adult hermaphrodite Ce, 2-days post-L4 adult hermaphrodite Ce, 3-days post-L4 adult hermaphrodite Ce, 7-10 days post-L4 adult hermaphrodite Ce, adult Ce, dauer larva Ce, embryo Ce, L1 larva Ce, L2 larva Ce, L3 larva Ce, L4 larva Ce	N.A.	ENSG00000114200 | Panther	WBPaper00004251(pmid10891266), WBPaper00006040(pmid12911746), WBPaper00024452(pmid15355315), WBPaper00027717(pmid16806153), WBPaper00038491(pmid21647448), WBPaper00042257(pmid23496871)	Concise_description	ace-4 encodes an divergent acetylcholinesterase homolog with biochemically undetectable activity.
WBGene00000039	WBGene00000039	acn-1	Live	C42D8.5	CELE_C42D8.5	C42D8.5b, C42D8.5a.1, C42D8.5a.2	N.A.	CE30627, CE37212	Q18581	Q18581	TF312861	NM_001029282.3, NM_001029283.3	NP_001024453.1, NP_001024454.1	X -6.194351	alae variant, egg laying variant, extended life span, foraging behavior variant, L1 arrest, L2 arrest, larval arrest, larval lethal, locomotion variant, male tail morphology variant, molt defect, paralyzed, protein aggregation variant, protruding vulva, seam cell fusion variant, slow growth, small, sterile, transgene subcellular localization variant	embryonic lethal, lethal, sterile	tm844|Deletion|N.A.|Coding_exon, gk963311|Deletion|N.A.|Coding_exon, gk279669|Substitution|N.A.|N.A., gk279670|Substitution|Missense|Coding_exon, gk279688|Substitution|Missense|Coding_exon, gk279689|Substitution|Missense|Coding_exon, gk897003|Substitution|N.A.|N.A., gk857713|Substitution|Missense|Coding_exon, gk747286|Substitution|Missense|Coding_exon, gk932787|Substitution|Missense|Coding_exon, …	nhr-23(Regulatory), nhr-25(Regulatory), unc-29(Physical)	excretory gland cell, hyp7 syncytium, hypodermis, male, male-specific, ray precursor cell, seam cell, vulva	ASER, hypodermis, intestine, OLL, PVD	adult Ce, adult hermaphrodite Ce, embryo Ce, L1 larva Ce, L2 larva Ce, L3 larva Ce, L4 larva Ce	1-cell embryo Ce, 1-day post-L4 adult hermaphrodite Ce, 2-days post-L4 adult hermaphrodite Ce, 3-days post-L4 adult hermaphrodite Ce, 4-days post-L4 adult hermaphrodite Ce, 5-days post-L4 adult hermaphrodite Ce, 6-days post-L4 adult hermaphrodite Ce, 7-10 days post-L4 adult hermaphrodite Ce, 10-days post-L4 adult hermaphrodite Ce, 20-days post-L4 adult hermaphrodite Ce, 24-cell embryo Ce, adult C…	Alzheimer's disease | Based on Sequence | DOID:10652 | ENSEMBL:ENSG00000159640|OMIM:104300	ENSG00000264813 | ParaSite-Compara, ENSG00000130234 | ParaSite-Compara;Inparanoid_8, ENSG00000159640 | ParaSite-Compara	WBPaper00006295(pmid14559923), WBPaper00024579(pmid15539494), WBPaper00024977(pmid15734735), WBPaper00038491(pmid21647448), WBPaper00049277(pmid26918946), WBPaper00053106(pmid28933985)	Concise_description	acn-1 encodes an ACE-like protein required for larval development and adult morphogenesis, and probably for cell fusion in larval seam cells; ACN-1 lacks not only the HExxH consensus metallopeptidase motif, but also other active site residues found in the sequence HEAI/VxD of mammalian and insect ACEs; acn-1 is expressed in hypodermal cells, vulval precursor cells, and ray papillae in the male ta…
WBGene00000040	WBGene00000040	aco-1	Live	ZK455.1	gei-22, CELE_ZK455.1	ZK455.1.1, ZK455.1.2	N.A.	CE03812	Q23500	Q23500	TF313476	NM_077497.3	NP_509898.1	X 3.010544	N.A.	N.A.	tm695|Deletion|N.A.|Coding_exon, gk963311|Deletion|N.A.|Coding_exon, gk293971|Substitution|Missense|Coding_exon, gk293972|Substitution|Missense|Coding_exon, gk293973|Substitution|Missense|Coding_exon, gk293974|Substitution|Missense|Coding_exon, gk560302|Substitution|Missense|Coding_exon, gk352615|Substitution|Missense|Coding_exon, gk357077|Substitution|Missense|Coding_exon, gk461669|Substitution|…	ikb-1(Physical), ain-2(Physical), ced-3(Physical)	hypodermis, intestine, seam cell	intestine	adult Ce, embryo Ce, L1 larva Ce, L2 larva Ce, L3 larva Ce, L4 larva Ce	1-cell embryo Ce, 1-day post-L4 adult hermaphrodite Ce, 2-days post-L4 adult hermaphrodite Ce, 3-days post-L4 adult hermaphrodite Ce, 5-days post-L4 adult hermaphrodite Ce, 6-days post-L4 adult hermaphrodite Ce, 7-10 days post-L4 adult hermaphrodite Ce, 10-days post-L4 adult hermaphrodite Ce, 11-15 days post-L4 adult hermaphrodite Ce, 20-days post-L4 adult hermaphrodite Ce, adult Ce, adult hermap…	N.A.	ENSG00000136381 | ParaSite-Compara;Panther, ENSG00000122729 | ParaSite-Compara;Inparanoid_8;Panther	WBPaper00005194(pmid11922622), WBPaper00005703(pmid12438312), WBPaper00024456(pmid15327944), WBPaper00026640(pmid15996007), WBPaper00026800(pmid16157872), WBPaper00027145(pmid16522328), WBPaper00029197(pmid17371877), WBPaper00029292(pmid17435249), WBPaper00031648(pmid18383023), WBPaper00038491(pmid21647448), WBPaper00045693(pmid25187942), WBPaper00049828(pmid27405932)	Concise_description	aco-1 encodes an aconitase that is homologous to mammalian iron regulatory protein-1 (IRP1); aco-1 activity is required for normal brood sizes and, under iron stress conditions, for normal lifespan and L4-to-adult growth rates; ACO-1 physically interacts with GEX-3; like IRP1, ACO-1 has aconitase activity and is post-translationally regulated by iron, but, unlike IRP1, it lacks RNA-binding activi…
WBGene00000041	WBGene00000041	aco-2	Live	F54H12.1	CELE_F54H12.1	F54H12.1a, F54H12.1c.1, F54H12.1c.2	N.A.	CE25005, CE32436	P34455	P34455	TF300627	NM_066337.5, NM_171200.4	NP_741235.1, NP_498738.2	III -0.455963	embryonic lethal, extended life span, foraging behavior variant, general pace of development defective early emb, germ cell compartment morphology variant, germline nuclear positioning variant, gonad vesiculated, larval arrest, locomotion variant, maternal sterile, oocyte number decreased, oocyte septum formation variant, protruding vulva, rachis wide, RNAi resistant, somatic transgene silencing …	N.A.	gk179293|Substitution|Missense|Coding_exon, gk816864|Substitution|Missense|Coding_exon, gk576128|Substitution|Missense|Coding_exon, gk491538|Substitution|Missense|Coding_exon, gk362740|Substitution|Missense|Coding_exon, gk769911|Substitution|Missense|Coding_exon, gk621350|Substitution|Missense|Coding_exon, gk337066|Substitution|Missense|Coding_exon, gk916377|Substitution|Missense|Coding_exon, gk3…	ced-3(Physical)	Cell	germ line, intestine, muscle cell	adult Ce, embryo Ce, L1 larva Ce, L2 larva Ce, L3 larva Ce, L4 larva Ce	1-cell embryo Ce, 1-day post-L4 adult hermaphrodite Ce, 2-days post-L4 adult hermaphrodite Ce, 3-days post-L4 adult hermaphrodite Ce, 7-10 days post-L4 adult hermaphrodite Ce, 10-days post-L4 adult hermaphrodite Ce, 20-days post-L4 adult hermaphrodite Ce, adult Ce, adult hermaphrodite Ce, all stages Ce, blastula embryo Ce, dauer larva Ce, embryo Ce, L1 larva Ce, L2 larva Ce, L3 larva Ce, L4 larva…	infantile cerebellar-retinal degeneration | Based on Sequence | DOID:0050883 | ENSEMBL:ENSG00000100412|OMIM:614559	ENSG00000100412 | ParaSite-Compara;Inparanoid_8;Panther	WBPaper00005703(pmid12438312), WBPaper00024269(pmid15280428), WBPaper00026593(pmid15790806), WBPaper00026640(pmid15996007), WBPaper00026800(pmid16157872), WBPaper00027145(pmid16522328), WBPaper00029197(pmid17371877), WBPaper00029292(pmid17435249), WBPaper00031176(pmid17986355), WBPaper00031648(pmid18383023), WBPaper00033003(pmid19293945), WBPaper00038491(pmid21647448), WBPaper00041771(pmid2319595…	Concise_description	aco-2 encodes an aconitase homolog that is required for embryonic viability, fertility, locomotion, and vulval morphogenesis, and perhaps for normal lifespan.
WBGene00000042	WBGene00000042	acr-2	Live	K11G12.2	CELE_K11G12.2	K11G12.2	CEOPX158	CE07380	P48182	P48182	N.A.	NM_076727.5	NP_509128.1	X -2.557939	N.A.	acetylcholine synaptic transmission variant, aldicarb hypersensitive, amplitude of sinusoidal movement increased, backward locomotion variant, backward point velocity increased, body posture amplitude increased, body posture wavelength increased, coiling frequency increased, fat, forward locomotion increased, forward point velocity increased, frequency of body bend variant, GABA synaptic transmis…	ok1887|Deletion|N.A.|Coding_exon, tm3094|Deletion|N.A.|Coding_exon, tm3342|Deletion|N.A.|Coding_exon, gk960373|Deletion|N.A.|Coding_exon, gk963121|Deletion|N.A.|Coding_exon, gk963311|Deletion|N.A.|Coding_exon, gk963910|Deletion|N.A.|Coding_exon, n2420|Substitution|Missense|Coding_exon, n2595|Substitution|N.A.|Coding_exon, n2651|Substitution|N.A.|Coding_exon, n2594|Substitution|Missense|Coding_exo…	unc-3(Regulatory), lev-8(Genetic), gtl-2(Genetic), unc-25(Genetic), goa-1(Genetic), gon-2(Genetic), ric-3(Genetic), unc-63(Genetic), unc-74(Genetic), lev-10(Genetic), unc-64(Genetic), unc-29(Genetic), lev-1(Genetic), acr-16(Genetic), acr-9(Genetic), acr-8(Genetic), acr-5(Genetic), acr-2(Genetic), acr-2(Genetic), unc-116(Regulatory), flp-18(Regulatory)	DA neuron, DB neuron, DVC, nerve ring, neuron, PVQL, PVQR, SDQL, SDQR, VA neuron, VB neuron, ventral nerve cord, vulval muscle	DA neuron, I5 neuron, neuron, retrovesicular ganglion, SAB, VA neuron	3-fold embryo Ce, adult Ce, fully-elongated embryo Ce, L1 larva Ce, L2 larva Ce, L3 larva Ce, L4 larva Ce	1-cell embryo Ce, 1-day post-L4 adult hermaphrodite Ce, 2-days post-L4 adult hermaphrodite Ce, 7-10 days post-L4 adult hermaphrodite Ce, 10-days post-L4 adult hermaphrodite Ce, 20-days post-L4 adult hermaphrodite Ce, adult Ce, dauer larva Ce, embryo Ce, L1 larva Ce, L2 larva Ce, L3 larva Ce, L4 larva Ce, larva Ce	congenital myasthenic syndrome 2C | Based on Sequence | DOID:0110680 | ENSEMBL:ENSG00000170175|OMIM:616314, congenital myasthenic syndrome 3C | Based on Sequence | DOID:0110664 | ENSEMBL:ENSG00000135902|OMIM:616323, congenital myasthenic syndrome 4A | Based on Sequence | DOID:0110678 | ENSEMBL:ENSG00000108556|OMIM:605809, multiple pterygium syndrome | Based on Sequence | DOID:0080110 | ENSEMBL:EN…	ENSG00000170175 | ParaSite-Compara, ENSG00000160716 | ParaSite-Compara;Panther, ENSG00000108556 | ParaSite-Compara;Panther, ENSG00000117971 | ParaSite-Compara;Panther, ENSG00000135902 | ParaSite-Compara;Panther, ENSG00000196811 | ParaSite-Compara;Panther, ENSG00000120903 | Panther, ENSG00000138435 | Panther, ENSG00000147432 | Panther, ENSG00000169684 | Panther, ENSG00000101204 | Panther, ENSG0000…	WBPaper00002294(pmid8581398), WBPaper00003080(pmid9606719), WBPaper00003425(pmid10100329), WBPaper00004409(pmid10976055), WBPaper00005223(pmid11967372), WBPaper00005939(pmid12807436), WBPaper00006402(pmid14615488), WBPaper00024527(pmid15378064), WBPaper00024530(pmid15280391), WBPaper00025141(pmid15780142), WBPaper00025245(pmid15944127), WBPaper00028400(pmid16911797), WBPaper00035548(pmid20027209)…	Concise_description	A homolog of a non-alpha type nicotinic acetylcholine receptor subunit that forms a functional channel when co-expressed with the unc-38 alpha subunit.
WBGene00000043	WBGene00000043	acr-3	Live	K11G12.7	CELE_K11G12.7	K11G12.7	CEOPX158	CE28345	Q93149	Q93149	N.A.	NM_076728.3	NP_509129.1	X -2.551967	N.A.	amplitude of sinusoidal movement variant, backward locomotion variant, backward point velocity increased, body posture amplitude variant, body posture wavelength decreased, coiling frequency increased, forward locomotion increased, forward point velocity increased, frequency of body bend variant, head bend angle increased, nose movement increased, path curvature decreased, Pausing decreased, roam…	ok2049|Deletion|N.A.|Coding_exon, gk960089|Deletion|N.A.|Coding_exon, gk960373|Deletion|N.A.|Coding_exon, gk963121|Deletion|N.A.|Coding_exon, gk963311|Deletion|N.A.|Coding_exon, gk963910|Deletion|N.A.|Coding_exon, gk283513|Substitution|Missense|Coding_exon, gk608987|Substitution|Missense|Coding_exon, gk378571|Substitution|Missense|Coding_exon, gk490311|Substitution|Missense|Coding_exon, gk894957|…	N.A.	N.A.	AVA, AVE, neuron, NSM, ventral nerve cord	N.A.	1-cell embryo Ce, 1-day post-L4 adult hermaphrodite Ce, 2-days post-L4 adult hermaphrodite Ce, 7-10 days post-L4 adult hermaphrodite Ce, adult Ce, dauer larva Ce, embryo Ce, L1 larva Ce, L2 larva Ce, L3 larva Ce, L4 larva Ce, larva Ce	congenital myasthenic syndrome 2C | Based on Sequence | DOID:0110680 | ENSEMBL:ENSG00000170175|OMIM:616314, congenital myasthenic syndrome 3C | Based on Sequence | DOID:0110664 | ENSEMBL:ENSG00000135902|OMIM:616323, congenital myasthenic syndrome 4A | Based on Sequence | DOID:0110678 | ENSEMBL:ENSG00000108556|OMIM:605809, multiple pterygium syndrome | Based on Sequence | DOID:0080110 | ENSEMBL:EN…	ENSG00000170175 | ParaSite-Compara, ENSG00000135902 | ParaSite-Compara;Panther, ENSG00000160716 | ParaSite-Compara;Panther, ENSG00000108556 | ParaSite-Compara;Panther, ENSG00000117971 | ParaSite-Compara;Panther, ENSG00000196811 | ParaSite-Compara;Panther, ENSG00000120903 | Panther, ENSG00000138435 | Panther, ENSG00000147432 | Panther, ENSG00000169684 | Panther, ENSG00000101204 | Panther, ENSG0000…	WBPaper00003080(pmid9606719), WBPaper00003425(pmid10100329), WBPaper00005223(pmid11967372), WBPaper00006402(pmid14615488), WBPaper00024530(pmid15280391), WBPaper00025245(pmid15944127), WBPaper00035548(pmid20027209), WBPaper00038491(pmid21647448), WBPaper00043908(pmid23852451)	Concise_description	acr-3 encodes a non-alpha subunit of the nicotinic acetylcholine receptor (nAChR) superfamily; ACR-3 functions as a ligand-gated ion channel that likely mediates fast actions of acetylcholine at neuromuscular junctions and in the nervous system; when coexpressed with UNC-38, an nAChR alpha subunit, the resulting hetero-oligomer can form levamisole-gated channels; ACR-3 is a member of the UNC-29-l…
WBGene00000044	WBGene00000044	acr-5	Live	K03F8.2	CELE_K03F8.2	K03F8.2	N.A.	CE38967	P54246	P54246	N.A.	NM_066036.2	NP_498437.2	III -1.111000	N.A.	N.A.	tm7566|Deletion|Frameshift|Coding_exon, gk617229|Substitution|Missense|Coding_exon, gk311870|Substitution|Missense|Coding_exon, gk782347|Substitution|Missense|Coding_exon, gk442751|Substitution|Missense|Coding_exon, gk703967|Substitution|Missense|Coding_exon, gk713722|Substitution|Missense|Coding_exon, gk541148|Substitution|Missense|Coding_exon, gk363906|Substitution|Missense|Coding_exon, gk96389…	vab-7(Genetic | Regulatory), unc-4(Regulatory), unc-37(Regulatory), unc-3(Regulatory), acr-2(Genetic)	DB neuron, head neuron, nerve ring, nervous system, neuron, tail, tail neuron, VB neuron, ventral cord neuron	dopaminergic neuron, neuron	adult Ce, embryo Ce, L1 larva Ce, L2 larva Ce, L3 larva Ce, L4 larva Ce, larva Ce	1-day post-L4 adult hermaphrodite Ce, 2-days post-L4 adult hermaphrodite Ce, 24-cell embryo Ce, adult Ce, dauer larva Ce, embryo Ce, L1 larva Ce, L2 larva Ce, L2d larva Ce, L3 larva Ce, larva Ce	N.A.	ENSG00000186919 | Panther, ENSG00000129749 | Panther, ENSG00000186090 | Panther, ENSG00000186038 | Panther, ENSG00000178084 | Panther, ENSG00000166736 | Panther, ENSG00000149305 | Panther, ENSG00000174343 | Panther, ENSG00000166664 | Panther, ENSG00000175344 | Panther	WBPaper00003425(pmid10100329), WBPaper00003757(pmid10557206), WBPaper00005153(pmid11861469), WBPaper00005223(pmid11967372), WBPaper00006315(pmid14688212), WBPaper00024530(pmid15280391), WBPaper00024994(pmid15693946), WBPaper00025245(pmid15944127), WBPaper00027611(pmid16672334), WBPaper00028400(pmid16911797), WBPaper00028494(pmid16979594), WBPaper00028761(pmid17081982), WBPaper00029115(pmid1728992…	Concise_description	acr-5 encodes a predicted member of the alpha subunit family of nicotinic acetylcholine receptors that is expressed in the nervous system.
WBGene00000045	WBGene00000045	acr-6	Live	ZK973.5	CELE_ZK973.5	ZK973.5	CEOP1922	CE46851	Q9N4M3	Q9N4M3	N.A.	NM_058953.2	NP_491354.2	I -1.456859	embryonic lethal, larval arrest	amplitude of sinusoidal movement variant, backward locomotion variant, backward point velocity increased, body posture amplitude variant, body posture wavelength decreased, coiling frequency increased, fat, forward locomotion increased, forward point velocity increased, frequency of body bend variant, head bend angle increased, nose movement increased, path curvature variant, Pausing decreased, r…	ok3117|Deletion|N.A.|Coding_exon, tm3723|Deletion|N.A.|Coding_exon, gk961673|Deletion|N.A.|Coding_exon, gk2763|Substitution|Missense|Coding_exon, otn9304|Substitution|Missense|Coding_exon, gk109058|Substitution|Missense|Coding_exon, gk365235|Substitution|Missense|Coding_exon, gk633156|Substitution|N.A.|Coding_exon, gk615309|Substitution|Missense|Coding_exon, gk774342|Substitution|Missense|Coding_…	N.A.	N.A.	AVE, ventral nerve cord	N.A.	1-cell embryo Ce, 1-day post-L4 adult hermaphrodite Ce, adult Ce, all stages Ce, dauer larva Ce, embryo Ce, L1 larva Ce, L2 larva Ce, L3 larva Ce, L4 larva Ce, larva Ce	multiple pterygium syndrome | Based on Sequence | DOID:0080110 | ENSEMBL:ENSG00000138435|OMIM:253290, congenital myasthenic syndrome 1A | Based on Sequence | DOID:0110663 | ENSEMBL:ENSG00000138435|OMIM:601462, autosomal dominant nocturnal frontal lobe epilepsy 4 | Based on Sequence | DOID:0060685 | ENSEMBL:ENSG00000120903|OMIM:610353, congenital myasthenic syndrome 1B | Based on Sequence | DOID:0…	ENSG00000147432 | ParaSite-Compara;Panther, ENSG00000120903 | ParaSite-Compara;Panther, ENSG00000147434 | ParaSite-Compara;Panther, ENSG00000080644 | ParaSite-Compara;Panther, ENSG00000169684 | ParaSite-Compara;Panther, ENSG00000101204 | ParaSite-Compara;Panther, ENSG00000138435 | ParaSite-Compara;Panther, ENSG00000135902 | Panther, ENSG00000196811 | Panther, ENSG00000108556 | Panther, ENSG000001…	WBPaper00003425(pmid10100329), WBPaper00005223(pmid11967372), WBPaper00024530(pmid15280391), WBPaper00043908(pmid23852451), WBPaper00046216(pmid25530353)	Concise_description	acr-6 encodes a nicotinic acetylcholine receptor (nAChR) alpha subunit that is a member of the UNC-38 subgroup of C. elegans nAChRs; ACR-6 is thus predicted to function in regulation of fast neurotransmission.
WBGene00000046	WBGene00000046	acr-7	Live	T09A5.3	CELE_T09A5.3	T09A5.3	N.A.	CE28078	P45963	P45963	N.A.	NM_063246.4	NP_495647.1	II 0.579639	N.A.	amplitude of sinusoidal movement variant, backing decreased, backward point velocity decreased, body posture wavelength increased, coiling frequency, forward point velocity decreased, frequency body bend reduced, head bend angle increased, long, nose movement increased, tail bend angle variant, turning frequency variant	ok605|Deletion|N.A.|Coding_exon, tm863|Deletion|N.A.|Coding_exon, gk963053|Deletion|N.A.|Coding_exon, gk147732|Substitution|Missense|Coding_exon, gk147734|Substitution|Missense|Coding_exon, gk147737|Substitution|Missense|Coding_exon, gk147738|Substitution|Missense|Coding_exon, gk495281|Substitution|Missense|Coding_exon, gk856777|Substitution|Missense|Coding_exon, gk936591|Substitution|Missense|Co…	N.A.	pharyngeal muscle cell, tail, vulva	N.A.	N.A.	N.A.	N.A.	ENSG00000166664 | ParaSite-Compara, ENSG00000175344 | ParaSite-Compara	WBPaper00003425(pmid10100329), WBPaper00005223(pmid11967372), WBPaper00024530(pmid15280391), WBPaper00025245(pmid15944127), WBPaper00027611(pmid16672334), WBPaper00038491(pmid21647448), WBPaper00042091(pmid23468647), WBPaper00043908(pmid23852451), WBPaper00046216(pmid25530353)	Concise_description	acr-7 encodes an alpha-7-like homomer-forming subunit of the nicotinic acetylcholine receptor (nAChR) superfamily which encode ligand-gated ion channels that regulate fast action of acetylcholine at neuromuscular junctions and in the nervous system; ACR-7 is expressed pharyngeal muscle and in tail neurons distal to the anus, and is a member of the ACR-16-like group of nAChR subunits.
WBGene00000047	WBGene00000047	acr-8	Live	ZC504.2	CELE_ZC504.2	ZC504.2.1, ZC504.2.2	N.A.	CE36679	Q23355	Q23355	N.A.	NM_077344.4	NP_509745.2	X 2.186116	N.A.	nicotine resistant	ok1240|Deletion|N.A.|Coding_exon, gk963311|Deletion|N.A.|Coding_exon, cxTi821|Insertion|N.A.|Coding_exon, gk291815|Substitution|Missense|Coding_exon, gk291818|Substitution|Missense|Coding_exon, gk291821|Substitution|Missense|Coding_exon, gk291822|Substitution|Missense|Coding_exon, gk291823|Substitution|Missense|Coding_exon, gk291824|Substitution|Missense|Coding_exon, gk312242|Substitution|N.A.|N.…	nra-2(Regulatory), acr-2(Genetic), unc-29(Physical)	anal depressor muscle, anal sphincter muscle, body wall musculature, head neuron, nerve ring, tail neuron, ventral cord neuron, vulval muscle	body wall muscle cell, body wall musculature, muscle cell, neuron, OLL, PVD	embryo Ce	1-day post-L4 adult hermaphrodite Ce, 2-days post-L4 adult hermaphrodite Ce, 3-days post-L4 adult hermaphrodite Ce, 7-10 days post-L4 adult hermaphrodite Ce, adult Ce, adult hermaphrodite Ce, dauer larva Ce, embryo Ce, L1 larva Ce, L2 larva Ce, L2d larva Ce, L3 larva Ce, L4 larva Ce, larva Ce	multiple pterygium syndrome | Based on Sequence | DOID:0080110 | ENSEMBL:ENSG00000138435|OMIM:253290, congenital myasthenic syndrome 1A | Based on Sequence | DOID:0110663 | ENSEMBL:ENSG00000138435|OMIM:601462, autosomal dominant nocturnal frontal lobe epilepsy 4 | Based on Sequence | DOID:0060685 | ENSEMBL:ENSG00000120903|OMIM:610353, congenital myasthenic syndrome 1B | Based on Sequence | DOID:0…	ENSG00000147432 | ParaSite-Compara;Panther, ENSG00000120903 | ParaSite-Compara;Panther, ENSG00000147434 | ParaSite-Compara;Panther, ENSG00000080644 | ParaSite-Compara;Panther, ENSG00000101204 | ParaSite-Compara;Panther, ENSG00000169684 | ParaSite-Compara;Panther, ENSG00000138435 | ParaSite-Compara;Panther, ENSG00000135902 | Panther, ENSG00000196811 | Panther, ENSG00000108556 | Panther, ENSG000001…	WBPaper00003425(pmid10100329), WBPaper00005223(pmid11967372), WBPaper00024530(pmid15280391), WBPaper00025218(pmid15917232), WBPaper00027611(pmid16672334), WBPaper00028761(pmid17081982), WBPaper00031105(pmid17941711), WBPaper00034730(pmid19609303), WBPaper00035548(pmid20027209), WBPaper00041227(pmid22734069)	Concise_description	acr-8 encodes an alpha subunit of nicotinic acetylcholine receptor (nAChR); ACR-8 falls into the 'ACR-8' class of nAChR subunits, which includes ACR-12 and ACR-13.
WBGene00000048	WBGene00000048	acr-9	Live	C40C9.2	CELE_C40C9.2	C40C9.2	N.A.	CE37330	Q18556	Q18556	N.A.	NM_077884.3	NP_510285.2	X 14.019360	N.A.	amplitude of sinusoidal movement variant, backing increased, backward point velocity increased, body posture amplitude increased, body posture wavelength decreased, coiling frequency increased, DMPP response variant, forward locomotion increased, forward point velocity increased, frequency of body bend variant, head bend angle increased, lethal, nose movement variant, path curvature decreased, Pa…	ok933|Deletion|N.A.|Coding_exon, tm380|Deletion|N.A.|Coding_exon, gk963311|Deletion|N.A.|Coding_exon, gk299172|Substitution|Missense|Coding_exon, gk299173|Substitution|Missense|Coding_exon, gk299174|Substitution|Missense|Coding_exon, gk299176|Substitution|Missense|Coding_exon, gk299177|Substitution|Missense|Coding_exon, gk299181|Substitution|N.A.|N.A., gk470993|Substitution|N.A.|N.A., gk493963|Su…	acr-2(Genetic)	N.A.	AVE, coelomocyte, DA neuron, DD neuron, GABAergic neuron, neuron, VA neuron, ventral nerve cord	N.A.	1-day post-L4 adult hermaphrodite Ce, 2-days post-L4 adult hermaphrodite Ce, 4-cell embryo Ce, 7-10 days post-L4 adult hermaphrodite Ce, adult Ce, all stages Ce, dauer larva Ce, embryo Ce, L1 larva Ce, L2 larva Ce, L3 larva Ce, L4 larva Ce, larva Ce	N.A.	ENSG00000166664 | ParaSite-Compara, ENSG00000175344 | ParaSite-Compara	WBPaper00003425(pmid10100329), WBPaper00005223(pmid11967372), WBPaper00024530(pmid15280391), WBPaper00027611(pmid16672334), WBPaper00028761(pmid17081982), WBPaper00035548(pmid20027209), WBPaper00038491(pmid21647448), WBPaper00043908(pmid23852451)	Concise_description	acr-9 encodes a predicted member of the alpha subunit family of nicotinic acetylcholine receptors.
WBGene00000049	WBGene00000049	acr-10	Live	R02E12.8	CELE_R02E12.8	R02E12.8	N.A.	CE48006	Q21645	Q21645	N.A.	NM_076291.3	NP_508692.3	X -8.622838	locomotion variant	amplitude of sinusoidal movement increased, backward locomotion variant, backward point velocity increased, body posture amplitude variant, fat, forward locomotion increased, forward point velocity increased, frequency of body bend variant, head bend angle variant, nose movement increased, path curvature decreased, Pausing decreased, roaming increased, tail bend angle increased, turning frequency…	ok3064|Deletion|N.A.|Coding_exon, ok3118|Deletion|N.A.|Coding_exon, tm2515|Deletion|N.A.|Coding_exon, gk963311|Deletion|N.A.|Coding_exon, gk277218|Substitution|Missense|Coding_exon, gk837246|Substitution|Missense|Coding_exon, gk374981|Substitution|Missense|Coding_exon, gk513443|Substitution|Missense|Coding_exon, gk476871|Substitution|Missense|Coding_exon, gk670569|Substitution|Missense|Coding_exo…	N.A.	N.A.	NSM	N.A.	1-cell embryo Ce, adult Ce, adult hermaphrodite Ce, dauer larva Ce, embryo Ce, L1 larva Ce, L2 larva Ce	N.A.	ENSG00000166664 | ParaSite-Compara, ENSG00000175344 | ParaSite-Compara	WBPaper00003425(pmid10100329), WBPaper00005223(pmid11967372), WBPaper00024530(pmid15280391), WBPaper00038491(pmid21647448), WBPaper00043908(pmid23852451)	Concise_description	acr-10 encodes an alpha-7-like homomer-forming subunit of the nicotinic acetylcholine receptor (nAChR) superfamily which encode ligand-gated ion channels that regulate fast action of acetylcholine at neuromuscular junctions and in the nervous system; ACR-10 is a member of the ACR-16-like group of nAChR subunits.
WBGene00000050	WBGene00000050	acr-11	Live	D2092.3	CELE_D2092.3	D2092.3	N.A.	CE09102	P91197	P91197	N.A.	NM_059505.1	NP_491906.1	I 1.256159	N.A.	amplitude of sinusoidal movement variant, backward locomotion variant, backward point velocity increased, body posture wavelength decreased, forward locomotion increased, forward point velocity increased, frequency of body bend variant, head bend angle increased, nose movement increased, path curvature decreased, Pausing decreased, roaming increased, tail bend angle variant, turning frequency var…	gk113373|Substitution|Missense|Coding_exon, gk113375|Substitution|Missense|Coding_exon, gk741267|Substitution|Missense|Coding_exon, gk924150|Substitution|Missense|Coding_exon, gk717655|Substitution|Missense|Coding_exon, gk827758|Substitution|Missense|Coding_exon, gk827759|Substitution|N.A.|Coding_exon, gk680769|Substitution|Missense|Coding_exon, gk616436|Substitution|Missense|Coding_exon, gk61643…	N.A.	N.A.	hermaphrodite-specific, intestine	N.A.	1-day post-L4 adult hermaphrodite Ce, 3-days post-L4 adult hermaphrodite Ce, 5-days post-L4 adult hermaphrodite Ce, adult Ce, adult hermaphrodite Ce, all stages Ce, dauer larva Ce, embryo Ce, L1 larva Ce, L2 larva Ce, L3 larva Ce, L4 larva Ce	N.A.	ENSG00000166664 | ParaSite-Compara, ENSG00000175344 | ParaSite-Compara	WBPaper00003425(pmid10100329), WBPaper00005223(pmid11967372), WBPaper00006402(pmid14615488), WBPaper00024530(pmid15280391), WBPaper00025245(pmid15944127), WBPaper00027611(pmid16672334), WBPaper00028761(pmid17081982), WBPaper00038491(pmid21647448), WBPaper00043908(pmid23852451), WBPaper00046216(pmid25530353)	Concise_description	A homolog of an alpha type nicotinic acetylcholine receptor subunit involved in the mediation of fast synaptic transmission at neuromuscular junctions.
WBGene00000051	WBGene00000051	acr-12	Live	R01E6.4	CELE_R01E6.4	R01E6.4a, R01E6.4b	N.A.	CE29334, CE50576	A0A0K3ATC5, G5EDF1	G5EDF1	N.A.	NM_077861.4, NM_001313441.1	NP_001300370.1, NP_510262.1	X 12.698320	N.A.	N.A.	ok367|Deletion|N.A.|Coding_exon, gk963311|Deletion|N.A.|Coding_exon, ju744|Substitution|Missense|Coding_exon, n2617|Substitution|Missense|Coding_exon, n2621|Substitution|N.A.|Coding_exon, n2625|Substitution|Missense|Coding_exon, n2633|Substitution|Missense|Coding_exon, n2650|Substitution|Missense|Coding_exon, gk298900|Substitution|N.A.|N.A., gk298901|Substitution|N.A.|N.A., gk298902|Substitution|…	unc-29(Physical)	DA neuron, DB neuron, DD neuron, head neuron, neuron, tail neuron, VA neuron, VB neuron, VD neuron, ventral cord neuron	AVA, AVD, AVE, AVG, DA neuron, GABAergic neuron, I5 neuron, neuron, NSM, PVC, retrovesicular ganglion, RIM, SAB, VA neuron	L1 larva Ce	1-day post-L4 adult hermaphrodite Ce, 2-days post-L4 adult hermaphrodite Ce, 3-days post-L4 adult hermaphrodite Ce, 4-cell embryo Ce, 7-10 days post-L4 adult hermaphrodite Ce, adult Ce, adult hermaphrodite Ce, all stages Ce, blastula embryo Ce, dauer larva Ce, embryo Ce, L1 larva Ce, L2 larva Ce, L3 larva Ce, L4 larva Ce, L4-adult lethargus Ce, larva Ce	multiple pterygium syndrome | Based on Sequence | DOID:0080110 | ENSEMBL:ENSG00000138435|OMIM:253290, congenital myasthenic syndrome 1A | Based on Sequence | DOID:0110663 | ENSEMBL:ENSG00000138435|OMIM:601462, autosomal dominant nocturnal frontal lobe epilepsy 4 | Based on Sequence | DOID:0060685 | ENSEMBL:ENSG00000120903|OMIM:610353, congenital myasthenic syndrome 1B | Based on Sequence | DOID:0…	ENSG00000147432 | ParaSite-Compara;Panther, ENSG00000120903 | ParaSite-Compara;Panther, ENSG00000147434 | ParaSite-Compara;Panther, ENSG00000080644 | ParaSite-Compara;Panther, ENSG00000169684 | ParaSite-Compara;Panther, ENSG00000101204 | ParaSite-Compara;Panther, ENSG00000138435 | ParaSite-Compara;Panther, ENSG00000135902 | Panther, ENSG00000196811 | Panther, ENSG00000108556 | Panther, ENSG000001…	WBPaper00003425(pmid10100329), WBPaper00005223(pmid11967372), WBPaper00006402(pmid14615488), WBPaper00024530(pmid15280391), WBPaper00025141(pmid15780142), WBPaper00025245(pmid15944127), WBPaper00027611(pmid16672334), WBPaper00035548(pmid20027209), WBPaper00042180(pmid23536067), WBPaper00045197(pmid24778941), WBPaper00048563(pmid26387713), WBPaper00051175(pmid28468816)	Concise_description	acr-12 encodes a nicotinic acetylcholine receptor (nAChR) alpha subunit that is a member of the ACR-8-like group of C. elegans nAChR subunits; as an nAChR subunit, ACR-12 is predicted to mediate fast excitatory neurotransmission, however loss of acr-12 activity via mutation or RNAi results in no obvious defects; ACR-12 copurifies with UNC-29 and LEV-1, suggesting that ACR-12 can form receptors wi…
WBGene00000052	WBGene00000052	C35C5.5	Dead, merged into WBGene00002975	N.A.	N.A.	N.A.	N.A.	N.A.	N.A.	G5EDF1	N.A.	N.A.	N.A.	N.A.	N.A.	N.A.	N.A.	N.A.	N.A.	N.A.	N.A.	N.A.	N.A.	N.A.	N.A.	N.A.
WBGene00000053	WBGene00000053	acr-14	Live	T05C12.2	CELE_T05C12.2	T05C12.2	N.A.	CE25099	Q22224	Q22224	N.A.	NM_063315.1	NP_495716.1	II 0.742235	locomotion variant	body posture amplitude increased, coiling frequency increased, fat, frequency of body bend variant, head bend angle increased, nose movement decreased, path curvature increased	tm5819|Deletion|N.A.|Coding_exon, gk960851|Deletion|N.A.|Coding_exon, gk963053|Deletion|N.A.|Coding_exon, snx401|Substitution|Missense|Coding_exon, snx2263|Substitution|Missense|Coding_exon, snx4096|Substitution|Missense|Coding_exon, gk148399|Substitution|Missense|Coding_exon, gk148400|Substitution|Missense|Coding_exon, gk859895|Substitution|Missense|Coding_exon, gk801318|Substitution|Missense|Co…	N.A.	AIYL, AIYR, AS neuron, DA neuron, DB neuron, DD neuron, head neuron, HSNL, HSNR, intestine, muscle cell, neuron, RMED, RMEL, RMER, RMEV, tail neuron, VA neuron, VB neuron, VC4, VC5, VD neuron, ventral cord neuron	DA neuron, GABAergic neuron, I5 neuron, neuron, retrovesicular ganglion, SAB, VA neuron	embryo Ce, L1 larva Ce, larva Ce	1-cell embryo Ce, 1-day post-L4 adult hermaphrodite Ce, adult Ce, dauer larva Ce, embryo Ce, L1 larva Ce, L2 larva Ce, L4 larva Ce, larva Ce	N.A.	N.A.	WBPaper00003425(pmid10100329), WBPaper00005223(pmid11967372), WBPaper00006402(pmid14615488), WBPaper00024530(pmid15280391), WBPaper00025141(pmid15780142), WBPaper00027214(pmid16600994), WBPaper00027611(pmid16672334), WBPaper00028761(pmid17081982), WBPaper00038491(pmid21647448), WBPaper00043908(pmid23852451), WBPaper00046216(pmid25530353)	Concise_description	acr-14 encodes a protein that contains neurotransmitter-gated ion-channel ligand-binding and transmembrane domains.
WBGene00000054	WBGene00000054	acr-15	Live	F25G6.4	CELE_F25G6.4	F25G6.4	N.A.	CE37637	O16926	O16926	N.A.	NM_072805.4	NP_505206.2	V 1.453728	N.A.	amplitude of sinusoidal movement variant, backing decreased, backward point velocity increased, body posture wavelength decreased, forward locomotion increased, forward point velocity increased, frequency of body bend variant, head bend angle variant, nose movement increased, Pausing decreased, roaming increased, short, tail bend angle increased, thin, turning frequency variant	gk241637|Substitution|Missense|Coding_exon, gk241640|Substitution|Missense|Coding_exon, gk241641|Substitution|Missense|Coding_exon, gk323447|Substitution|N.A.|N.A., gk605828|Substitution|Missense|Coding_exon, gk397726|Substitution|Missense|Coding_exon, gk630738|Substitution|Missense|Coding_exon, gk379714|Substitution|Missense|Coding_exon, gk336685|Substitution|Missense|Coding_exon, gk674706|Subst…	acr-16(Regulatory)	AS neuron, AVAL, AVAR, AVBL, AVBR, body wall musculature, DA neuron, DB neuron, DVA, head muscle, head neuron, I5 neuron, PVQL, PVQR, RID, RIML, RIMR, SAADL, SAADR, SAAVL, SAAVR, SIADL, SIADR, SIAVL, SIAVR, SIBDL, SIBDR, SIBVL, SIBVR, SMBDL, SMBDR, SMBVL, SMBVR, SMDDL, SMDDR, SMDVL, SMDVR, tail neuron, VA neuron, VB neuron, VD neuron, ventral cord neuron	AVA, AVE, body wall muscle cell, body wall musculature, dorsal nerve cord, GABAergic neuron, lateral nerve cord, nerve ring, neuron, somatic neuron, tail neuron, ventral nerve cord, vulval muscle	larva Ce	1-day post-L4 adult hermaphrodite Ce, 2-days post-L4 adult hermaphrodite Ce, 7-10 days post-L4 adult hermaphrodite Ce, adult Ce, adult hermaphrodite Ce, all stages Ce, dauer larva Ce, embryo Ce, L1 larva Ce, L2 larva Ce, L3 larva Ce, L4 larva Ce, larva Ce	N.A.	ENSG00000166664 | ParaSite-Compara, ENSG00000175344 | ParaSite-Compara	WBPaper00003425(pmid10100329), WBPaper00005223(pmid11967372), WBPaper00024530(pmid15280391), WBPaper00025245(pmid15944127), WBPaper00027611(pmid16672334), WBPaper00028761(pmid17081982), WBPaper00030839(pmid17612406), WBPaper00038491(pmid21647448), WBPaper00041959(pmid23351035), WBPaper00043908(pmid23852451)	Concise_description	A homolog of an alpha type nicotinic acetylcholine receptor subunit involved in the mediation of fast synaptic transmission at neuromuscular junctions.
WBGene00000055	WBGene00000055	acr-16	Live	F25G6.3	Ce21, CELE_F25G6.3	F25G6.3	N.A.	CE09639	P48180	P48180	N.A.	NM_072806.4	NP_505207.1	V 1.462229	dauer lifespan extended, locomotion variant	acetylcholine synaptic transmission variant, antihelmintic response variant, evoked postsynaptic current variant, lethal, life span variant, sterile	ok789|Deletion|N.A.|Coding_exon, tm990|Deletion|N.A.|Coding_exon, gk241656|Substitution|Missense|Coding_exon, gk241658|Substitution|Missense|Coding_exon, gk241659|Substitution|N.A.|Coding_exon, gk241661|Substitution|Missense|Coding_exon, gk241662|Substitution|Missense|Coding_exon, gk241666|Substitution|N.A.|N.A., gk804387|Substitution|Missense|Coding_exon, gk434473|Substitution|Missense|Coding_ex…	unc-29(Genetic), acr-15(Regulatory), cam-1(Regulatory), eat-6(Regulatory), rig-3(Regulatory), cwn-2(Regulatory), acr-2(Genetic), ric-3(Physical)	ADEL, ADER, anal depressor muscle, anterior oblique muscle, AVAL, AVAR, body wall musculature, CEPDL, CEPDR, CEPVL, CEPVR, DB neuron, gubernacular erector muscle, gubernacular retractor muscle, head muscle, head neuron, linker cell, muscle cell, neuron, RIBL, RIBR, RID, SIBDL, SIBDR, SIBVL, SIBVR, SMDDL, SMDDR, SMDVL, SMDVR, spicule protractor muscle, tail neuron	AVE, body wall muscle cell, intestine, muscle cell, neuron, ventral nerve cord	embryo Ce, L1 larva Ce	1-cell embryo Ce, 1-day post-L4 adult hermaphrodite Ce, 2-days post-L4 adult hermaphrodite Ce, 4-cell embryo Ce, 5-days post-L4 adult hermaphrodite Ce, 7-10 days post-L4 adult hermaphrodite Ce, 10-days post-L4 adult hermaphrodite Ce, 20-days post-L4 adult hermaphrodite Ce, adult Ce, adult hermaphrodite Ce, all stages Ce, dauer larva Ce, embryo Ce, L1 larva Ce, L2 larva Ce, L2d larva Ce, L3 larva …	N.A.	ENSG00000166664 | ParaSite-Compara, ENSG00000175344 | ParaSite-Compara	WBPaper00002441(pmid8627624), WBPaper00003425(pmid10100329), WBPaper00004459(pmid11113327), WBPaper00005223(pmid11967372), WBPaper00006402(pmid14615488), WBPaper00024530(pmid15280391), WBPaper00025218(pmid15917232), WBPaper00025245(pmid15944127), WBPaper00027611(pmid16672334), WBPaper00027671(pmid16763028), WBPaper00028761(pmid17081982), WBPaper00028820(pmid17128266), WBPaper00029130(pmid17314321…	Concise_description	acr-16 encodes an alpha-7-like homomer-forming subunit of the nicotinic acetylcholine receptor (nAChR) superfamily orthologous to human nicotinic cholinergic receptor alpha 7 (CHRNA7; OMIM:118511; possibly associated with schizophrenia and juvenile myoclonic epilepsy); ACR-16 functions as a ligand-gated ion channel that is required for the major fast cholinergic excitatory current at C. elegans n…
WBGene00000056	WBGene00000056	acr-17	Live	F53E10.2	CELE_F53E10.2	F53E10.2a, F53E10.2c, F53E10.2d, F53E10.2e, F53E10.2f, F53E10.2b, F53E10.2g, F53E10.2h, F53E10.2i	N.A.	CE36860, CE51074, CE51143, CE51118	A0A0M7RDU0, A0A0M7RFG1, A0A0M7REC3, Q6F6K3	Q6F6K3	N.A.	NM_001316804.1, NM_001028790.3, NR_133608.1, NM_001316803.1, NR_133607.1, NM_001316802.1, NR_133609.1, NR_133610.1, NR_133611.1	NP_001303732.1, NP_001023961.1, NP_001303733.1, NP_001303731.1	V -13.663950	N.A.	N.A.	gk228961|Substitution|Missense|Coding_exon, gk228971|Substitution|Missense|Coding_exon, gk415725|Substitution|Missense|Coding_exon, gk629053|Substitution|Missense|Coding_exon, gk777638|Substitution|Missense|Coding_exon, gk602993|Substitution|Missense|Coding_exon, gk804825|Substitution|N.A.|Coding_exon, gk333024|Substitution|N.A.|Coding_exon, gk739642|Substitution|Missense|Coding_exon, gk962688|Ta…	N.A.	N.A.	neuron	N.A.	1-day post-L4 adult hermaphrodite Ce, 2-days post-L4 adult hermaphrodite Ce, 4-cell embryo Ce, 7-10 days post-L4 adult hermaphrodite Ce, 24-cell embryo Ce, adult Ce, all stages Ce, blastula embryo Ce, dauer larva Ce, embryo Ce, L1 larva Ce, L2 larva Ce, L3 larva Ce, L4 larva Ce	N.A.	ENSG00000186919 | Panther, ENSG00000129749 | Panther, ENSG00000186090 | Panther, ENSG00000186038 | Panther, ENSG00000178084 | Panther, ENSG00000166736 | Panther, ENSG00000149305 | Panther, ENSG00000174343 | Panther, ENSG00000166664 | Panther, ENSG00000175344 | Panther	WBPaper00005223(pmid11967372), WBPaper00006402(pmid14615488), WBPaper00024530(pmid15280391), WBPaper00025245(pmid15944127), WBPaper00038491(pmid21647448)	Automated_description	acr-17 is an ortholog of human ZACN (zinc activated ion channel) and members of the CHRN (Cholinergic receptors nicotinic subunits) family including CHRNA10 and 5-hydroxytryptamine receptors, ionotropic family including HTR3D; acr-17 is predicted to have extracellular ligand-gated ion channel activity and transmembrane signaling receptor activity, based on protein domain information.
WBGene00000057	WBGene00000057	acr-18	Live	F28F8.1	CELE_F28F8.1	F28F8.1	N.A.	CE36645	G5EG72	G5EG72	N.A.	NM_074467.4	NP_506868.2	V 8.344267	N.A.	amplitude of sinusoidal movement variant, backward locomotion variant, backward point velocity increased, body posture amplitude decreased, body posture wavelength decreased, coiling frequency decreased, forward locomotion increased, forward point velocity increased, frequency of body bend variant, head bend angle variant, nose movement variant, path curvature decreased, Pausing decreased, roamin…	gk256050|Substitution|Missense|Coding_exon, gk256056|Substitution|Missense|Coding_exon, gk887412|Substitution|N.A.|N.A., gk673061|Substitution|Missense|Coding_exon, gk612634|Substitution|Missense|Coding_exon, gk390361|Substitution|Missense|Coding_exon, gk314084|Substitution|Missense|Coding_exon, gk900138|Substitution|Missense|Coding_exon, gk444646|Substitution|Missense|Coding_exon, gk853796|Subst…	N.A.	AVAL, AVAR, head neuron, preanal ganglion neuron, ray, ventral cord neuron	neuron, ventral nerve cord	N.A.	1-day post-L4 adult hermaphrodite Ce, 2-days post-L4 adult hermaphrodite Ce, 4-cell embryo Ce, 4-days post-L4 adult hermaphrodite Ce, 7-10 days post-L4 adult hermaphrodite Ce, adult Ce, adult hermaphrodite Ce, all stages Ce, dauer larva Ce, embryo Ce, L1 larva Ce, L2 larva Ce, L3 larva Ce, L4 larva Ce, larva Ce	N.A.	ENSG00000186919 | Panther, ENSG00000129749 | Panther, ENSG00000186090 | Panther, ENSG00000186038 | Panther, ENSG00000178084 | Panther, ENSG00000166736 | Panther, ENSG00000149305 | Panther, ENSG00000174343 | Panther, ENSG00000166664 | Panther, ENSG00000175344 | Panther	WBPaper00005223(pmid11967372), WBPaper00024530(pmid15280391), WBPaper00025245(pmid15944127), WBPaper00027611(pmid16672334), WBPaper00028761(pmid17081982), WBPaper00038491(pmid21647448), WBPaper00042229(pmid23577128), WBPaper00043908(pmid23852451)	Concise_description	acr-18 encodes an alpha subunit of nicotinic acetylcholine receptor (nAChR), predicted to be a ligand-gated ion channel regulating fast action of acetylcholine at neuromuscular junctions and in the nervous system; ACR-18 falls into the 'DEG-3' class of nAChR subunits, apparently unique to nematodes, which includes DEG-3, DES-2, ACR-5, ACR-17, ACR-20, and ACR-23.
WBGene00000058	WBGene00000058	acr-19	Live	C31H5.3	CELE_C31H5.3	C31H5.3a, C31H5.3b	N.A.	CE30494, CE17483	B3WFZ2, G5EGB5	B3WFZ2	N.A.	NM_001136284.1, NM_060028.5	NP_492429.2, NP_001129756.1	I 3.432159	N.A.	amplitude of sinusoidal movement variant, backing decreased, backward point velocity increased, body posture amplitude decreased, body posture wavelength decreased, coiling frequency decreased, fat, forward locomotion increased, frequency of body bend variant, head bend angle variant, nose movement variant, path curvature decreased, Pausing decreased, roaming increased, short, tail bend angle dec…	ok967|Deletion|N.A.|Coding_exon, ok968|Deletion|N.A.|Coding_exon, gk117963|Substitution|Missense|Coding_exon, gk518728|Substitution|Missense|Coding_exon, gk712063|Substitution|Missense|Coding_exon, gk678314|Substitution|Missense|Coding_exon, gk437224|Substitution|Missense|Coding_exon, gk768433|Substitution|Missense|Coding_exon, gk929686|Substitution|N.A.|Coding_exon, gk639623|Substitution|Missens…	N.A.	N.A.	DA neuron, neuron, NSM, OLL, PVD, VA neuron	N.A.	1-day post-L4 adult hermaphrodite Ce, 2-days post-L4 adult hermaphrodite Ce, 3-fold embryo Ce, 10-days post-L4 adult hermaphrodite Ce, 20-days post-L4 adult hermaphrodite Ce, adult Ce, adult hermaphrodite Ce, all stages Ce, dauer larva Ce, embryo Ce, L1 larva Ce, L2 larva Ce, L3 larva Ce, L4 larva Ce, larva Ce	N.A.	ENSG00000166664 | ParaSite-Compara;Inparanoid_8;Panther, ENSG00000175344 | ParaSite-Compara;Inparanoid_8;Panther, ENSG00000186919 | Panther, ENSG00000129749 | Panther, ENSG00000186090 | Panther, ENSG00000186038 | Panther, ENSG00000178084 | Panther, ENSG00000166736 | Panther, ENSG00000149305 | Panther, ENSG00000174343 | Panther	WBPaper00005223(pmid11967372), WBPaper00006402(pmid14615488), WBPaper00024530(pmid15280391), WBPaper00025245(pmid15944127), WBPaper00027611(pmid16672334), WBPaper00028761(pmid17081982), WBPaper00038491(pmid21647448), WBPaper00043908(pmid23852451), WBPaper00053316(pmid29117550)	Concise_description	acr-19 encodes a predicted member of the alpha subunit family of nicotinic acetylcholine receptors.
WBGene00000059	WBGene00000059	acr-20	Live	R06A4.10	CELE_R06A4.10	R06A4.10a, R06A4.10b, R06A4.10c	N.A.	CE36708, CE36709, CE42438	B1Q281, Q7JKI4, Q9U398	B1Q281	N.A.	NM_001027101.3, NM_001129155.2, NM_001027102.3	NP_001122627.1, NP_001022272.1, NP_001022273.1	II 22.928471	N.A.	N.A.	ok1849|Deletion|N.A.|Coding_exon, gk963053|Deletion|N.A.|Coding_exon, ttTi2565|Insertion|N.A.|Coding_exon, gk161730|Substitution|N.A.|Coding_exon, gk161734|Substitution|Missense|Coding_exon, gk161735|Substitution|Missense|Coding_exon, gk161736|Substitution|Missense|Coding_exon, gk161737|Substitution|N.A.|Coding_exon, gk161739|Substitution|Missense|Coding_exon, gk161740|Substitution|Missense|Codin…	N.A.	N.A.	ASER, dopaminergic neuron, neuron, ventral nerve cord	N.A.	1-day post-L4 adult hermaphrodite Ce, 2-days post-L4 adult hermaphrodite Ce, 3-days post-L4 adult hermaphrodite Ce, 7-10 days post-L4 adult hermaphrodite Ce, adult Ce, adult hermaphrodite Ce, blastula embryo Ce, dauer larva Ce, embryo Ce, L1 larva Ce, L2 larva Ce, L3 larva Ce, L4 larva Ce, larva Ce	N.A.	ENSG00000186919 | Panther, ENSG00000129749 | Panther, ENSG00000186090 | Panther, ENSG00000186038 | Panther, ENSG00000178084 | Panther, ENSG00000166736 | Panther, ENSG00000149305 | Panther, ENSG00000174343 | Panther, ENSG00000166664 | Panther, ENSG00000175344 | Panther	WBPaper00005223(pmid11967372), WBPaper00024530(pmid15280391), WBPaper00025245(pmid15944127), WBPaper00038491(pmid21647448), WBPaper00045944(pmid25352042), WBPaper00046216(pmid25530353)	Concise_description	acr-20 encodes an alpha 7-like homomer-forming subunit of the nicotinic acetylcholine receptor (nAChR) superfamily which encode ligand-gated ion channels that regulate fast action of acetylcholine at neuromuscular junctions and in the nervous system; ACR-20 is a member of the DEG-3-like group of nAChR subunits which appears to be unique to nematodes.
WBGene00000060	WBGene00000060	acr-21	Live	F27B3.2	CELE_F27B3.2	F27B3.2	N.A.	CE39358	Q9N5U8	Q9N5U8	N.A.	NM_066051.3	NP_498452.3	III -1.063072	N.A.	amplitude of sinusoidal movement variant, backward locomotion variant, backward point velocity increased, body posture amplitude variant, body posture wavelength decreased, coiling frequency decreased, fat, forward locomotion increased, forward point velocity increased, frequency of body bend variant, head bend angle increased, nose movement increased, path curvature decreased, Pausing decreased,…	pkP625|Insertion|N.A.|Coding_exon, ttTi36830|Insertion|N.A.|Coding_exon, ttTi42937|Insertion|N.A.|Coding_exon, ttTi42938|Insertion|N.A.|Coding_exon, ttTi42939|Insertion|N.A.|Coding_exon, ttTi42943|Insertion|N.A.|Coding_exon, ttTi42947|Insertion|N.A.|Coding_exon, ttTi42948|Insertion|N.A.|Coding_exon, gk2361|Substitution|Missense|Coding_exon, gk176857|Substitution|Missense|Coding_exon, gk176858|Sub…	N.A.	cholinergic neuron, ventral cord neuron	DA neuron, neuron, VA neuron, ventral nerve cord	N.A.	1-day post-L4 adult hermaphrodite Ce, 2-days post-L4 adult hermaphrodite Ce, 3-days post-L4 adult hermaphrodite Ce, adult Ce, dauer larva Ce, embryo Ce, L1 larva Ce, L2 larva Ce, L3 larva Ce, L4 larva Ce, larva Ce	N.A.	ENSG00000174343 | Inparanoid_8;Panther, ENSG00000129749 | Inparanoid_8;Panther, ENSG00000186919 | Panther, ENSG00000186090 | Panther, ENSG00000186038 | Panther, ENSG00000178084 | Panther, ENSG00000166736 | Panther, ENSG00000149305 | Panther, ENSG00000166664 | Panther, ENSG00000175344 | Panther	WBPaper00005223(pmid11967372), WBPaper00006402(pmid14615488), WBPaper00024530(pmid15280391), WBPaper00027611(pmid16672334), WBPaper00028761(pmid17081982), WBPaper00038491(pmid21647448), WBPaper00043908(pmid23852451), WBPaper00046216(pmid25530353)	Concise_description	acr-21 encodes an alpha subunit of nicotinic acetylcholine receptor (nAChR); ACR-21 is a highly divergent member of the 'ACR-16' class of nAChR subunits, which includes ACR-7, ACR-9, ACR-10, ACR-11, ACR-14, ACR-15, ACR-16, and ACR-19, and is most closely related to the alpha-7 subunits of vertebrate nAChRs.
WBGene00000061	WBGene00000061	lgc-11	Live	F48E3.7	acr-22, CELE_F48E3.7	F48E3.7	N.A.	CE28403	G5EGR1	G5EGR1	N.A.	NM_076869.4	NP_509270.1	X -1.659577	protein aggregation variant, transgene subcellular localization variant	N.A.	tm627|Deletion|N.A.|Coding_exon, gk951478|Deletion|N.A.|Coding_exon, gk963311|Deletion|N.A.|Coding_exon, tm10374|Deletion|N.A.|Coding_exon, gk285363|Substitution|Missense|Coding_exon, gk285364|Substitution|Missense|Coding_exon, gk285366|Substitution|Missense|Coding_exon, gk285367|Substitution|Missense|Coding_exon, gk285368|Substitution|Missense|Coding_exon, gk646972|Substitution|Missense|Coding_e…	N.A.	N.A.	ALM, PLM	N.A.	1-cell embryo Ce, 1-day post-L4 adult hermaphrodite Ce, 3-days post-L4 adult hermaphrodite Ce, adult Ce, all stages Ce, dauer larva Ce, embryo Ce, L1 larva Ce, L2 larva Ce, L2d larva Ce, L3 larva Ce, L4 larva Ce, L4-adult lethargus Ce	N.A.	ENSG00000186919 | Panther, ENSG00000129749 | Panther, ENSG00000186090 | Panther, ENSG00000186038 | Panther, ENSG00000178084 | Panther, ENSG00000166736 | Panther, ENSG00000149305 | Panther, ENSG00000174343 | Panther, ENSG00000166664 | Panther, ENSG00000175344 | Panther	WBPaper00005223(pmid11967372), WBPaper00025245(pmid15944127), WBPaper00027611(pmid16672334), WBPaper00028761(pmid17081982), WBPaper00031384(pmid18182484), WBPaper00038491(pmid21647448)	Concise_description	lgc-11 encodes a ligand-gated ion channel of the cys-loop superfamily with sequence similarity to nicotinic acetylcholine receptor subunits, including the vertebrate neuronal acetylcholine receptor alpha-9 subunits.
WBGene00000062	WBGene00000062	acr-23	Live	F59B1.9	CELE_F59B1.9	F59B1.9a, F59B1.9b	N.A.	CE36939, CE51632	G5EG88, A0A168H5T6	G5EG88	N.A.	NM_071623.4, NM_001330798.1	NP_504024.2, NP_001317822.1	V -8.301167	embryonic lethal	AAD response variant, amplitude of sinusoidal movement variant, backing decreased, body posture amplitude increased, fat, forward point velocity increased, frequency of body bend variant, head bend angle variant, nose movement variant, roaming increased, tail bend angle increased	ok2804|Deletion|N.A.|Coding_exon, gk948047|Deletion|Frameshift|Coding_exon, cb110|Deletion|N.A.|Coding_exon, cb73|Substitution|Missense|Coding_exon, cb74|Substitution|Missense|Coding_exon, cb75|Substitution|Missense|Coding_exon, cb76|Substitution|Missense|Coding_exon, cb77|Substitution|N.A.|Coding_exon, cb79|Substitution|N.A.|Coding_exon, cb80|Substitution|N.A.|Coding_exon, cb83|Substitution|Miss…	N.A.	ALML, ALMR, AVM, body wall musculature, interneuron, PLML, PLMR, PVM	body wall muscle cell, coelomocyte, GABAergic neuron, neuron	adult Ce, L2 larva Ce, L3 larva Ce, L4 larva Ce	1-day post-L4 adult hermaphrodite Ce, adult Ce, all stages Ce, blastula embryo Ce, dauer larva Ce, embryo Ce, L1 larva Ce, L2 larva Ce, L3 larva Ce, L4 larva Ce, larva Ce	N.A.	ENSG00000186919 | Panther, ENSG00000129749 | Panther, ENSG00000186090 | Panther, ENSG00000186038 | Panther, ENSG00000178084 | Panther, ENSG00000166736 | Panther, ENSG00000149305 | Panther, ENSG00000174343 | Panther, ENSG00000166664 | Panther, ENSG00000175344 | Panther	WBPaper00005223(pmid11967372), WBPaper00024530(pmid15280391), WBPaper00025245(pmid15944127), WBPaper00035150(pmid18337814), WBPaper00037592(pmid20838602), WBPaper00038491(pmid21647448), WBPaper00043908(pmid23852451), WBPaper00044071(pmid23950710), WBPaper00044443(pmid24212673), WBPaper00045944(pmid25352042)	Concise_description	acr-23 encodes an alpha 7-like homomer-forming subunit of the nicotinic acetylcholine receptor (nAChR) superfamily which encode ligand-gated ion channels that regulate fast action of acetylcholine at neuromuscular junctions and in the nervous system; ACR-23 is a member of the DEG-3-like group of nAChR subunits which appears to be unique to nematodes.
WBGene00000063	WBGene00000063	act-1	Live	T04C12.6	CELE_T04C12.6	T04C12.6.1, T04C12.6.2, T04C12.6.3, T04C12.6.4	N.A.	CE13148	P0DM41	P0DM41	N.A.	NM_073418.5	NP_505819.1	V 2.944748	apoptosis fails to occur, apoptosis reduced, asymmetric cell division defective early emb, avoids bacterial lawn, body wall muscle myosin organization defective, body wall muscle sarcomere morphology variant, cell membrane organization biogenesis variant, chromosome condensation variant, cytokinesis variant emb, cytoplasmic processing body variant, dead eggs laid, diakinesis progression during oo…	body wall muscle thin filament variant, locomotion reduced, slow growth, small	tm6888|Deletion|Frameshift|Coding_exon, st15|Substitution|Missense|Coding_exon, gk246724|Substitution|N.A.|N.A., gk246725|Substitution|N.A.|N.A., gk246726|Substitution|N.A.|N.A., gk246727|Substitution|N.A.|N.A., gk246728|Substitution|N.A.|N.A., gk246729|Substitution|N.A.|N.A., gk246730|Substitution|N.A.|N.A., gk246731|Substitution|Missense|Coding_exon, gk796714|Substitution|N.A.|N.A., gk701408|Su…	act-4(Physical), act-2(Physical), act-1(Physical), act-1(Physical), act-5(Physical), ced-3(Physical), unc-60(Physical)	body wall musculature, gonad, Psub4, Z2, Z3	germ line, muscle cell, neuron	adult Ce, embryo Ce, L1 larva Ce, L2 larva Ce, L3 larva Ce, L4 larva Ce	1-cell embryo Ce, 1-day post-L4 adult hermaphrodite Ce, 2-days post-L4 adult hermaphrodite Ce, 3-fold embryo Ce, 4-days post-L4 adult hermaphrodite Ce, 6-days post-L4 adult hermaphrodite Ce, 7-10 days post-L4 adult hermaphrodite Ce, 10-days post-L4 adult hermaphrodite Ce, 20-days post-L4 adult hermaphrodite Ce, adult Ce, adult hermaphrodite Ce, all stages Ce, blastula embryo Ce, dauer larva Ce, e…	dilated cardiomyopathy 1R | Based on Sequence | DOID:0110456 | ENSEMBL:ENSG00000159251|OMIM:613424, hypertrophic cardiomyopathy 11 | Based on Sequence | DOID:0110317 | ENSEMBL:ENSG00000159251|OMIM:612098, nemaline myopathy 3 | Based on Sequence | DOID:0110927 | ENSEMBL:ENSG00000143632|OMIM:161800, thoracic aortic aneurysm | Based on Sequence | DOID:14004 | ENSEMBL:ENSG00000107796|OMIM:611788, atr…	ENSG00000107796 | ParaSite-Compara, ENSG00000163017 | ParaSite-Compara, ENSG00000143632 | ParaSite-Compara, ENSG00000159251 | ParaSite-Compara, ENSG00000075624 | Inparanoid_8, ENSG00000184009 | Inparanoid_8, ENSG00000123165 | Panther, ENSG00000169717 | Panther, ENSG00000184378 | Panther, ENSG00000182584 | Panther, ENSG00000117148 | Panther	WBPaper00000608(pmid17246100), WBPaper00000611(pmid6302275), WBPaper00000741(pmid6527380), WBPaper00000742(pmid6098683), WBPaper00000801(pmid4054096), WBPaper00000969(pmid3581169), WBPaper00001090(pmid3203906), WBPaper00001178(pmid2795655), WBPaper00001262(pmid2157142), WBPaper00001401(pmid1907494), WBPaper00001412(pmid2027384), WBPaper00001521(pmid1547503), WBPaper00001560(pmid1376249), WBPaper0…	Concise_description	act-1 encodes an actin isoform that is required for proper body wall muscle and pharyngeal muscle structures and the motility of animals; actins have highly similar amino acid sequences; ACT-1 is identical to ACT-3; act-1 functions redundantly with two other actin isoforms, act-2 and act-3, to control cytoplasmic microfilament function in the early embryo.
WBGene00000064	WBGene00000064	act-2	Live	T04C12.5	act2, CELE_T04C12.5	T04C12.5.1, T04C12.5.2, T04C12.5.3	N.A.	CE13150	P10984	P10984	N.A.	NM_073417.5	NP_505818.1	V 2.943506	apoptosis fails to occur, apoptosis reduced, asymmetric cell division defective early emb, avoids bacterial lawn, body wall muscle myosin organization defective, body wall muscle sarcomere morphology variant, cell membrane organization biogenesis variant, chromosome condensation variant, cytokinesis variant emb, cytoplasmic processing body variant, dead eggs laid, distal tip cell migration varian…	N.A.	ttTi37588|Insertion|N.A.|N.A., or295|Substitution|Missense|Coding_exon, or621|Substitution|Missense|Coding_exon, gk246720|Substitution|Missense|Coding_exon, gk246721|Substitution|Missense|Coding_exon, gk326343|Substitution|Missense|Coding_exon, gk852614|Substitution|Missense|Coding_exon, gk470484|Substitution|Missense|Coding_exon, gk920436|Substitution|Missense|Coding_exon, gk675425|Substitution|…	act-3(Genetic), zen-4(Regulatory), act-4(Physical), act-2(Physical), act-2(Physical), act-1(Physical), act-5(Physical), ced-3(Physical), dbn-1(Physical), magi-1(Physical)	body wall musculature, gonad, hypodermis, neuron	germ line, germline precursor cell, NSM, PLM	adult Ce, embryo Ce, L1 larva Ce, L2 larva Ce, L3 larva Ce, L4 larva Ce	1-cell embryo Ce, 1-day post-L4 adult hermaphrodite Ce, 2-days post-L4 adult hermaphrodite Ce, 3-days post-L4 adult hermaphrodite Ce, 3-fold embryo Ce, 6-days post-L4 adult hermaphrodite Ce, 7-10 days post-L4 adult hermaphrodite Ce, 10-days post-L4 adult hermaphrodite Ce, 20-days post-L4 adult hermaphrodite Ce, adult Ce, adult hermaphrodite Ce, all stages Ce, blastula embryo Ce, dauer larva Ce, e…	dilated cardiomyopathy 1R | Based on Sequence | DOID:0110456 | ENSEMBL:ENSG00000159251|OMIM:613424, hypertrophic cardiomyopathy 11 | Based on Sequence | DOID:0110317 | ENSEMBL:ENSG00000159251|OMIM:612098, nemaline myopathy 3 | Based on Sequence | DOID:0110927 | ENSEMBL:ENSG00000143632|OMIM:161800, thoracic aortic aneurysm | Based on Sequence | DOID:14004 | ENSEMBL:ENSG00000107796|OMIM:611788, atr…	ENSG00000163017 | ParaSite-Compara, ENSG00000107796 | ParaSite-Compara, ENSG00000143632 | ParaSite-Compara, ENSG00000159251 | ParaSite-Compara, ENSG00000075624 | Inparanoid_8, ENSG00000184009 | Inparanoid_8, ENSG00000123165 | Panther, ENSG00000169717 | Panther, ENSG00000184378 | Panther, ENSG00000182584 | Panther, ENSG00000117148 | Panther	WBPaper00000608(pmid17246100), WBPaper00000611(pmid6302275), WBPaper00000741(pmid6527380), WBPaper00000742(pmid6098683), WBPaper00000801(pmid4054096), WBPaper00000969(pmid3581169), WBPaper00001090(pmid3203906), WBPaper00001178(pmid2795655), WBPaper00001262(pmid2157142), WBPaper00001401(pmid1907494), WBPaper00001542(pmid1577199), WBPaper00001567(pmid1302005), WBPaper00001709(pmid8462849), WBPaper0…	Concise_description	act-2 encodes one of five C. elegans actins; act-2 functions redundantly in early embryonic cortical microfilaments with act-1 and act-3, and dominant mutations in act-2 result in uncoordinated locomotion; an ACT-2::GFP reporter fusion is expressed in the cytoplasm of embryonic cells and is also found in contractile filaments in adult muscle cells.
WBGene00000065	WBGene00000065	act-3	Live	T04C12.4	act1, act3, CELE_T04C12.4	T04C12.4.1, T04C12.4.2, T04C12.4.3	N.A.	CE13148	P0DM42	P0DM42	N.A.	NM_073416.6	NP_505817.1	V 2.928115	apoptosis fails to occur, apoptosis reduced, asymmetric cell division defective early emb, avoids bacterial lawn, body wall muscle myosin organization defective, body wall muscle sarcomere morphology variant, cell membrane organization biogenesis variant, chromosome condensation variant, cytokinesis variant emb, cytoplasmic processing body variant, dead eggs laid, diakinesis progression during oo…	body wall muscle thin filament variant, locomotion reduced, slow growth, small	gk948940|Deletion|N.A.|N.A., tm6924|Deletion|N.A.|Coding_exon, gk246712|Substitution|N.A.|N.A., gk246713|Substitution|N.A.|N.A., gk246718|Substitution|Missense|Coding_exon, gk741779|Substitution|N.A.|N.A., gk642350|Substitution|N.A.|N.A., gk700342|Substitution|N.A.|N.A., gk729127|Substitution|N.A.|N.A., gk681818|Substitution|N.A.|N.A., gk317378|Substitution|N.A.|N.A., gk464923|Substitution|N.A.|N…	act-2(Genetic), crm-1(Physical), act-5(Physical), hsp-6(Regulatory), hsp-60(Regulatory), ced-3(Physical)	body wall musculature, gonad, head, head neuron, nervous system, pharynx	body wall musculature, germ line, intestine, pharynx	adult Ce, larva Ce	1-cell embryo Ce, 1-day post-L4 adult hermaphrodite Ce, 2-days post-L4 adult hermaphrodite Ce, 3-days post-L4 adult hermaphrodite Ce, 4-days post-L4 adult hermaphrodite Ce, 7-10 days post-L4 adult hermaphrodite Ce, 10-days post-L4 adult hermaphrodite Ce, 20-days post-L4 adult hermaphrodite Ce, adult Ce, adult hermaphrodite Ce, all stages Ce, dauer larva Ce, embryo Ce, L1 larva Ce, L2 larva Ce, L2…	dilated cardiomyopathy 1R | Based on Sequence | DOID:0110456 | ENSEMBL:ENSG00000159251|OMIM:613424, hypertrophic cardiomyopathy 11 | Based on Sequence | DOID:0110317 | ENSEMBL:ENSG00000159251|OMIM:612098, nemaline myopathy 3 | Based on Sequence | DOID:0110927 | ENSEMBL:ENSG00000143632|OMIM:161800, thoracic aortic aneurysm | Based on Sequence | DOID:14004 | ENSEMBL:ENSG00000107796|OMIM:611788, atr…	ENSG00000163017 | ParaSite-Compara, ENSG00000143632 | ParaSite-Compara, ENSG00000159251 | ParaSite-Compara, ENSG00000107796 | ParaSite-Compara, ENSG00000123165 | Panther, ENSG00000169717 | Panther, ENSG00000184378 | Panther, ENSG00000182584 | Panther, ENSG00000117148 | Panther	WBPaper00000608(pmid17246100), WBPaper00000611(pmid6302275), WBPaper00000741(pmid6527380), WBPaper00000742(pmid6098683), WBPaper00000801(pmid4054096), WBPaper00000969(pmid3581169), WBPaper00000971(pmid3656446), WBPaper00001090(pmid3203906), WBPaper00001092(pmid2973125), WBPaper00001178(pmid2795655), WBPaper00001262(pmid2157142), WBPaper00001370(pmid2100265), WBPaper00001401(pmid1907494), WBPaper0…	Concise_description	act-3 encodes an invertebrate actin, highly similar to ACT-1, ACT-2, and ACT-4, that functions in body wall muscle; act-3 functions with two other action isoforms, act-1 and act-2, to control cytoplasmic microfilament function in the early embryo.
WBGene00000066	WBGene00000066	act-4	Live	M03F4.2	act4, CELE_M03F4.2	M03F4.2a, M03F4.2c, M03F4.2b.1, M03F4.2b.2, M03F4.2b.3, M03F4.2b.4, M03F4.2b.5, M03F4.2b.6	N.A.	CE12358, CE28620, CE37134	P10986, Q95ZL1, Q6A8K1	P10986	N.A.	NM_076441.4, NM_076440.6, NM_001029632.2	NP_508842.1, NP_001024803.1, NP_508841.1	X -6.199920	apoptosis fails to occur, apoptosis reduced, avoids bacterial lawn, body wall muscle myosin organization defective, body wall muscle sarcomere morphology variant, cell membrane organization biogenesis variant, chromosome condensation variant, cytokinesis variant emb, cytoplasmic processing body variant, dead eggs laid, distal tip cell migration variant, embryonic lethal, germ cell compartment mul…	N.A.	gk963311|Deletion|N.A.|Coding_exon, ttTi8432|Insertion|N.A.|N.A., gk279370|Substitution|N.A.|N.A., gk279371|Substitution|Missense|Coding_exon, gk279383|Substitution|Missense|Coding_exon, gk279385|Substitution|Missense|Coding_exon, gk279389|Substitution|Missense|Coding_exon, gk279391|Substitution|N.A.|N.A., gk473333|Substitution|Missense|Coding_exon, gk331463|Substitution|Missense|Coding_exon, gk3…	aspm-1(Physical), dlat-1(Physical), act-2(Physical), act-1(Physical), act-5(Physical), lev-11(Physical), lit-1(Physical), ced-3(Physical), dsh-1(Physical), hmp-1(Physical), unc-57(Physical), unc-60(Physical), gst-15(Physical)	body wall muscle quadrant, body wall musculature, gonad, pharyngeal muscle cell, pharynx, spermatheca, vulval muscle	germ line, NSM	adult Ce, embryo Ce, L1 larva Ce, L2 larva Ce, L4 larva Ce	1-day post-L4 adult hermaphrodite Ce, 2-days post-L4 adult hermaphrodite Ce, 3-days post-L4 adult hermaphrodite Ce, 4-days post-L4 adult hermaphrodite Ce, 5-days post-L4 adult hermaphrodite Ce, 10-days post-L4 adult hermaphrodite Ce, 20-days post-L4 adult hermaphrodite Ce, adult Ce, adult hermaphrodite Ce, adult male Ce, all stages Ce, dauer larva Ce, embryo Ce, L1 larva Ce, L2 larva Ce, L2d larv…	dilated cardiomyopathy 1R | Based on Sequence | DOID:0110456 | ENSEMBL:ENSG00000159251|OMIM:613424, hypertrophic cardiomyopathy 11 | Based on Sequence | DOID:0110317 | ENSEMBL:ENSG00000159251|OMIM:612098, nemaline myopathy 3 | Based on Sequence | DOID:0110927 | ENSEMBL:ENSG00000143632|OMIM:161800, thoracic aortic aneurysm | Based on Sequence | DOID:14004 | ENSEMBL:ENSG00000107796|OMIM:611788, atr…	ENSG00000163017 | ParaSite-Compara, ENSG00000143632 | ParaSite-Compara, ENSG00000107796 | ParaSite-Compara, ENSG00000159251 | ParaSite-Compara, ENSG00000075624 | Inparanoid_8, ENSG00000184009 | Inparanoid_8, ENSG00000123165 | Panther, ENSG00000169717 | Panther, ENSG00000184378 | Panther, ENSG00000182584 | Panther, ENSG00000117148 | Panther	WBPaper00000801(pmid4054096), WBPaper00000969(pmid3581169), WBPaper00001003(pmid3478715), WBPaper00001090(pmid3203906), WBPaper00001092(pmid2973125), WBPaper00001178(pmid2795655), WBPaper00001262(pmid2157142), WBPaper00001370(pmid2100265), WBPaper00001400(pmid1848665), WBPaper00001567(pmid1302005), WBPaper00001850(pmid8406009), WBPaper00001895(pmid8106548), WBPaper00001905(pmid8299960), WBPaper00…	Concise_description	act-4 encodes an actin isoform that is most similar to act-2 in amino acid sequence; an act-4 reporter gene is expressed in body wall and vulval muscles and the spermatheca.
WBGene00000067	WBGene00000067	act-5	Live	T25C8.2	CELE_T25C8.2	T25C8.2.1, T25C8.2.2, T25C8.2.3	N.A.	CE16463	O45815	O45815	N.A.	NM_067408.4	NP_499809.1	III 21.292030	apoptosis fails to occur, apoptosis reduced, asymmetric cell division defective early emb, avoids bacterial lawn, body wall muscle myosin organization defective, body wall muscle sarcomere morphology variant, cell membrane organization biogenesis variant, chromosome condensation variant, cytoplasmic processing body variant, dead eggs laid, diakinesis progression during oogenesis variant, diploten…	lethal, pathogen release variant	ok1397|Deletion|N.A.|Coding_exon, dt2017|Deletion|N.A.|Coding_exon, gk963552|Deletion|N.A.|Coding_exon, gk963904|Deletion|N.A.|Coding_exon, dt2019|Substitution|N.A.|Coding_exon, gk190794|Substitution|Missense|Coding_exon, gk190795|Substitution|Missense|Coding_exon, gk190798|Substitution|Missense|Coding_exon, gk774551|Substitution|Missense|Coding_exon, gk775325|Substitution|Missense|Coding_exon, g…	wts-1(Regulatory), clic-1(Regulatory), chc-1(Regulatory), act-4(Physical), cls-2(Physical), act-3(Physical), act-2(Physical), act-1(Physical)	excretory canal, excretory cell, gonad, intestine, pharyngeal-intestinal valve, rect_D, rect_VL, rect_VR	CEM, germ line, HOB, IL2 neuron, intestine, pharyngeal muscle cell, ray neuron type B	adult Ce, embryo Ce, L1 larva Ce, L2 larva Ce, L3 larva Ce, L4 larva Ce	1-day post-L4 adult hermaphrodite Ce, 2-days post-L4 adult hermaphrodite Ce, 3-days post-L4 adult hermaphrodite Ce, 5-days post-L4 adult hermaphrodite Ce, 6-days post-L4 adult hermaphrodite Ce, 7-10 days post-L4 adult hermaphrodite Ce, 11-15 days post-L4 adult hermaphrodite Ce, 24-cell embryo Ce, 96-cell embryo Ce, adult Ce, adult hermaphrodite Ce, all stages Ce, dauer larva Ce, embryo Ce, L1 lar…	dilated cardiomyopathy 1R | Based on Sequence | DOID:0110456 | ENSEMBL:ENSG00000159251|OMIM:613424, hypertrophic cardiomyopathy 11 | Based on Sequence | DOID:0110317 | ENSEMBL:ENSG00000159251|OMIM:612098, nemaline myopathy 3 | Based on Sequence | DOID:0110927 | ENSEMBL:ENSG00000143632|OMIM:161800, thoracic aortic aneurysm | Based on Sequence | DOID:14004 | ENSEMBL:ENSG00000107796|OMIM:611788, atr…	ENSG00000107796 | ParaSite-Compara, ENSG00000163017 | ParaSite-Compara, ENSG00000143632 | ParaSite-Compara, ENSG00000159251 | ParaSite-Compara	WBPaper00001895(pmid8106548), WBPaper00002748(pmid9113409), WBPaper00004403(pmid11099034), WBPaper00005707(pmid12530969), WBPaper00006387(pmid14755799), WBPaper00024233(pmid15177034), WBPaper00025088(pmid15837805), WBPaper00025171(pmid15872090), WBPaper00027028(pmid16407404), WBPaper00031564(pmid18316030), WBPaper00038491(pmid21647448), WBPaper00040246(pmid21949650), WBPaper00040301(pmid21945576)…	Concise_description	act-5 encodes an ortholog of human cytoplasmic actin; act-5 is required for formation of the terminal web and microvilli on the apical surface of intestinal cells; act-5 also plays a role in mediating non-lytic exit of intracellular parasites from the intestine; act-5 is expressed only in intestinal cells and in the excretory cell; in the intestine, ACT-5 localizes to microvilli and the terminal …
WBGene00000068	WBGene00000068	acy-1	Live	F17C8.1	sgs-1, CELE_F17C8.1	F17C8.1	N.A.	CE00955	Q19523	Q19523	N.A.	NM_065569.3	NP_497970.1	III -2.648999	aldicarb resistant, serotonin induced pumping variant, transgene expression reduced	antimicrobial gene expression variant, axon regeneration defective, hyperactive, lethal, light response variant, pathogen susceptibility increased, quiescence variant, sterile	tm5028|Deletion|N.A.|Coding_exon, gk964342|Deletion|N.A.|Coding_exon, pk301|Substitution|Missense|Coding_exon, pk363|Substitution|Missense|Coding_exon, pk384|Substitution|Missense|Coding_exon, pk393|Substitution|Missense|Coding_exon, pk484|Substitution|Missense|Coding_exon, pk485|Substitution|Missense|Coding_exon, pk487|Substitution|Missense|Coding_exon, pk862|Substitution|N.A.|N.A., pk863|Substi…	ric-8(Genetic), lys-8(Regulatory), spp-7(Regulatory), unc-108(Genetic)	body wall musculature, CANL, CANR, dorso-rectal ganglion, head ganglion, lumbar ganglion, neuron, preanal ganglion, ventral nerve cord, vulval muscle	ASER, body wall musculature, DA neuron, dopaminergic neuron, germ line, I5 neuron, neuron, OLL, PLM, PVD, retrovesicular ganglion, SAB, VA neuron	all stages Ce	1-day post-L4 adult hermaphrodite Ce, 2-days post-L4 adult hermaphrodite Ce, 3-days post-L4 adult hermaphrodite Ce, 4-cell embryo Ce, 24-cell embryo Ce, adult Ce, adult hermaphrodite Ce, all stages Ce, blastula embryo Ce, dauer larva Ce, embryo Ce, L1 larva Ce, L2 larva Ce, L3 larva Ce, L4 larva Ce, larva Ce	N.A.	ENSG00000162104 | ParaSite-Compara;Inparanoid_8;Panther	WBPaper00002824(pmid9203577), WBPaper00003038(pmid9526004), WBPaper00003207(pmid9724641), WBPaper00005275(pmid12019229), WBPaper00005391(pmid12101090), WBPaper00025141(pmid15780142), WBPaper00026667(pmid16049479), WBPaper00026941(pmid16272411), WBPaper00027337(pmid16624912), WBPaper00029084(pmid17276913), WBPaper00031383(pmid18185515), WBPaper00031865(pmid18463287), WBPaper00032087(pmid18687026),…	Concise_description	acy-1 encodes an adenylyl cyclase that is most closely related to the divergent mouse isoform type IX; acy-1 is required for viability, muscle contraction, locomotion, molting, and regulation of sleep-like behavior (lethargus) during larval development; acy-1 acts genetically downstream of gsa-1 and is expressed in excitable cells.
WBGene00000069	WBGene00000069	acy-2	Live	C10F3.3	CELE_C10F3.3	C10F3.3	N.A.	CE24798	O16880	O16880	N.A.	NM_072152.3	NP_504553.1	V -0.584174	locomotion variant, long, pale, thin	lethal, sterile	ok3003|Deletion|N.A.|Coding_exon, tm8331|Deletion|N.A.|Coding_exon, gk236306|Substitution|Missense|Coding_exon, gk236308|Substitution|Missense|Coding_exon, gk236309|Substitution|Missense|Coding_exon, gk236310|Substitution|Missense|Coding_exon, gk236311|Substitution|Missense|Coding_exon, gk236312|Substitution|Missense|Coding_exon, gk837123|Substitution|Missense|Coding_exon, gk424668|Substitution|M…	N.A.	CANL, CANR, head ganglion, ventral cord neuron	DA neuron, neuron, VA neuron, ventral nerve cord	N.A.	1-cell embryo Ce, 1-day post-L4 adult hermaphrodite Ce, 2-days post-L4 adult hermaphrodite Ce, 10-days post-L4 adult hermaphrodite Ce, 20-days post-L4 adult hermaphrodite Ce, adult Ce, dauer larva Ce, embryo Ce, L1 larva Ce, L2 larva Ce, L3 larva Ce, L4 larva Ce, larva Ce	N.A.	ENSG00000129467 | ParaSite-Compara;Panther, ENSG00000121281 | ParaSite-Compara;Panther, ENSG00000078295 | ParaSite-Compara;Panther	WBPaper00003207(pmid9724641), WBPaper00038491(pmid21647448), WBPaper00042358(pmid23633751)	Concise_description	acy-2 encodes an adenylyl cyclase; an intragenic deletion of acy-2 is lethal at the first larval stage of development; the terminal phenotype resembles that seen in loss-of-function gsa-1 mutants.
WBGene00000070	WBGene00000070	acy-3	Live	C44F1.5	CELE_C44F1.5	C44F1.5.1, C44F1.5.2	N.A.	CE50839	G5EE33	G5EE33	TF352604	NM_065364.4	NP_497765.4	III -4.252564	fat content reduced, gene expression level high, mitochondrial content variant, mitochondrial metabolism variant, organism development variant, organism oxidative stress response variant, oxygen consumption increased, paraquat resistant, protein aggregation variant	N.A.	tm2461|Deletion|N.A.|Coding_exon, tm10637|Deletion|N.A.|Coding_exon, gk171490|Substitution|N.A.|N.A., gk171491|Substitution|N.A.|N.A., gk171493|Substitution|Missense|Coding_exon, gk171494|Substitution|N.A.|Coding_exon, gk171498|Substitution|Missense|Coding_exon, gk171501|Substitution|Missense|Coding_exon, gk649661|Substitution|N.A.|N.A., gk510168|Substitution|N.A.|N.A., gk449060|Substitution|N.A.…	let-756(Genetic), egl-15(Genetic), kxd-1(Physical)	N.A.	body wall musculature, intestine, muscle cell, neuron, OLL, PVD	N.A.	1-day post-L4 adult hermaphrodite Ce, 2-days post-L4 adult hermaphrodite Ce, 3-days post-L4 adult hermaphrodite Ce, 4-cell embryo Ce, 7-10 days post-L4 adult hermaphrodite Ce, adult Ce, adult hermaphrodite Ce, all stages Ce, dauer larva Ce, embryo Ce, L1 larva Ce, L2 larva Ce, L2d larva Ce, L3 larva Ce, L4 larva Ce, L4 larva male Ce	N.A.	ENSG00000121281 | Panther, ENSG00000129467 | Panther, ENSG00000078295 | Panther	WBPaper00038491(pmid21647448), WBPaper00048623(pmid26424149)	Concise_description	acy-3 encodes a predicted member of the adenylyl cyclase family with highest similarity to human adenylate cyclase type 5; expressed in the support cells of ciliated neurons, in the head and tail ganglia, in two pairs of neurons in the retrovesicular ganglia, and in the spermatheca.
WBGene00000071	WBGene00000071	acy-4	Live	T01C2.1	CELE_T01C2.1	T01C2.1	N.A.	CE42417	Q966F9	Q966F9	N.A.	NM_072085.5	NP_504486.4	V -1.331829	N.A.	food dependent growth variant, larval arrest, lethal, male mating defective, oocyte meiotic maturation variant, sterile	ok1806|Deletion|N.A.|Coding_exon, tm2510|Deletion|N.A.|Coding_exon, gk948361|Deletion|N.A.|N.A., gk235557|Substitution|N.A.|N.A., gk235562|Substitution|Missense|Coding_exon, gk388477|Substitution|Missense|Coding_exon, gk600739|Substitution|Missense|Coding_exon, gk315039|Substitution|Missense|Coding_exon, gk616827|Substitution|Missense|Coding_exon, gk342394|Substitution|Missense|Coding_exon, gk860…	glp-1(Genetic), spr-5(Genetic), spr-2(Genetic), spr-4(Genetic), tom-1(Genetic), uev-1(Genetic), pde-6(Genetic), sacy-1(Genetic), twk-1(Genetic), sacy-3(Genetic), sacy-2(Genetic), sacy-4(Genetic), spr-3(Genetic), spr-1(Genetic)	N.A.	AFD, DD neuron, GABAergic neuron, neuron	N.A.	1-day post-L4 adult hermaphrodite Ce, 2-days post-L4 adult hermaphrodite Ce, 4-cell embryo Ce, 7-10 days post-L4 adult hermaphrodite Ce, 10-days post-L4 adult hermaphrodite Ce, 20-days post-L4 adult hermaphrodite Ce, adult Ce, adult hermaphrodite Ce, dauer larva Ce, embryo Ce, L1 larva Ce, L2 larva Ce, L2d larva Ce, L3 larva Ce, L4 larva Ce, L4-adult lethargus Ce, larva Ce	autosomal recessive nonsyndromic deafness 44 | Based on Sequence | DOID:0110501 | ENSEMBL:ENSG00000164742|OMIM:610154	ENSG00000164742 | ParaSite-Compara;Inparanoid_8, ENSG00000173175 | Inparanoid_8;Panther, ENSG00000174233 | Inparanoid_8;Panther, ENSG00000155897 | Inparanoid_8, ENSG00000078295 | Inparanoid_8	WBPaper00033447(pmid19502483), WBPaper00038491(pmid21647448), WBPaper00041364(pmid22887816), WBPaper00049554(pmid27153157)	Concise_description	acy-4 encodes an adenylate cyclase most similar to vertebrate type V and type VI adenylate cyclases; by homology, ACY-4 is a predicted plasma membrane protein that catalyzes the conversion of ATP to cyclic AMP, a key second messenger in intracellular signaling.
WBGene00000072	WBGene00000072	add-1	Live	F39C12.2	CELE_F39C12.2	F39C12.2e, F39C12.2c, F39C12.2d, F39C12.2b, F39C12.2a	N.A.	CE28308, CE28309, CE29794, CE30979, CE34553	Q9U9K0, G8JYB0	Q9U9K0	TF313003	NM_001029472.2, NM_001029468.2, NM_001029471.1, NM_001029469.2, NM_001029470.2	NP_001024640.1, NP_001024641.1, NP_001024639.1, NP_001024643.1, NP_001024642.1	X -6.223509	transgene induced cosuppression variant	environmental stimuli induced gene expression variant, memory retention defective, postsynaptic region morphology variant	tm3760|Deletion|N.A.|Coding_exon, gk963311|Deletion|N.A.|Coding_exon, gk279098|Substitution|Missense|Coding_exon, gk279100|Substitution|Missense|Coding_exon, gk279102|Substitution|Missense|Coding_exon, gk279103|Substitution|Missense|Coding_exon, gk279104|Substitution|Missense|Coding_exon, gk279105|Substitution|Missense|Coding_exon, gk279106|Substitution|Missense|Coding_exon, gk279107|Substitution…	glr-1(Regulatory), magi-1(Physical)	AIBL, AIBR, ASJL, ASJR, AVAL, AVAR, AVBL, AVBR, AVDL, AVDR, AVEL, AVER, AVJL, AVJR, CANL, CANR, coelomocyte, GLRDL, GLRDR, head neuron, hypodermis, intestine, nerve ring, nervous system, pharyngeal-intestinal valve, pharynx, PVCL, PVCR, rectal epithelium, RIML, RIMR, RMDDL, RMDDR, RMDL, RMDR, RMDVL, RMDVR, RMED, RMEL, RMER, RMEV, seam cell, SMDDL, SMDDR, SMDVL, SMDVR, tail neuron, ventral cord ne…	amphid neuron, AVA, AVE, body wall musculature, DA neuron, dorsal nerve cord, GABAergic neuron, I5 neuron, intestine, lateral nerve cord, nerve ring, neuron, NSM, OLL, phasmid neuron, PVD, retrovesicular ganglion, SAB, somatic neuron, tail neuron, VA neuron, ventral nerve cord, vulval muscle	adult Ce, all stages Ce, larva Ce	1-day post-L4 adult hermaphrodite Ce, 2-days post-L4 adult hermaphrodite Ce, 7-10 days post-L4 adult hermaphrodite Ce, 10-days post-L4 adult hermaphrodite Ce, 20-days post-L4 adult hermaphrodite Ce, adult Ce, adult hermaphrodite Ce, dauer larva Ce, embryo Ce, L1 larva Ce, L2 larva Ce, L3 larva Ce, L4 larva Ce, L4-adult lethargus Ce, larva Ce	essential hypertension | Based on Sequence | DOID:10825 | ENSEMBL:ENSG00000087274|OMIM:145500	ENSG00000087274 | ParaSite-Compara;Inparanoid_8;Panther, ENSG00000148700 | ParaSite-Compara;Inparanoid_8;Panther, ENSG00000075340 | ParaSite-Compara;Inparanoid_8;Panther	WBPaper00038491(pmid21647448), WBPaper00040733(pmid22307086), WBPaper00045009(pmid24630719)	Concise_description	add-1 encodes an ortholog of the cytoskeletal protein alpha-adducin (ADD1, OMIM:102680, mutations are associated with susceptibility to salt-sensitive essential hypertension); by homology, ADD-1 is predicted to be a cell membrane-associated protein that mediates localized changes in the cytoskeleton in response to activation of signal transduction cascades; in C. elegans, ADD-1 activity is requir…
WBGene00000073	WBGene00000073	add-2	Live	F57F5.4	CELE_F57F5.4	F57F5.4a.1, F57F5.4a.2, F57F5.4a.3, F57F5.4b	N.A.	CE06002, CE40075	Q20952, Q1ZXU2	Q20952	TF313003	NM_001047666.3, NM_001047665.3	NP_001041130.1, NP_001041131.1	V 3.575517	N.A.	N.A.	otn2101|Substitution|Missense|Coding_exon, gk248653|Substitution|Missense|Coding_exon, gk248656|Substitution|Missense|Coding_exon, gk248660|Substitution|N.A.|N.A., gk248661|Substitution|N.A.|N.A., gk248662|Substitution|N.A.|N.A., gk248663|Substitution|N.A.|N.A., gk699619|Substitution|N.A.|N.A., gk852617|Substitution|Missense|Coding_exon, gk897444|Substitution|Missense|Coding_exon, gk773734|Substi…	smo-1(Physical)	N.A.	dopaminergic neuron, germline precursor cell, intestine, pharyngeal muscle cell	N.A.	1-day post-L4 adult hermaphrodite Ce, 2-days post-L4 adult hermaphrodite Ce, 3-fold embryo Ce, 4-days post-L4 adult hermaphrodite Ce, 5-days post-L4 adult hermaphrodite Ce, 10-days post-L4 adult hermaphrodite Ce, 20-days post-L4 adult hermaphrodite Ce, adult Ce, adult hermaphrodite Ce, all stages Ce, blastula embryo Ce, dauer larva Ce, embryo Ce, L1 larva Ce, L2 larva Ce, L2d larva Ce, L3 larva C…	essential hypertension | Based on Sequence | DOID:10825 | ENSEMBL:ENSG00000087274|OMIM:145500	ENSG00000148700 | ParaSite-Compara;Panther, ENSG00000075340 | ParaSite-Compara;Panther, ENSG00000087274 | ParaSite-Compara;Panther	WBPaper00038491(pmid21647448)	Concise_description	add-2 encodes a protein containing an alpha-adducin-like head domain that while highly similar in sequence to the head domain of vertebrate and Drosophila adducins, atypically resides at the C-, rather than N-, terminus of the protein; by homology, ADD-2 is predicted to be a cell membrane-associated cytoskeletal protein that mediates cytoskeletal rearrangements in response to activation of signal…
WBGene00000074	WBGene00000074	adm-2	Live	C04A11.4	CELE_C04A11.4	C04A11.4	N.A.	CE07906	G5EDW5	G5EDW5	N.A.	NM_077890.3	NP_510291.1	X 14.341230	protein expression reduced	N.A.	ok3178|Deletion|N.A.|Coding_exon, gk960830|Deletion|N.A.|Coding_exon, gk963311|Deletion|N.A.|Coding_exon, gk299274|Substitution|Missense|Coding_exon, gk299279|Substitution|Missense|Coding_exon, gk299288|Substitution|Missense|Coding_exon, gk299291|Substitution|N.A.|N.A., gk299292|Substitution|N.A.|N.A., gk299293|Substitution|N.A.|N.A., gk299294|Substitution|N.A.|N.A., gk908903|Substitution|Missens…	B0303.7(Physical), hum-1(Physical), magu-2(Physical)	N.A.	ASER, excretory cell, germ line, OLL, PVD	N.A.	1-cell embryo Ce, 1-day post-L4 adult hermaphrodite Ce, 2-days post-L4 adult hermaphrodite Ce, 3-days post-L4 adult hermaphrodite Ce, 7-10 days post-L4 adult hermaphrodite Ce, adult Ce, adult hermaphrodite Ce, all stages Ce, blastula embryo Ce, dauer larva Ce, embryo Ce, L1 larva Ce, L2 larva Ce, L2d larva Ce, L3 larva Ce, L4 larva Ce, larva Ce	N.A.	ENSG00000148848 | Inparanoid_8;Panther, ENSG00000135074 | Inparanoid_8;Panther, ENSG00000149451 | Inparanoid_8;Panther, ENSG00000143537 | Inparanoid_8;Panther, ENSG00000168615 | Inparanoid_8;Panther, ENSG00000151651 | Inparanoid_8;Panther, ENSG00000042980 | Inparanoid_8;Panther, ENSG00000008277 | Panther, ENSG00000114948 | Panther, ENSG00000073670 | Panther, ENSG00000104755 | Panther, ENSG0000016…	WBPaper00038491(pmid21647448)	Concise_description	adm-2 encodes a protein containing a snake venom disintegrin-domain and a metalloprotease-like domain (i.e., a protein of the ADAM family); like ADM-1, ADM-2 is homologous to a mammalian sperm glycoprotein (PH-30/fertilin) implicated in sperm-egg fusion, and ADM-2 might thus be a fusogenic protein mediating the merging of plasma membranes during development.
WBGene00000075	WBGene00000075	adm-4	Live	ZK154.7	CELE_ZK154.7	ZK154.7	N.A.	CE15265	Q94316	Q94316	N.A.	NM_076917.3	NP_509318.1	X -1.206455	cell fate specification variant, maternal sterile, multiple anchor cells, organism development variant, sick	N.A.	ok265|Deletion|N.A.|Coding_exon, gk951512|Deletion|Frameshift|Coding_exon, gk960289|Deletion|N.A.|Coding_exon, gk963311|Deletion|N.A.|Coding_exon, gk286053|Substitution|N.A.|N.A., gk286054|Substitution|N.A.|N.A., gk286055|Substitution|Missense|Coding_exon, gk286057|Substitution|Missense|Coding_exon, gk286058|Substitution|Missense|Coding_exon, gk286059|Substitution|Missense|Coding_exon, gk286060|S…	glp-1(Genetic), sup-17(Genetic), daf-2(Genetic)	intestine, pharynx, spermatheca, tail	intestine, NSM	adult Ce, larva Ce	1-cell embryo Ce, 1-day post-L4 adult hermaphrodite Ce, 2-days post-L4 adult hermaphrodite Ce, 3-days post-L4 adult hermaphrodite Ce, 6-days post-L4 adult hermaphrodite Ce, 7-10 days post-L4 adult hermaphrodite Ce, adult Ce, adult hermaphrodite Ce, all stages Ce, dauer larva Ce, embryo Ce, L1 larva Ce, L2 larva Ce, L2d larva Ce, L3 larva Ce, L4 larva Ce, L4-adult lethargus Ce	N.A.	ENSG00000151694 | ParaSite-Compara;Inparanoid_8;Panther	WBPaper00026838(pmid16197940), WBPaper00030736(pmid17540043), WBPaper00036053(pmid20220101), WBPaper00038491(pmid21647448), WBPaper00040714(pmid22284182)	Concise_description	adm-4 encodes a member of the ADAM (disintegrin plus metalloprotease) family; ADM-4 is highly expressed in most post-embryonic tissues.
WBGene00000076	WBGene00000076	adn-1	Live	N.A.	N.A.	N.A.	N.A.	N.A.	N.A.	Q94316	N.A.	N.A.	N.A.	I 3.670900	N.A.	axon trajectory variant, distal tip cell migration variant, dumpy, excretory canal short, first polar body position variant, locomotion variant	N.A.	N.A.	N.A.	N.A.	N.A.	N.A.	N.A.	N.A.	N.A.	Concise_description	adn-1 was identified in screens for mutations that disrupt axonal growth and guidance of the PVP neurons that pioneer the ventral nerve cord; mutations in adn-1 result in a range of cell migration and/or adhesion defects including abnormally short excretory canals, distal tip cells that are detached from adjacent germ cells, and in the embryo, first polar bodies that fail to remain at the anterio…
WBGene00000077	WBGene00000077	adn-2	Live	N.A.	N.A.	N.A.	N.A.	N.A.	N.A.	Q94316	N.A.	N.A.	N.A.	V -0.096901	N.A.	alae variant, distal tip cell migration variant, excretory canal short, first polar body position variant	N.A.	N.A.	N.A.	N.A.	N.A.	N.A.	N.A.	N.A.	N.A.	Concise_description	adn-2 affects excretory canal morphogenesis, alae morphogenesis, the distal tip cell attachment to the germ cells, and first polar body positioning.
WBGene00000078	WBGene00000078	adp-1	Live	N.A.	N.A.	N.A.	N.A.	N.A.	N.A.	Q94316	N.A.	N.A.	N.A.	II 2.676125	N.A.	ammonium chloride adaptation defective, habituation variant, odorant adaptation variant, sodium acetate adaptation defective, sodium chloride adaptation defective	N.A.	osm-9(Genetic)	N.A.	N.A.	N.A.	N.A.	N.A.	N.A.	WBPaper00002166(pmid7718242), WBPaper00002858(pmid10456062), WBPaper00005150(pmid11867526), WBPaper00026948(pmid16281027), WBPaper00028460(pmid16950159), WBPaper00038487(pmid21642964), WBPaper00045604(pmid25108196)	Concise_description	adp-1 affects calcium-dependent adaptation to AWC-sensed volatile odorants and adaptation to salts.
WBGene00000079	WBGene00000079	adr-1	Live	H15N14.1	adr-1c, adr-1d, adr-1e, adr-1f, adr-1g, CELE_H15N14.1	H15N14.1f, H15N14.1e, H15N14.1c, H15N14.1d, H15N14.1g	N.A.	CE32459, CE33125, CE33126, CE33127, CE33128	Q9U3D6	Q9U3D6	TF350325	NM_182001.3, NM_182003.3, NM_059753.5, NM_059752.5, NM_182002.3	NP_871802.1, NP_492153.2, NP_871803.1, NP_871801.1, NP_492154.2	I 2.355040	germ cell compartment expansion variant, germ cell compartment morphology variant, germ cell compartment size variant, germline nuclear positioning variant, larval arrest, molt defect, oogenesis variant, rachis morphology variant, reduced brood size	egg laying variant, protruding vulva	gv6|Deletion|N.A.|Coding_exon, tm668|Deletion|N.A.|Coding_exon, cxTi6721|Insertion|N.A.|Coding_exon, gk115623|Substitution|N.A.|N.A., gk115624|Substitution|Missense|Coding_exon, gk115626|Substitution|Missense|Coding_exon, gk115627|Substitution|Missense|Coding_exon, gk115628|Substitution|Missense|Coding_exon, gk115629|Substitution|Missense|Coding_exon, gk115630|Substitution|Missense|Coding_exon, g…	pas-2(Physical), pas-4(Physical), zen-4(Physical), lin-41(Physical)	nervous system, vulva	AFD, germ line, NSM, PLM	adult Ce, elongating embryo Ce, embryo Ce, enclosing embryo Ce, fully-elongated embryo Ce, gastrulating embryo Ce, L1 larva Ce, L2 larva Ce, L3 larva Ce, L4 larva Ce	1-day post-L4 adult hermaphrodite Ce, 3-fold embryo Ce, 6-days post-L4 adult hermaphrodite Ce, 7-10 days post-L4 adult hermaphrodite Ce, 10-days post-L4 adult hermaphrodite Ce, 20-days post-L4 adult hermaphrodite Ce, adult Ce, adult hermaphrodite Ce, all stages Ce, dauer larva Ce, embryo Ce, L1 larva Ce, L2 larva Ce, L3 larva Ce, L4 larva Ce, L4-adult lethargus Ce	N.A.	N.A.	WBPaper00003662(pmid10446229), WBPaper00005518(pmid12419225), WBPaper00005596(pmid12426375), WBPaper00006231(pmid14657490), WBPaper00030951(pmid17704769), WBPaper00032118(pmid18719245), WBPaper00032178(pmid18784652), WBPaper00032474(pmid19112503), WBPaper00035228(pmid19805813), WBPaper00035578(pmid20011587), WBPaper00044827(pmid24508457), WBPaper00045975(pmid25373143), WBPaper00049275(pmid2691755…	Concise_description	adr-1 encodes, through alternative splicing, at least five isoforms of an adenosine deaminase that acts on RNA (ADAR); ADARs are RNA-editing enzymes that deaminate adenosines to create inosines in double-stranded RNA (dsRNA); adr-1 is expressed in embryos, most or all neurons (e.g., sensory neurons and cilia, the ventral nerve cord, motor neurons and interneurons) and in the developing (but not t…
WBGene00000080	WBGene00000080	adr-2	Live	T20H4.4	CELE_T20H4.4	T20H4.4.1, T20H4.4.2	CEOP3424	CE25120	Q22618	Q22618	N.A.	NM_066193.4	NP_498594.1	III -0.767922	N.A.	lethal, RNA processing variant, sterile	ok735|Deletion|N.A.|Coding_exon, gv42|Deletion|N.A.|Coding_exon, tm670|Deletion|N.A.|Coding_exon, gk178064|Substitution|Missense|Coding_exon, gk178066|Substitution|N.A.|Coding_exon, gk785327|Substitution|N.A.|Coding_exon, gk896053|Substitution|Missense|Coding_exon, gk465242|Substitution|Missense|Coding_exon, gk590981|Substitution|Missense|Coding_exon, gk919727|Substitution|Missense|Coding_exon, g…	adbp-1(Physical | Regulatory)	germ line	germ line	adult Ce, embryo Ce	1-cell embryo Ce, 1-day post-L4 adult hermaphrodite Ce, 2-days post-L4 adult hermaphrodite Ce, 3-days post-L4 adult hermaphrodite Ce, 7-10 days post-L4 adult hermaphrodite Ce, 10-days post-L4 adult hermaphrodite Ce, 20-days post-L4 adult hermaphrodite Ce, adult Ce, adult hermaphrodite Ce, all stages Ce, blastula embryo Ce, dauer larva Ce, embryo Ce, L1 larva Ce, L2 larva Ce, L3 larva Ce, L4 larva…	dyschromatosis symmetrica hereditaria | Based on Sequence | DOID:0060257 | ENSEMBL:ENSG00000160710|OMIM:127400, Aicardi-Goutieres syndrome | Based on Sequence | DOID:0050629 | ENSEMBL:ENSG00000160710|OMIM:615010	ENSG00000140955 | ParaSite-Compara, ENSG00000164113 | ParaSite-Compara, ENSG00000160710 | ParaSite-Compara, ENSG00000197381 | Inparanoid_8;Panther, ENSG00000185736 | Inparanoid_8;Panther	WBPaper00003662(pmid10446229), WBPaper00005518(pmid12419225), WBPaper00005596(pmid12426375), WBPaper00006231(pmid14657490), WBPaper00032118(pmid18719245), WBPaper00032169(pmid18780728), WBPaper00032178(pmid18784652), WBPaper00032474(pmid19112503), WBPaper00035578(pmid20011587), WBPaper00038491(pmid21647448), WBPaper00044827(pmid24508457), WBPaper00045975(pmid25373143), WBPaper00049275(pmid2691755…	Concise_description	adr-2 encodes an adenosine deaminase that acts on RNA (ADAR); ADARs are RNA-editing enzymes that deaminate adenosines to create inosines in double-stranded RNA (dsRNA); adr-2 is expressed ubiquitously in early embryos, as well as in the germline of early adults; ADR-2 is required for ADAR activity in vivo, and for normal chemotaxis.
WBGene00000081	WBGene00000081	ads-1	Live	Y50D7A.7	ADHAPS, Y50D7A.b, Y50D7A.b, Y50D7A.j, Y50D7A.j, Y50D7A.k, Y50D7A.k, CELE_Y50D7A.7	Y50D7A.7	N.A.	CE26144	O45218	O45218	TF313830	NM_064784.7	NP_497185.1	III -26.902929	embryonic lethal, larval arrest, slow growth	N.A.	gk962532|Tandem_duplication|N.A.|Coding_exon, gk963761|Tandem_duplication|N.A.|Coding_exon, gk964281|Tandem_duplication|N.A.|Coding_exon	N.A.	intestine	germ line, intestine	adult Ce, larva Ce	1-day post-L4 adult hermaphrodite Ce, 2-days post-L4 adult hermaphrodite Ce, 3-days post-L4 adult hermaphrodite Ce, 4-cell embryo Ce, 5-days post-L4 adult hermaphrodite Ce, 6-days post-L4 adult hermaphrodite Ce, 7-10 days post-L4 adult hermaphrodite Ce, 10-days post-L4 adult hermaphrodite Ce, 11-15 days post-L4 adult hermaphrodite Ce, 20-days post-L4 adult hermaphrodite Ce, 24-cell embryo Ce, adu…	rhizomelic chondrodysplasia punctata type 3 | Based on Sequence | DOID:0110853 | ENSEMBL:ENSG00000018510|OMIM:600121	ENSG00000018510 | ParaSite-Compara;Inparanoid_8;Panther	WBPaper00004946(pmid11746760), WBPaper00005418(pmid12181365), WBPaper00038491(pmid21647448), WBPaper00042257(pmid23496871), WBPaper00049828(pmid27405932)	Concise_description	ads-1 is an ortholog of human AGPS (alkylglycerone phosphate synthase; OMIM:603051) that is required for the biosynthesis of ether lipids; mutation of human AGPS leads to type 3 rhizomelic chondrodysplasia punctata (OMIM:600121).
WBGene00000082	WBGene00000082	adt-1	Live	C02B4.1	CELE_C02B4.1	C02B4.1	N.A.	CE31872	G5ECS8	G5ECS8	TF315491	NM_077715.4	NP_510116.2	X 7.709581	N.A.	N.A.	cn30|Deletion|N.A.|Coding_exon, ok1965|Deletion|N.A.|Coding_exon, gk960078|Deletion|N.A.|Coding_exon, gk962118|Deletion|N.A.|Coding_exon, gk963311|Deletion|N.A.|Coding_exon, gk296953|Substitution|Missense|Coding_exon, gk296954|Substitution|Missense|Coding_exon, gk296959|Substitution|Missense|Coding_exon, gk296960|Substitution|Missense|Coding_exon, gk296961|Substitution|Missense|Coding_exon, gk296…	N.A.	amphid neuron, body wall musculature, head ganglion, pharyngeal muscle cell, ventral nerve cord, vulva	germline precursor cell, Z1, Z4	adult Ce, L1 larva Ce, L2 larva Ce, L3 larva Ce, L4 larva Ce	1-day post-L4 adult hermaphrodite Ce, 2-days post-L4 adult hermaphrodite Ce, 4-days post-L4 adult hermaphrodite Ce, adult Ce, adult hermaphrodite Ce, dauer larva Ce, embryo Ce, L1 larva Ce, L2 larva Ce, L3 larva Ce, L4 larva Ce	N.A.	ENSG00000156140 | ParaSite-Compara, ENSG00000087116 | ParaSite-Compara, ENSG00000138316 | ParaSite-Compara	WBPaper00005189(pmid11796737), WBPaper00037071(pmid20805556)	Concise_description	The adt-1 gene encodes a metalloproteinase with disintegrin-like and metalloproteinase with thrombospondin type I motifs (ADAMTS) that is required for male tail morphogenesis.
WBGene00000083	WBGene00000083	adt-2	Live	F08C6.1	sma-21, CELE_F08C6.1	F08C6.1a.1, F08C6.1a.2, F08C6.1c.1, F08C6.1c.2, F08C6.1b.1, F08C6.1b.2	N.A.	CE48012, CE33991, CE47865	Q19204, Q7Z291, Q7Z292	Q19204	TF315491	NM_001029361.3, NM_001029363.4, NM_001029362.3	NP_001024533.1, NP_001024534.2, NP_001024532.2	X -1.478892	annulae morphology variant, avoids bacterial lawn, body length variant, clear, cuticle morphology variant, dumpy, engulfment variant, gene expression level reduced, larval arrest, late larval arrest, locomotion variant, molt defect, shortened life span, slow growth, small, thin	adult growth variant, annulae morphology variant, body width variant, cell size decreased, dumpy, growth rate variant, lethal, molt defect, shortened life span, small, sterile	tm975|Deletion|N.A.|Coding_exon, gk963311|Deletion|N.A.|Coding_exon, tm7899|Deletion|N.A.|Coding_exon, ttTi10724|Insertion|N.A.|N.A., gk951489|Insertion|N.A.|N.A., otn3692|Substitution|N.A.|N.A., gk285545|Substitution|N.A.|N.A., gk285546|Substitution|N.A.|N.A., gk285551|Substitution|Missense|Coding_exon, gk285552|Substitution|Missense|Coding_exon, gk285553|Substitution|Missense|Coding_exon, gk285…	daf-12(Regulatory), dbl-1(Genetic | Regulatory), sma-20(Genetic), sma-6(Genetic), sma-2(Genetic), sma-3(Genetic), sma-4(Genetic), sma-9(Genetic), rnt-1(Genetic), sma-1(Genetic), col-19(Regulatory), gopc-1(Physical), crm-1(Physical), let-7(Regulatory)	amphid socket cell, IL socket cell, OL socket cell, PDE socket cell, phasmid socket cell, vulva	body wall musculature, intestine, neuron, OLL, PVD	adult Ce, L1 larva Ce, L2 larva Ce, L3 larva Ce, L4 larva Ce	1-day post-L4 adult hermaphrodite Ce, 2-days post-L4 adult hermaphrodite Ce, 4-days post-L4 adult hermaphrodite Ce, 7-10 days post-L4 adult hermaphrodite Ce, adult Ce, adult hermaphrodite Ce, all stages Ce, blastula embryo Ce, dauer larva Ce, embryo Ce, L1 larva Ce, L2 larva Ce, L2d larva Ce, L3 larva Ce, L4 larva Ce, larva Ce	N.A.	ENSG00000087116 | ParaSite-Compara, ENSG00000138316 | ParaSite-Compara, ENSG00000156140 | ParaSite-Compara	WBPaper00038069(pmid21256840)	Concise_description	adt-2 encodes a member of the ADAMTS (a disintegrin and metalloprotease with thrombospodin motif) family of secreated metalloproteases; ADT-2 binds to extracellular matrix and is involved in remodeling of the extracellular matrix; homozygous adt-2 mutants die at the 3-fold stage of embryogenesis or during hatching; adult worms are about 20% reduced body length as compared to the wild type; adt-2 …
WBGene00000084	WBGene00000084	aex-1	Live	D2030.10	CELE_D2030.10	D2030.10a.1, D2030.10a.2, D2030.10b	N.A.	CE30740, CE30741	G5EEU3, G5ECE1	G5EEU3	TF352526	NM_001025903.2, NM_170901.3	NP_740891.1, NP_001021074.1	I 2.207902	expulsion variant, locomotion variant, protein degradation variant	aboc expulsion missing, constipated, defecation variant	ttTi12386|Insertion|N.A.|Coding_exon, sa9|Substitution|Missense|Coding_exon, sa27|Substitution|Missense|Coding_exon, tg47|Substitution|Missense|Coding_exon, tg48|Substitution|Missense|Coding_exon, tg49|Substitution|Missense|Coding_exon, tg50|Substitution|N.A.|Coding_exon, gk115291|Substitution|Missense|Coding_exon, gk115292|Substitution|Missense|Coding_exon, gk115293|Substitution|Missense|Coding_…	dgk-1(Genetic), egl-30(Genetic), lin-15(Genetic)	amphid neuron, body wall musculature, intestine	intestine	N.A.	1-day post-L4 adult hermaphrodite Ce, 2-days post-L4 adult hermaphrodite Ce, 3-days post-L4 adult hermaphrodite Ce, 96-cell embryo Ce, adult Ce, adult hermaphrodite Ce, all stages Ce, blastula embryo Ce, dauer larva Ce, embryo Ce, L1 larva Ce, L2 larva Ce, L2d larva Ce, L3 larva Ce, L4 larva Ce, L4-adult lethargus Ce, larva Ce	N.A.	N.A.	WBPaper00001256(pmid2323555), WBPaper00002272(pmid7666193), WBPaper00004154(pmid10769229), WBPaper00005092(pmid11804572), WBPaper00006103(pmid14504222), WBPaper00027214(pmid16600994), WBPaper00032376(pmid19028454)	Concise_description	aex-1 encodes a novel, C2 calcium-binding domain protein that is similar to human BAP3 proteins and rat Munc13; in C. elegans, AEX-1 functions in retrograde signaling to regulate presynaptic activity and localization of the synaptic vesicle fusion protein UNC-13; AEX-1 is required for the defecation motor program, specifically the anterior body wall and enteric muscle contractions, and for normal…
WBGene00000085	WBGene00000085	aex-2	Live	T14B1.2	CELE_T14B1.2	T14B1.2	N.A.	CE31607	G5ECD9	G5ECD9	TF316587	NM_077225.5	NP_509626.2	X 1.424897	expulsion variant, protein degradation variant, transgene expression increased	aboc expulsion missing, anterior body contraction variant, constipated, defecation variant, expulsion defective	gk963311|Deletion|N.A.|Coding_exon, sa3|Substitution|Missense|Coding_exon, sa21|Substitution|Missense|Coding_exon, sa1040|Substitution|Missense|Coding_exon, gk290138|Substitution|N.A.|N.A., gk290139|Substitution|Missense|Coding_exon, gk290142|Substitution|Missense|Coding_exon, gk577933|Substitution|N.A.|N.A., gk809468|Substitution|Missense|Coding_exon, gk962707|Tandem_duplication|N.A.|Coding_exon…	unc-51(Genetic), mpk-1(Genetic), daf-18(Genetic), cdc-48.2(Genetic), ckb-2(Regulatory)	anal depressor muscle, anal sphincter muscle, hmc, intestinal muscle, nerve ring, pharynx, pm6, ventral nerve cord	AFD, ASER, neuron, NSM, PLM, ventral nerve cord	adult Ce, L1 larva Ce, L2 larva Ce, L3 larva Ce, L4 larva Ce	1-day post-L4 adult hermaphrodite Ce, 2-days post-L4 adult hermaphrodite Ce, 7-10 days post-L4 adult hermaphrodite Ce, adult Ce, dauer larva Ce, embryo Ce, L1 larva Ce, L2 larva Ce, L3 larva Ce, L4 larva Ce, larva Ce	N.A.	N.A.	WBPaper00001256(pmid2323555), WBPaper00002272(pmid7666193), WBPaper00002305(pmid8582640), WBPaper00003509(pmid10068647), WBPaper00006103(pmid14504222), WBPaper00032261(pmid18852466), WBPaper00032331(pmid18981407), WBPaper00042242(pmid23583549)	Concise_description	aex-2 encodes a G-protein-coupled receptor; aex-2 functions in the nervous system to activate a G(s) alpha (gsa-1) signaling pathway that regulates defecation in the hermaphrodite digestive tract; in regulating the defecation cycles, AEX-2 likely serves as the receptor for the NLP-40 neuropeptide secreted by the intestine; an AEX-2::GFP reporter fusion is expressed in the nerve ring, ventral nerv…
WBGene00000086	WBGene00000086	aex-3	Live	C02H7.3	CELE_C02H7.3	C02H7.3b, C02H7.3a	N.A.	CE16806, CE30850	O02626	O02626	TF318583	NM_001029171.3, NM_171618.3	NP_001024342.1, NP_741710.1	X -19.503960	aldicarb resistant, expulsion variant, growth rate variant, protein degradation variant	aboc expulsion missing, anterior body contraction defecation cycle variant, constipated, defecation variant, expulsion defective, extended life span	tm5659|Deletion|N.A.|Coding_exon, tm5999|Deletion|N.A.|Coding_exon, gk960489|Deletion|N.A.|Coding_exon, gk963311|Deletion|N.A.|Coding_exon, gk963652|Deletion|N.A.|Coding_exon, gk269772|Substitution|N.A.|N.A., gk269776|Substitution|Missense|Coding_exon, gk269780|Substitution|Missense|Coding_exon, gk269781|Substitution|Missense|Coding_exon, gk269782|Substitution|Missense|Coding_exon, gk269783|Subst…	unc-31(Genetic), unc-64(Genetic), rab-3(Regulatory), aex-6(Regulatory), rbf-1(Regulatory), hid-1(Regulatory), unc-51(Genetic), mpk-1(Genetic), cab-1(Physical)	intestine, neuron	CEM, DA neuron, dopaminergic neuron, GABAergic neuron, HOB, I5 neuron, IL2 neuron, intestine, neuron, ray neuron type B, retrovesicular ganglion, SAB, VA neuron	adult Ce, embryo Ce, L1 larva Ce, L2 larva Ce, L3 larva Ce, L4 larva Ce, larva Ce	1-day post-L4 adult hermaphrodite Ce, 2-days post-L4 adult hermaphrodite Ce, 24-cell embryo Ce, adult Ce, adult hermaphrodite Ce, all stages Ce, blastula embryo Ce, dauer larva Ce, embryo Ce, L1 larva Ce, L2 larva Ce, L3 larva Ce, L4 larva Ce, larva Ce	N.A.	ENSG00000110514 | ParaSite-Compara;Inparanoid_8;Panther	WBPaper00001256(pmid2323555), WBPaper00001709(pmid8462849), WBPaper00002272(pmid7666193), WBPaper00002485(pmid8807293), WBPaper00002590(pmid8901627), WBPaper00002776(pmid9136770), WBPaper00002918(pmid9334382), WBPaper00003883(pmid10625546), WBPaper00004331(pmid10970871), WBPaper00005092(pmid11804572), WBPaper00005939(pmid12807436), WBPaper00006071(pmid12872001), WBPaper00006103(pmid14504222), WBP…	Concise_description	aex-3 encodes a guanine nucleotide exchange factor for the rab-3 GTPase that is orthologous to human MAP kinase activating protein containing death domain (MADD, OMIM:603584); AEX-3 is required for intracellular vesicle trafficking as well as synaptic vesicle release and interacts with CAB-1 and RAB-3 to regulate separate pathways for neural activities such as defecation and male mating, respecti…
WBGene00000087	WBGene00000087	N.A.	Dead, merged into WBGene00006454	N.A.	N.A.	N.A.	N.A.	N.A.	N.A.	O02626	N.A.	N.A.	N.A.	N.A.	N.A.	N.A.	N.A.	N.A.	N.A.	N.A.	N.A.	N.A.	N.A.	N.A.	N.A.	N.A.
WBGene00000088	WBGene00000088	aex-5	Live	F32A7.6	kpc-3, kpc-5, CELE_F32A7.6	F32A7.6	N.A.	CE28554	P91863	P91863	N.A.	NM_061193.5	NP_493594.1	I 27.958200	avoids bacterial lawn, embryonic lethal, expulsion variant, fat content reduced, gonad development variant, larval arrest, locomotion variant, male gonad development variant, male somatic gonad development variant, pattern of transgene expression variant, protein degradation variant, reduced brood size, slow growth	aboc expulsion missing, constipated, defecation variant, fat content reduced, protein degradation variant	otn9413|Substitution|Missense|Coding_exon, gk130152|Substitution|Missense|Coding_exon, gk130154|Substitution|Missense|Coding_exon, gk710286|Substitution|Missense|Coding_exon, gk424560|Substitution|Missense|Coding_exon, gk318003|Substitution|Missense|Coding_exon, gk819177|Substitution|Missense|Coding_exon, gk419962|Substitution|N.A.|Coding_exon, gk910494|Substitution|Missense|Coding_exon, gk395762…	lin-15(Genetic), unc-51(Genetic), aex-4(Regulatory)	N.A.	body wall muscle cell, intestine, neuron, NSM	N.A.	1-day post-L4 adult hermaphrodite Ce, 2-days post-L4 adult hermaphrodite Ce, 7-10 days post-L4 adult hermaphrodite Ce, 24-cell embryo Ce, 96-cell embryo Ce, adult Ce, adult hermaphrodite Ce, all stages Ce, dauer larva Ce, embryo Ce, L1 larva Ce, L2 larva Ce, L2d larva Ce, L3 larva Ce, L4 larva Ce	N.A.	ENSG00000175426 | Panther	WBPaper00001256(pmid2323555), WBPaper00002272(pmid7666193), WBPaper00005092(pmid11804572), WBPaper00006103(pmid14504222), WBPaper00028453(pmid16945111), WBPaper00032261(pmid18852466), WBPaper00040284(pmid21980350), WBPaper00046633(pmid25849533)	Concise_description	an ortholog of calcium-dependent serine endoproteinases, the kex2/subtilisin-like proprotein convertase that affects defecation cycle and anterior body contractions; and is expressed in all muscle cells except pharyngeal muscles.
WBGene00000089	WBGene00000089	aex-6	Live	Y87G2A.4	rab-27, rab27, CELE_Y87G2A.4	Y87G2A.4	N.A.	CE23130	G5EBS5	G5EBS5	TF312895	NM_060975.3	NP_493376.1	I 21.434311	expulsion variant, larval arrest, locomotion variant, protruding vulva, reduced brood size	aboc expulsion missing, constipated, defecation variant, egg laying defective, sluggish	tm2270|Deletion|N.A.|Coding_exon, tm2302|Deletion|N.A.|Coding_exon, tm2306|Deletion|N.A.|Coding_exon, gk127301|Substitution|Missense|Coding_exon, gk127302|Substitution|Missense|Coding_exon, gk593725|Substitution|N.A.|N.A., gk420723|Substitution|N.A.|N.A., gk629427|Substitution|Missense|Coding_exon, gk423430|Substitution|Missense|Coding_exon, gk453490|Substitution|Missense|Coding_exon, gk883676|Su…	akt-1(Genetic), daf-5(Genetic), daf-16(Genetic), pdk-1(Genetic), rab-3(Genetic), aex-3(Regulatory), rbf-1(Physical | Regulatory)	ALML, ALMR, BDUL, BDUR, intestine, neuron	BAG, DA neuron, dopaminergic neuron, GABAergic neuron, intestine, neuron, OLL, PVD, VA neuron, ventral nerve cord	N.A.	1-cell embryo Ce, 1-day post-L4 adult hermaphrodite Ce, 2-days post-L4 adult hermaphrodite Ce, 3-days post-L4 adult hermaphrodite Ce, 4-cell embryo Ce, 6-days post-L4 adult hermaphrodite Ce, 7-10 days post-L4 adult hermaphrodite Ce, adult Ce, adult hermaphrodite Ce, all stages Ce, blastula embryo Ce, dauer larva Ce, embryo Ce, L1 larva Ce, L2 larva Ce, L3 larva Ce, L4 larva Ce, L4-adult lethargus…	Griscelli syndrome type 2 | Based on Sequence | DOID:0060833 | ENSEMBL:ENSG00000069974|OMIM:607624	ENSG00000041353 | ParaSite-Compara;Inparanoid_8;Panther, ENSG00000069974 | ParaSite-Compara;Inparanoid_8;Panther	WBPaper00001256(pmid2323555), WBPaper00002272(pmid7666193), WBPaper00006103(pmid14504222), WBPaper00013364(pmid14722103), WBPaper00027193(pmid16571673), WBPaper00029101(pmid17289575), WBPaper00029257(pmid17416746), WBPaper00030935(pmid17762880), WBPaper00032122(pmid18721860), WBPaper00032389(pmid19043554), WBPaper00032402(pmid19090809), WBPaper00037804(pmid21115972), WBPaper00038491(pmid21647448)…	Concise_description	aex-6 encodes a Rab small GTPase; aex-6 was identified in screens for defecation defective mutants and high-temperature-induced dauer formation mutants; aex-6 appears to act in the insulin branch of the dauer pathway; aex-6 is genetically required for two different steps of normal defecation in the hermaphrodite digestive tract; since its mutant phenotype resembles that induced by ablation of the…
WBGene00000090	WBGene00000090	age-1	Live	B0334.8	daf-23, CELE_B0334.8	B0334.8a, B0334.8b	CEOP2552	CE43431, CE02940	Q94125, A0A0K3ARF0	Q94125	N.A.	NM_001313559.1, NM_064061.4	NP_001300488.1, NP_496462.2	II 3.612004	coelomocyte uptake increased, extended life span, locomotion variant, protein aggregation variant, protein expression reduced, protein subcellular localization variant, transgene expression increased	aging variant, brood size variant, cadmium hypersensitive, cadmium resistant, cold resistant, conflicting sensory integration variant, dauer arrest variant, dauer constitutive, DMPP resistant, egg laying variant, enhanced taste aversion defective, extended life span, failure to hatch, fat content increased, hermaphrodite fertility variant, larval lethal, late stage egg laid, life span variant, lo…	gk963053|Deletion|N.A.|Coding_exon, gk963482|Deletion|N.A.|Coding_exon, gk963539|Deletion|N.A.|Coding_exon, ag12|Substitution|Missense|Coding_exon, hx542|Substitution|Missense|Coding_exon, hx546|Substitution|Missense|Coding_exon, m333|Substitution|N.A.|Coding_exon, mg44|Substitution|N.A.|Coding_exon, otn6329|Substitution|N.A.|N.A., otn6330|Substitution|N.A.|N.A., otn6331|Substitution|N.A.|N.A., o…	daf-12(Genetic), daf-16(Genetic | Regulatory), daf-18(Genetic), che-3(Genetic), daf-10(Genetic), daf-2(Genetic | Regulatory), akt-1(Genetic), akt-2(Genetic), pdk-1(Genetic), mel-11(Genetic), ctl-1(Genetic | Regulatory), hsf-1(Genetic), sgk-1(Genetic), aap-1(Genetic), ist-1(Genetic), hsp-16.1(Regulatory), sod-3(Regulatory), ctl-2(Regulatory), sod-1(Regulatory), scl-1(Regulatory), old-1(Genetic | R…	accessory cell, amphid neuron, ASJL, ASJR, AWCL, AWCR, head neuron, hypodermis, interneuron, intestine, nervous system, pharyngeal-intestinal valve, phasmid neuron	AB, germ line, neuron	adult Ce, L1 larva Ce, larva Ce	1-cell embryo Ce, 1-day post-L4 adult hermaphrodite Ce, 2-cell embryo Ce, 2-days post-L4 adult hermaphrodite Ce, 3-days post-L4 adult hermaphrodite Ce, 7-10 days post-L4 adult hermaphrodite Ce, adult Ce, adult hermaphrodite Ce, all stages Ce, blastula embryo Ce, dauer larva Ce, embryo Ce, L1 larva Ce, L2 larva Ce, L3 larva Ce, L4 larva Ce	colorectal cancer | Based on Sequence | DOID:9256 | ENSEMBL:ENSG00000121879|OMIM:114500, Cowden disease | Based on Sequence | DOID:6457 | ENSEMBL:ENSG00000121879|OMIM:615108, seborrheic keratosis | Based on Sequence | DOID:6498 | ENSEMBL:ENSG00000121879|OMIM:182000, epidermal nevus | Based on Sequence | DOID:0111162 | ENSEMBL:ENSG00000121879|OMIM:162900, stomach cancer | Based on Sequence | DOID:…	ENSG00000121879 | ParaSite-Compara;Inparanoid_8, ENSG00000171608 | Inparanoid_8;Panther, ENSG00000051382 | Inparanoid_8;Panther, ENSG00000105851 | Inparanoid_8	WBPaper00001020(pmid8608934), WBPaper00001054(pmid N.A.), WBPaper00001317(pmid2392681), WBPaper00001562(pmid N.A.), WBPaper00001737(pmid8389142), WBPaper00001739(pmid8389698), WBPaper00001803(pmid8231660), WBPaper00001817(pmid8415630), WBPaper00001832(pmid8307318), WBPaper00001875(pmid8303273), WBPaper00001931(pmid8026446), WBPaper00001942(pmid8056303), WBPaper00001985(pmid7516947), WBPaper000020…	Concise_description	age-1 encodes the C. elegans ortholog of the phosphoinositide 3-kinase (PI3K) p110 catalytic subunit; AGE-1, supplied maternally and embryonically, is a central component of the C. elegans insulin-like signaling pathway, lying downstream of the DAF-2/insulin receptor and upstream of both the PDK-1 and AKT-1/AKT-2 kinases and the DAF-16 forkhead type transcription factor, whose negative regulation…
WBGene00000091	WBGene00000091	age-2	Live	N.A.	N.A.	N.A.	N.A.	N.A.	N.A.	Q94125	N.A.	N.A.	N.A.	I	N.A.	extended life span, fertility reduced, general pace of development variant, thrashing increased	N.A.	age-1(Genetic)	N.A.	N.A.	N.A.	N.A.	N.A.	N.A.	WBPaper00003496(pmid10219000), WBPaper00013449(pmid15135534)	Concise_description	age-2 mutations affects life span and egg laying.
WBGene00000092	WBGene00000092	ags-3	Live	F32A6.4	ags-3.1, CELE_F32A6.4	F32A6.4b, F32A6.4c, F32A6.4g.1, F32A6.4g.2, F32A6.4g.3, F32A6.4d, F32A6.4a.1, F32A6.4a.2, F32A6.4e, F32A6.4f	N.A.	CE04472, CE51526, CE51275, CE51366, CE51418	A0A131MD77, A0A131MBA1, A0A131MBC1, A0A131MBW5, Q19955	Q19955	N.A.	NM_001322621.1, NM_001322619.1, NR_136376.1, NM_001322618.1, NM_171684.4, NR_136377.1, NM_001322620.1	NP_001309690.1, NP_001309689.1, NP_001309692.1, NP_001309691.1, NP_741787.1	X -5.746852	cell death variant, embryonic lethal	lethal, sterile	gk512|Deletion|N.A.|Coding_exon, gk517|Deletion|N.A.|Coding_exon, gk517|Deletion|N.A.|Coding_exon, tm2342|Deletion|N.A.|Coding_exon, tm2355|Deletion|N.A.|Coding_exon, tm2356|Deletion|N.A.|Coding_exon, tm2361|Deletion|N.A.|Coding_exon, tm2375|Deletion|N.A.|Coding_exon, gk963311|Deletion|N.A.|Coding_exon, gk280160|Substitution|N.A.|N.A., gk280161|Substitution|Missense|Coding_exon, gk280162|Substitu…	goa-1(Physical), ric-8(Genetic), cogc-4(Physical), dlat-1(Physical), tac-1(Physical), zen-4(Physical), mpz-5(Physical), lin-10(Physical)	body wall musculature, CANL, CANR, dorsal nerve cord, head, head neuron, HSNL, HSNR, intestine, muscle cell, nerve ring, nervous system, neuron, pharyngeal muscle cell, pharynx, spermatheca, tail, tail neuron, uterine seam cell, uv1, ventral cord neuron, ventral nerve cord, vulval muscle	body wall musculature, dorsal nerve cord, lateral nerve cord, muscle cell, nerve ring, neuron, NSM, OLL, pharynx, PVD, somatic neuron, tail neuron, ventral nerve cord, vulval muscle	adult Ce, larva Ce	1-cell embryo Ce, 1-day post-L4 adult hermaphrodite Ce, 2-days post-L4 adult hermaphrodite Ce, 3-days post-L4 adult hermaphrodite Ce, 5-days post-L4 adult hermaphrodite Ce, 6-days post-L4 adult hermaphrodite Ce, 7-10 days post-L4 adult hermaphrodite Ce, 10-days post-L4 adult hermaphrodite Ce, 20-days post-L4 adult hermaphrodite Ce, adult Ce, adult hermaphrodite Ce, all stages Ce, dauer larva Ce, …	N.A.	ENSG00000121957 | ParaSite-Compara;Inparanoid_8;Panther, ENSG00000160360 | ParaSite-Compara;Inparanoid_8;Panther	WBPaper00005878(pmid12730122), WBPaper00005945(pmid12814548), WBPaper00038491(pmid21647448), WBPaper00040078(pmid21832186), WBPaper00040112(pmid21857670), WBPaper00044383(pmid24058824)	Concise_description	ags-3 encodes a protein containing N-terminal TRP domains and C-terminal GPR domains that is a member of the Activator of G Protein Signaling 3 (AGS3) family of proteins that includes mammalian AGS3 and LPN and Drosophila RAPSYNOID; in C. elegans, AGS-3 is involved in polarity and spindle orientation during early embryogenesis; in addition, AGS-3, along with the RIC-8 guanine nucleotide exchange …
WBGene00000093	WBGene00000093	agt-1	Live	Y62E10A.5	cAGT-1, CELE_Y62E10A.5	Y62E10A.5a.1, Y62E10A.5a.2, Y62E10A.5b	CEOP4542	CE38250, CE39872	Q9U1Y0, Q2HQK2	Q9U1Y0	TF314064	NM_001047589.2, NM_001047590.2	NP_001041055.1, NP_001041054.1	IV 8.653161	no induction of antimicrobial peptide expression after infection	N.A.	gk216324|Substitution|N.A.|N.A., gk216325|Substitution|Missense|Coding_exon, gk391752|Substitution|Missense|Coding_exon, gk754466|Substitution|Missense|Coding_exon, gk614428|Substitution|Missense|Coding_exon, gk962765|Tandem_duplication|N.A.|Coding_exon, gk963546|Tandem_duplication|N.A.|Coding_exon, gk963547|Tandem_duplication|N.A.|Coding_exon, gk964078|Tandem_duplication|N.A.|Coding_exon, gk9641…	egl-9(Genetic)	N.A.	dopaminergic neuron, germ line, germline precursor cell, intestine, neuron	N.A.	1-day post-L4 adult hermaphrodite Ce, 2-days post-L4 adult hermaphrodite Ce, 3-days post-L4 adult hermaphrodite Ce, 5-days post-L4 adult hermaphrodite Ce, 7-10 days post-L4 adult hermaphrodite Ce, adult Ce, adult hermaphrodite Ce, all stages Ce, blastula embryo Ce, dauer larva Ce, embryo Ce, L1 larva Ce, L2 larva Ce, L3 larva Ce, L4 larva Ce, larva Ce	N.A.	N.A.	WBPaper00004946(pmid11746760), WBPaper00038491(pmid21647448)	Concise_description	agt-1 encodes an ortholog of the DNA repair enzyme O6-Alkylguanine DNA-alkyltransferase (AGT).
WBGene00000094	WBGene00000094	agt-2	Live	F09E5.13	cAGT-2, F09E5.b, F09E5.b, CELE_F09E5.13	F09E5.13	N.A.	CE02608	Q19263	Q19263	N.A.	NM_062607.4	NP_495008.1	II -1.786580	embryonic lethal	N.A.	tm6462|Deletion|N.A.|Coding_exon, gk963053|Deletion|N.A.|Coding_exon, gk142780|Substitution|Missense|Coding_exon, gk518008|Substitution|Missense|Coding_exon, gk532677|Substitution|Missense|Coding_exon, gk701651|Substitution|Missense|Coding_exon, gk408003|Substitution|Missense|Coding_exon, gk963388|Tandem_duplication|N.A.|Coding_exon, gk963801|Tandem_duplication|N.A.|Coding_exon	N.A.	N.A.	germ line, neuron, OLL, PVD	N.A.	1-day post-L4 adult hermaphrodite Ce, 2-days post-L4 adult hermaphrodite Ce, 3-days post-L4 adult hermaphrodite Ce, 3-fold embryo Ce, 7-10 days post-L4 adult hermaphrodite Ce, adult Ce, adult hermaphrodite Ce, all stages Ce, dauer larva Ce, embryo Ce, L1 larva Ce, L2 larva Ce, L3 larva Ce, L4 larva Ce	N.A.	N.A.	WBPaper00004946(pmid11746760)	Concise_description	agt-2 encodes a paralog of the DNA repair enzyme O6-Alkylguanine DNA-alkyltransferase (AGT); AGT-2 has AGT biochemical activity and is expressed at all developmental stages.
WBGene00000095	WBGene00000095	aha-1	Live	C25A1.11	CELE_C25A1.11	C25A1.11b, C25A1.11a	N.A.	CE08377, CE44231	O02219	O02219	TF319983	NM_001264398.1, NM_001264397.1	NP_001251327.1, NP_001251326.1	I 4.745168	accumulated germline cell corpses, dumpy, gene expression level reduced, hypoxia hypersensitive, lethal, locomotion variant, mRNA levels reduced, slow growth, sluggish, transgene expression increased, transgene expression reduced	early larval arrest, larval lethal, motor neuron morphology variant, neurite connectivity defective	ok1396|Deletion|N.A.|Coding_exon, gk120274|Substitution|N.A.|N.A., gk120275|Substitution|Missense|Coding_exon, gk470199|Substitution|N.A.|N.A., gk792786|Substitution|N.A.|N.A., gk352315|Substitution|Missense|Coding_exon, gk458058|Substitution|Missense|Coding_exon, gk769463|Substitution|Missense|Coding_exon, gk413561|Substitution|Missense|Coding_exon, gk452717|Substitution|Missense|Coding_exon, gk…	egl-9(Genetic), gcy-32(Regulatory), gcy-34(Regulatory), gcy-35(Regulatory), gcy-36(Regulatory), gcy-37(Regulatory), npr-1(Regulatory), F22B5.4(Regulatory), ftn-1(Regulatory), hif-1(Physical | Genetic), ahr-1(Physical), cky-1(Physical), hlh-34(Physical), hlh-33(Physical), aha-1(Physical), aha-1(Physical), atf-5(Physical), eor-1(Physical), fkh-6(Physical), nhr-70(Physical), hsf-2(Physical), mdl-1(R…	anal region, ASEL, ASER, BDUL, BDUR, epithelial system, gonadal primordium, head, head ganglion, head neuron, hypodermis, intestine, nervous system, neuron, pharynx, PLML, PLMR, tail, vulva	intestine, neuron, OLL, PVD	all stages Ce	1-day post-L4 adult hermaphrodite Ce, 2-days post-L4 adult hermaphrodite Ce, 3-days post-L4 adult hermaphrodite Ce, 7-10 days post-L4 adult hermaphrodite Ce, adult Ce, adult hermaphrodite Ce, all stages Ce, blastula embryo Ce, dauer larva Ce, embryo Ce, L1 larva Ce, L2 larva Ce, L3 larva Ce, L4 larva Ce, larva Ce	N.A.	ENSG00000143437 | ParaSite-Compara;Inparanoid_8;Panther, ENSG00000172379 | ParaSite-Compara;Inparanoid_8;Panther	WBPaper00003028(pmid9501178), WBPaper00004762(pmid11427734), WBPaper00006431(pmid14757639), WBPaper00028424(pmid16919260), WBPaper00030829(pmid17606643), WBPaper00030846(pmid17628356), WBPaper00031018(pmid17873906), WBPaper00034710(pmid19589887), WBPaper00034761(pmid19632181), WBPaper00038491(pmid21647448), WBPaper00040863(pmid22396654), WBPaper00042557(pmid23825972), WBPaper00044281(pmid24107417)	Concise_description	aha-1 encodes an ortholog of human aryl-hydrocarbon receptor nuclear translocator; AHA-1 interacts with AHR-1 and HIF-1 in vitro, requires HIF-1 for proper localization, and is expressed ubiquitously; AHA-1 also physically interacts with CKY-1, and when co-expressed in vitro, an AHA-1/CKY-1 complex exhibits sequence-specific DNA binding; when co-expressed in cultured cells, the AHA-1/CKY-1 comple…
WBGene00000096	WBGene00000096	ahr-1	Live	C41G7.5	CELE_C41G7.5	C41G7.5a, C41G7.5b	N.A.	CE20561, CE38293	O44712	O44712	TF352074	NM_001025866.3, NM_001025865.3	NP_001021036.1, NP_001021037.1	I 3.793823	N.A.	motor neuron morphology variant, neurite connectivity defective, neuronal cell fate specification variant, synaptogenesis variant	ia3|Deletion|N.A.|Coding_exon, ttTi44136|Insertion|N.A.|Coding_exon, ju145|Substitution|N.A.|Coding_exon, gk118950|Substitution|Missense|Coding_exon, gk118961|Substitution|Missense|Coding_exon, gk118964|Substitution|Missense|Coding_exon, gk118965|Substitution|N.A.|Coding_exon, gk118966|Substitution|Missense|Coding_exon, gk118967|Substitution|Missense|Coding_exon, gk603300|Substitution|Missense|Co…	npr-1(Genetic | Regulatory), sax-3(Genetic), unc-129(Genetic), unc-40(Genetic), unc-5(Genetic), unc-6(Genetic), lim-6(Regulatory), unc-47(Regulatory), gcy-32(Regulatory), unc-86(Regulatory), egl-9(Genetic), gcy-34(Regulatory), gcy-35(Regulatory), gcy-36(Regulatory), gcy-37(Regulatory), egl-13(Regulatory), hpo-30(Regulatory), mec-3(Regulatory), nlp-20(Regulatory), fbxa-191(Regulatory), fbxa-192(Re…	ALNL, ALNR, AQR, ASKL, ASKR, AVM, BDUL, BDUR, G2, I3 neuron, MI neuron, neuron, PHCL, PHCR, PHso1L, PHso1R, PHso2L, PHso2R, PLML, PLMR, PLNL, PLNR, PQR, PVM, PVWL, PVWR, RIPL, RIPR, RMEL, RMER, SDQL, SDQR, TL.pa, TL.ppp, TR.pa, TR.ppp, URXL, URXR, W cell	AVA, AVD, AVE, AVG, GABAergic neuron, hermaphrodite-specific, neuron, OLL, PVC, PVD, RIM	adult Ce, elongating embryo Ce, enclosing embryo Ce, fully-elongated embryo Ce, gastrulating embryo Ce, L1 larva Ce, L2 larva Ce, L3 larva Ce, L4 larva Ce	1-day post-L4 adult hermaphrodite Ce, 2-days post-L4 adult hermaphrodite Ce, 10-days post-L4 adult hermaphrodite Ce, 20-days post-L4 adult hermaphrodite Ce, 24-cell embryo Ce, adult Ce, adult hermaphrodite Ce, all stages Ce, dauer larva Ce, embryo Ce, L1 larva Ce, L2 larva Ce, L3 larva Ce, L4 larva Ce, larva Ce	N.A.	ENSG00000063438 | ParaSite-Compara;Panther, ENSG00000106546 | ParaSite-Compara;Inparanoid_8;Panther	WBPaper00003028(pmid9501178), WBPaper00006431(pmid14757639), WBPaper00013450(pmid15136141), WBPaper00028424(pmid16919260), WBPaper00030829(pmid17606643), WBPaper00031936(pmid18524955), WBPaper00034710(pmid19589887), WBPaper00034761(pmid19632181), WBPaper00035560(pmid20045492), WBPaper00038491(pmid21647448), WBPaper00042395(pmid23671427), WBPaper00042557(pmid23825972), WBPaper00043988(pmid23889932…	Concise_description	ahr-1 encodes an aryl hydrocarbon receptor (ligand-activated basic helix-loop-helix transcription factor) ortholog that biochemically resembles its vertebrate relatives (OMIM:600253) which mediate the carcinogenic and teratogenic effects of environmental toxins; AHR-1 activity is required for specification of RMEL and RMER GABAergic neuron cell fate and negative regulation of spontaneous movement…
WBGene00000097	WBGene00000097	aip-1	Live	F58E10.4	CELE_F58E10.4	F58E10.4	N.A.	CE18786	Q9XUW8	Q9XUW8	TF314219	NM_074078.3	NP_506479.1	V 5.919646	arsenite hypersensitive, chemical hypersensitive, hypersensitive to protein aggregation induced paralysis, organism toxic chemical response variant, paralyzed, peptide uptake by intestinal cell decreased, protein aggregation variant, protein ubiquitination variant, shortened life span, transgene expression increased	N.A.	ok277|Deletion|N.A.|Coding_exon, ok537|Deletion|N.A.|Coding_exon, gk962057|Deletion|N.A.|Coding_exon, gk252838|Substitution|N.A.|N.A., gk646362|Substitution|N.A.|N.A., gk963271|Tandem_duplication|N.A.|Coding_exon, gk963301|Tandem_duplication|N.A.|Coding_exon, gk963706|Tandem_duplication|N.A.|Coding_exon, gk964458|Tandem_duplication|N.A.|Coding_exon, gk964459|Tandem_duplication|N.A.|Coding_exon	skn-1(Regulatory), daf-16(Genetic), fah-1(Regulatory), hsf-1(Regulatory), hsp-16.1(Regulatory), sod-3(Regulatory), tatn-1(Regulatory), hpd-1(Regulatory), wdr-23(Regulatory), hsp-1(Regulatory), hsp-3(Regulatory), hsp-6(Regulatory), pbs-3(Regulatory), rpn-11(Regulatory), pas-5(Regulatory), pas-6(Regulatory), pbs-6(Regulatory), pbs-7(Regulatory), rpm-1(Regulatory), rpn-8(Regulatory)	body wall musculature, excretory cell, head, hypodermis, intestinal cell, intestine, pharynx, somatic gonad, tail	amphid sheath cell, coelomocyte, germ line, intestine, PLM	N.A.	1-day post-L4 adult hermaphrodite Ce, 2-days post-L4 adult hermaphrodite Ce, 3-days post-L4 adult hermaphrodite Ce, 7-10 days post-L4 adult hermaphrodite Ce, 10-days post-L4 adult hermaphrodite Ce, 20-days post-L4 adult hermaphrodite Ce, adult Ce, adult hermaphrodite Ce, all stages Ce, blastula embryo Ce, dauer larva Ce, embryo Ce, L1 larva Ce, L2 larva Ce, L2d larva Ce, L3 larva Ce, L4 larva Ce,…	N.A.	ENSG00000178381 | ParaSite-Compara;Inparanoid_8;Panther, ENSG00000158552 | ParaSite-Compara;Inparanoid_8;Panther	WBPaper00004641(pmid11525245), WBPaper00026622(pmid15979606), WBPaper00028487(pmid16973439), WBPaper00031873(pmid18467495), WBPaper00033160(pmid19414486), WBPaper00036083(pmid20351174), WBPaper00038491(pmid21647448)	Concise_description	aip-1 encodes an AN-1-like zinc finger-containing protein homologous to arsenite-inducible RNA-associated protein (AIRAP), conserved among C. elegans, Drosophila, and mammals; like AIRAP itself, AIP-1 protects cells from arsenite toxicity; AIP-1 is a predicted RNA binding protein that may function in ubiquitin-mediated proteolysis following arsenite treatment; AIP-1 does not appear to be essentia…
WBGene00000098	WBGene00000098	air-1	Live	K07C11.2	let-412, CELE_K07C11.2	K07C11.2.1, K07C11.2.2	N.A.	CE21025	G5EDL3	G5EDL3	TF105331	NM_072718.7	NP_505119.1	V 1.245958	accumulated germline cell corpses, anaphase bridging, aneuploidy, antibody subcellular localization variant, apoptosis increased, cell membrane organization biogenesis variant, centrosome biogenesis variant, chromosome alignment variant, chromosome condensation failure, chromosome disjunction defective, chromosome morphology variant, chromosome segregation variant, cytokinesis fails early emb, ec…	embryonic lethal, lethal, maternal effect lethal emb, roller, sterile	ok571|Deletion|N.A.|Coding_exon, tm836|Deletion|N.A.|Coding_exon, vw5|Deletion|N.A.|Coding_exon, tm10599|Deletion|N.A.|Coding_exon, s579|Substitution|Missense|Coding_exon, s1598|Substitution|Missense|Coding_exon, gk240960|Substitution|Missense|Coding_exon, gk853753|Substitution|Missense|Coding_exon, gk529312|Substitution|Missense|Coding_exon, gk826018|Substitution|Missense|Coding_exon, gk421464|S…	tac-1(Regulatory), gip-1(Regulatory), tbg-1(Regulatory), zyg-9(Regulatory), spd-5(Physical | Regulatory), kel-8(Physical), tpxl-1(Physical), saps-1(Physical), bath-41(Physical), btbd-10(Physical), pal-1(Physical), npp-3(Regulatory), fbxa-88(Physical), icp-1(Physical), plk-1(Physical), mbk-1(Physical), mbk-2(Physical), klp-7(Physical), ubxn-2(Physical), ain-1(Physical)	germ line, gon_herm_dtc_A, gon_herm_dtc_P	germ line, germline precursor cell, hypodermis, intestine, pharyngeal muscle cell	adult Ce, embryo Ce	1-day post-L4 adult hermaphrodite Ce, 2-days post-L4 adult hermaphrodite Ce, 3-days post-L4 adult hermaphrodite Ce, 3-fold embryo Ce, 6-days post-L4 adult hermaphrodite Ce, 7-10 days post-L4 adult hermaphrodite Ce, 10-days post-L4 adult hermaphrodite Ce, 20-days post-L4 adult hermaphrodite Ce, adult Ce, adult hermaphrodite Ce, adult male Ce, all stages Ce, blastula embryo Ce, dauer larva Ce, embr…	N.A.	ENSG00000105146 | Panther, ENSG00000178999 | Panther, ENSG00000087586 | Panther	WBPaper00001108(pmid N.A.), WBPaper00001474(pmid1752418), WBPaper00001828(pmid8293978), WBPaper00003320(pmid9852156), WBPaper00003325(pmid9778499), WBPaper00004215(pmid10660671), WBPaper00004268(pmid10975519), WBPaper00004389(pmid11050385), WBPaper00004400(pmid11081513), WBPaper00004699(pmid11371350), WBPaper00005041(pmid11748251), WBPaper00005565(pmid12431374), WBPaper00005639(pmid12434334), WBP…	Concise_description	AIR-1 belongs to the Aurora-A family of serine/threonine kinases that localize to centrosomes; AIR-1 is required for embryonic survival, germline proliferation and development, locomotion, and vulval development; AIR-1 is required to recruit centrosomal gamma-tubulin during maturation; Aurora-A kinases are implicated in centrosome separation and spindle assembly.
WBGene00000099	WBGene00000099	air-2	Live	B0207.4	let-603, stu-7, cyk-6, CELE_B0207.4	B0207.4	N.A.	CE24761	O01427	O01427	TF105331	NM_059313.5	NP_491714.1	I 0.482005	anaphase bridging, antibody staining reduced, antibody subcellular localization variant, aster defective early emb, chromosome alignment variant, chromosome condensation variant, chromosome segregation variant, cleavage furrow initiation defective early emb, cleavage furrow termination defective early emb, cytokinesis defective early emb, cytokinesis fails early emb, early embryonic lethal, embry…	adult development variant, embryonic lethal, gonad development variant, lethal, mitotic chromosome segregation variant, protein phosphorylation reduced, protein subcellular localization variant, sterile, tumorous germline, vulvaless	ok298|Deletion|N.A.|Coding_exon, ttTi265|Insertion|N.A.|N.A., or207|Substitution|Missense|Coding_exon, h289|Substitution|N.A.|Coding_exon, gk112064|Substitution|Missense|Coding_exon, gk323145|Substitution|Missense|Coding_exon, gk407288|Substitution|N.A.|N.A., h12728|Substitution|N.A.|N.A., gk962706|Tandem_duplication|N.A.|Coding_exon, gk962858|Tandem_duplication|N.A.|Coding_exon, gk963902|Tandem_…	cyk-1(Genetic), bir-1(Physical | Regulatory), cdc-48.3(Physical | Genetic | Regulatory), tlk-1(Physical | Genetic), par-2(Genetic), par-3(Genetic), hcp-1(Regulatory), rec-8(Regulatory), icp-1(Physical | Regulatory), bmk-1(Physical | Regulatory), car-1(Regulatory), cgh-1(Regulatory), zen-4(Physical | Regulatory), lab-1(Regulatory), csc-1(Physical), wrn-1(Physical), rmd-1(Physical), klp-7(Physical)	oocyte, sperm	germ line	adult Ce	1-day post-L4 adult hermaphrodite Ce, 2-days post-L4 adult hermaphrodite Ce, 3-days post-L4 adult hermaphrodite Ce, 3-fold embryo Ce, 5-days post-L4 adult hermaphrodite Ce, 7-10 days post-L4 adult hermaphrodite Ce, 10-days post-L4 adult hermaphrodite Ce, adult Ce, adult hermaphrodite Ce, all stages Ce, blastula embryo Ce, dauer larva Ce, embryo Ce, L1 larva Ce, L2 larva Ce, L3 larva Ce, L4 larva …	N.A.	ENSG00000087586 | Inparanoid_8;Panther, ENSG00000178999 | Inparanoid_8;Panther, ENSG00000105146 | Inparanoid_8;Panther	WBPaper00002829(pmid9230900), WBPaper00003320(pmid9852156), WBPaper00003325(pmid9778499), WBPaper00003548(pmid10354474), WBPaper00003985(pmid10778742), WBPaper00004268(pmid10975519), WBPaper00004303(pmid10983970), WBPaper00004349(pmid11030340), WBPaper00004389(pmid11050385), WBPaper00004539(pmid11137017), WBPaper00004544(pmid11050384), WBPaper00005173(pmid11914278), WBPaper00005198(pmid11702779),…	Concise_description	air-2 encodes an aurora/Ipl1-related serine/threonine protein kinase that affects embryonic viability and chromosome segregation during meiosis and mitosis and is required for cytokinesis; AIR-2 has two functions during mitosis, one in chromosome segregation, and a second, independent function in cytokinesis through ZEN-4; AIR-2 and ZEN-4 may act in parallel to a second pathway that includes CYK-…
WBGene00000100	WBGene00000100	ajm-1	Live	C25A11.4	jam-1, H08J11.c, H08J11.c, H08J11.a, H08J11.b, CELE_C25A11.4	C25A11.4f.1, C25A11.4f.2, C25A11.4d, C25A11.4c.1, C25A11.4c.2, C25A11.4b, C25A11.4k, C25A11.4l, C25A11.4m, C25A11.4g, C25A11.4a, C25A11.4h, C25A11.4i, C25A11.4j, C25A11.4e	N.A.	CE27083, CE51747, CE51703, CE51720, CE51736, CE51707, CE51727, CE30251, CE51744, CE51702, CE51717, CE51733, CE51748	A0A1C3NSL9, H2KYC5, Q95ZY7	A0A1C3NSL9	N.A.	NM_001330914.1, NM_001330913.1, NM_001330906.1, NM_001330915.1, NM_001330908.1, NM_077135.1, NM_001330911.1, NM_001330912.1, NM_001330905.1, NM_001330907.1, NM_001330904.1, NM_001330909.1, NM_001330910.1	NP_001317889.1, NP_001317898.1, NP_001317733.1, NP_001317734.1, NP_001317735.1, NP_001317899.1, NP_509536.1, NP_001317890.1, NP_001317887.1, NP_001317897.1, NP_001317891.1, NP_001317888.1, NP_001317736.1	X 0.672056	dead eggs laid, ectopic expression transgene, embryonic lethal, gonad development variant, locomotion variant, multivulva, pattern of transgene expression variant, protein expression variant, slow growth	N.A.	ok160|Deletion|N.A.|Coding_exon, gk963311|Deletion|N.A.|Coding_exon, gk963990|Deletion|N.A.|Coding_exon, gk964112|Deletion|N.A.|Coding_exon, cxTi6319|Insertion|N.A.|N.A., ttTi37545|Insertion|N.A.|N.A., ok5915|Substitution|N.A.|N.A., otn6954|Substitution|Missense|Coding_exon, gk288806|Substitution|N.A.|N.A., gk288807|Substitution|N.A.|N.A., gk288808|Substitution|N.A.|N.A., gk288809|Substitution|N.…	lin-26(Regulatory), dlg-1(Physical | Regulatory), elt-1(Regulatory), wrt-5(Regulatory), unc-34(Regulatory), set-16(Regulatory), gap-1(Genetic), utx-1(Regulatory), trr-1(Regulatory), mys-1(Regulatory), egl-17(Regulatory), pha-1(Regulatory), mbk-2(Physical), ajm-1(Physical), ajm-1(Physical), chc-1(Physical), F57F5.1(Physical), lmn-1(Physical), noca-1(Physical), sas-5(Physical), toca-2(Physical), vp…	arcade cell, Cell, epithelial cell, gonad, pharynx	AFD, arcade cell, ASER, body wall muscle cell, body wall musculature, DA neuron, dorsal nerve cord, hypodermis, I5 neuron, intestine, lateral nerve cord, nerve ring, NSM, OLL, pharyngeal-intestinal valve cell, pharynx, phasmid neuron, PVD, retrovesicular ganglion, SAB, somatic neuron, tail neuron, VA neuron, ventral nerve cord, vulval muscle	1.5-fold embryo Ce, 2-fold embryo Ce, adult Ce, all stages Ce, bean embryo Ce, comma embryo Ce, embryo Ce, L1 larva Ce, L2 larva Ce, L3 larva Ce, L4 larva Ce	1-day post-L4 adult hermaphrodite Ce, 2-days post-L4 adult hermaphrodite Ce, 3-days post-L4 adult hermaphrodite Ce, 4-cell embryo Ce, 4-days post-L4 adult hermaphrodite Ce, 6-days post-L4 adult hermaphrodite Ce, 7-10 days post-L4 adult hermaphrodite Ce, adult Ce, adult hermaphrodite Ce, all stages Ce, blastula embryo Ce, dauer larva Ce, embryo Ce, L1 larva Ce, L2 larva Ce, L3 larva Ce, L4 larva C…	N.A.	ENSG00000232434 | ParaSite-Compara;Panther	WBPaper00001900(pmid8313992), WBPaper00003842(pmid10588867), WBPaper00003843(pmid10619431), WBPaper00003844(pmid10572056), WBPaper00003933(pmid10656761), WBPaper00004124(pmid10772806), WBPaper00004382(pmid10952902), WBPaper00004780(pmid11437447), WBPaper00004961(pmid11715019), WBPaper00005123(pmid11877381), WBPaper00005256(pmid12015966), WBPaper00005355(pmid12091304), WBPaper00005605(pmid12507426…	Concise_description	ajm-1 encodes a member of the apical junction molecule class that is required for correct elongation of the C. elegans embryo; AJM-1 contains a coiled-coil motif; AJM-1 binds DLG-1 in vitro, in yeast two-hybrid assays, and in vivo; AJM-1 is mislocalized in a dlg-1(RNAi) background; LET-413 is required for rapid confinement of DLG-1 and AJM-1 to a narrow apical region in C. elegans epithelia; CLC-…
WBGene00000101	WBGene00000101	aka-1	Live	D1022.7	kap-1, CELE_D1022.7	D1022.7c.1, D1022.7c.2, D1022.7a.1, D1022.7a.2, D1022.7b.1, D1022.7b.2	N.A.	CE02581, CE31775, CE31776	Q8MQ92, H2KZI9, Q18930	H2KZI9	TF324904	NM_001026874.2, NM_063164.5, NM_001026876.3	NP_001022047.1, NP_001022045.1, NP_495565.2	II 0.503200	avoids bacterial lawn, extended life span, foraging behavior variant, larval arrest, no induction of antimicrobial peptide expression after infection, organism oxidative stress resistant, paraquat resistant, slow growth, transgene subcellular localization variant	N.A.	ok707|Deletion|N.A.|Coding_exon, tm389|Deletion|N.A.|Coding_exon, ok2520|Deletion|N.A.|Coding_exon, gk963053|Deletion|N.A.|Coding_exon, gk941904|Insertion|N.A.|N.A., otn14152|Substitution|N.A.|N.A., otn14153|Substitution|N.A.|N.A., otn14154|Substitution|N.A.|N.A., otn19448|Substitution|N.A.|N.A., otn19449|Substitution|N.A.|N.A., gk146958|Substitution|Missense|Coding_exon, gk146959|Substitution|Mi…	car-1(Physical), kin-2(Physical)	N.A.	germ line	N.A.	1-day post-L4 adult hermaphrodite Ce, 2-days post-L4 adult hermaphrodite Ce, 3-days post-L4 adult hermaphrodite Ce, 7-10 days post-L4 adult hermaphrodite Ce, adult Ce, adult hermaphrodite Ce, all stages Ce, blastula embryo Ce, dauer larva Ce, embryo Ce, L1 larva Ce, L2 larva Ce, L2d larva Ce, L3 larva Ce, L4 larva Ce	N.A.	ENSG00000157077 | ParaSite-Compara;Inparanoid_8;Panther, ENSG00000039319 | ParaSite-Compara;Inparanoid_8;Panther	WBPaper00003087(pmid9603981), WBPaper00003913(pmid10660605), WBPaper00028279(pmid16873553), WBPaper00031805(pmid18425118), WBPaper00038491(pmid21647448), WBPaper00041531(pmid22975687)	Concise_description	aka-1 encodes an A kinase anchor protein that has mutiple isoforms, all of which have a zinc-finger domain of the FYVE type; interacts with KIN-2 in vitro.
WBGene00000102	WBGene00000102	akt-1	Live	C12D8.10	akt-1a, akt-1b, CELE_C12D8.10	C12D8.10b.1, C12D8.10b.2, C12D8.10a.1, C12D8.10a.2, C12D8.10c	N.A.	CE15612, CE05274, CE31304	Q17941	Q17941	N.A.	NM_001028475.2, NM_001028476.3, NM_001028474.4	NP_001023645.1, NP_001023646.1, NP_001023647.1	V 2.424193	accumulated germline cell corpses, body wall muscle sarcomere morphology variant, dauer arrest variant, dauer constitutive, dauer formation variant, embryonic lethal, extended life span, gene expression level high, germ cell hypersensitive ionizing radiation, life span variant, mitochondria alignment variant, organism development variant, paraquat resistant, pathogen resistance increased, protein…	carbon dioxide avoidance variant, conflicting sensory integration variant, dauer arrest variant, developmental delay, enhanced taste aversion defective, extended life span, fat content increased, gene expression level high, germ cell hypersensitive ionizing radiation, germ cell resistant ionizing radiation, hypersensitivity to mutagen, mechanosensation variant, mitochondrial content decreased, mR…	ok525|Deletion|N.A.|Coding_exon, tm399|Deletion|N.A.|Coding_exon, gk962583|Deletion|N.A.|Coding_exon, mg144|Substitution|Missense|Coding_exon, mg247|Substitution|Missense|Coding_exon, mg306|Substitution|N.A.|Coding_exon, sa573|Substitution|Missense|Coding_exon, sa700|Substitution|Missense|Coding_exon, otn5990|Substitution|N.A.|N.A., gk245030|Substitution|Missense|Coding_exon, gk245034|Substitutio…	age-1(Genetic), daf-2(Genetic | Regulatory), akt-2(Physical | Genetic), daf-18(Genetic), pdk-1(Physical | Genetic), daf-16(Physical | Genetic | Regulatory), aex-6(Genetic), hid-1(Genetic), sem-5(Genetic), daf-12(Genetic), sdf-9(Genetic), eak-6(Genetic), eak-4(Genetic), eak-3(Genetic), daf-36(Genetic), aap-1(Genetic), ist-1(Genetic), egl-1(Regulatory), cep-1(Regulatory), dod-3(Regulatory), mtl-1(R…	excretory canal, head neuron, hypodermis, intestine, isthmus, motor neuron, pharyngeal muscle cell, pharyngeal neuron, rectal gland cell, spermatheca, tail neuron, touch receptor neuron, vulva	AB, AFD, ASER, BAG, dopaminergic neuron, germ line, neuron, PLM	fully-elongated embryo Ce, postembryonic Ce	1-day post-L4 adult hermaphrodite Ce, 2-cell embryo Ce, 2-days post-L4 adult hermaphrodite Ce, 3-days post-L4 adult hermaphrodite Ce, 10-days post-L4 adult hermaphrodite Ce, 20-days post-L4 adult hermaphrodite Ce, adult Ce, adult hermaphrodite Ce, all stages Ce, dauer larva Ce, embryo Ce, L1 larva Ce, L2 larva Ce, L2d larva Ce, L3 larva Ce, L4 larva Ce, larva Ce	Cowden disease | Based on Sequence | DOID:6457 | ENSEMBL:ENSG00000142208|OMIM:615109, Proteus syndrome | Based on Sequence | DOID:13482 | ENSEMBL:ENSG00000142208|OMIM:176920, type 2 diabetes mellitus | Based on Sequence | DOID:9352 | ENSEMBL:ENSG00000105221|OMIM:125853, schizophrenia | Based on Sequence | DOID:5419 | ENSEMBL:ENSG00000142208|OMIM:181500, ovarian cancer | Based on Sequence | DOID:2…	ENSG00000142208 | ParaSite-Compara;Inparanoid_8;Panther, ENSG00000105221 | ParaSite-Compara;Inparanoid_8;Panther, ENSG00000117020 | ParaSite-Compara;Inparanoid_8;Panther	WBPaper00003173(pmid9716402), WBPaper00003347(pmid9885576), WBPaper00003568(pmid10364160), WBPaper00004404(pmid11063683), WBPaper00004405(pmid11063684), WBPaper00005310(pmid12065745), WBPaper00005614(pmid12393910), WBPaper00006070(pmid12958363), WBPaper00006103(pmid14504222), WBPaper00006430(pmid14724126), WBPaper00013413(pmid15068796), WBPaper00025132(pmid15767565), WBPaper00026643(pmid15998808)…	Concise_description	akt-1 encodes an ortholog of the serine/threonine kinase Akt/PKB; akt-1 genetically interacts with the insulin signaling pathway and functions to regulate such processes as dauer larval development and salt chemotaxis learning; AKT-1 binds calmodulin in vitro in a calcium-dependent manner; an AKT-1::GFP fusion protein is widely expressed beginning in late stage embryos and continuing through adul…
WBGene00000103	WBGene00000103	akt-2	Live	F28H6.1	CELE_F28H6.1	F28H6.1b, F28H6.1a	N.A.	CE18646, CE29298	Q9XTG7	Q9XTG7	N.A.	NM_077956.5, NM_001029441.3	NP_510357.3, NP_001024612.1	X 16.550421	dauer constitutive, dauer formation variant, extended life span, paraquat resistant, pathogen resistance increased, protein phosphorylation reduced, protein subcellular localization variant, transgene expression increased, transgene subcellular localization variant	conflicting sensory integration variant, extended life span, fat content increased, germ cell hypersensitive ionizing radiation, hypersensitivity to mutagen	ok393|Deletion|N.A.|Coding_exon, tm812|Deletion|N.A.|Coding_exon, tm1075|Deletion|N.A.|Coding_exon, gk963311|Deletion|N.A.|Coding_exon, gk300327|Substitution|Missense|Coding_exon, gk300328|Substitution|Missense|Coding_exon, gk300331|Substitution|Missense|Coding_exon, gk300332|Substitution|Missense|Coding_exon, gk300335|Substitution|Missense|Coding_exon, gk300336|Substitution|Missense|Coding_exon,…	age-1(Genetic), akt-1(Physical | Genetic), daf-18(Genetic), pdk-1(Physical | Genetic), egl-9(Genetic), daf-2(Regulatory), utx-1(Regulatory), pal-1(Physical), T28C6.7(Physical), daf-16(Physical | Genetic | Regulatory), phb-1(Genetic), phb-2(Genetic), skn-1(Physical), mdf-1(Physical), sgk-1(Physical)	excretory canal, head neuron, hypodermis, intestine, isthmus, motor neuron, pharyngeal muscle cell, pharyngeal neuron, pharynx, rectal epithelium, rectal gland cell, rectum, spermatheca, tail neuron, touch receptor neuron, vulva	dopaminergic neuron, germline precursor cell, neuron, OLL, PVD	fully-elongated embryo Ce, postembryonic Ce	1-day post-L4 adult hermaphrodite Ce, 2-days post-L4 adult hermaphrodite Ce, 3-days post-L4 adult hermaphrodite Ce, 4-cell embryo Ce, 5-days post-L4 adult hermaphrodite Ce, 7-10 days post-L4 adult hermaphrodite Ce, 10-days post-L4 adult hermaphrodite Ce, 20-days post-L4 adult hermaphrodite Ce, 24-cell embryo Ce, adult Ce, adult hermaphrodite Ce, all stages Ce, blastula embryo Ce, dauer larva Ce, …	Cowden disease | Based on Sequence | DOID:6457 | ENSEMBL:ENSG00000142208|OMIM:615109, Proteus syndrome | Based on Sequence | DOID:13482 | ENSEMBL:ENSG00000142208|OMIM:176920, type 2 diabetes mellitus | Based on Sequence | DOID:9352 | ENSEMBL:ENSG00000105221|OMIM:125853, schizophrenia | Based on Sequence | DOID:5419 | ENSEMBL:ENSG00000142208|OMIM:181500, ovarian cancer | Based on Sequence | DOID:2…	ENSG00000142208 | ParaSite-Compara;Inparanoid_8;Panther, ENSG00000105221 | ParaSite-Compara;Inparanoid_8;Panther, ENSG00000117020 | ParaSite-Compara;Inparanoid_8;Panther	WBPaper00003173(pmid9716402), WBPaper00003347(pmid9885576), WBPaper00003568(pmid10364160), WBPaper00004405(pmid11063684), WBPaper00006070(pmid12958363), WBPaper00006430(pmid14724126), WBPaper00013413(pmid15068796), WBPaper00025132(pmid15767565), WBPaper00027346(pmid16631584), WBPaper00028558(pmid17020605), WBPaper00028755(pmid17079464), WBPaper00028886(pmid17158747), WBPaper00029085(pmid17276923)…	Concise_description	akt-2 encodes a homolog of the serine/threonine kinase Akt/PKB, AKT-2, that is required for progression through the dauer stage of development and for the negative regulation of adult lifespan; inactivation of akt-2 causes animals to arrest constitutively at the dauer stage, while having an increased life span; widely expressed, AKT-2 is activated by the phospholipid products of phosphoinositide …
WBGene00000104	WBGene00000104	ale-1	Live	N.A.	emb-36	N.A.	N.A.	N.A.	N.A.	Q9XTG7	N.A.	N.A.	N.A.	III 11.341400	N.A.	N.A.	N.A.	lin-26(Regulatory)	N.A.	N.A.	N.A.	N.A.	N.A.	N.A.	WBPaper00002773(pmid9136011)	Concise_description	ale-1 was identified in a screen for genes involved in hypodermal development during embryogenesis.
WBGene00000105	WBGene00000105	alg-1	Live	F48F7.1	CELE_F48F7.1	F48F7.1b, F48F7.1a	N.A.	CE31525, CE43299	G5EES3, G5EGR6	G5EES3	TF101510	NM_001270310.1, NM_001270309.1	NP_001257239.1, NP_001257238.1	X 15.840580	alae absent, alae morphology variant, alae variant, avoids bacterial lawn, breaks in alae, cell differentiation variant, clear, cytoplasmic processing body variant, developmental timing variant, embryonic arrest, embryonic lethal, excess intestinal cells, excess seam cells, exploded through vulva, germ cell development variant, larval lethal, lethal, level of protein expression variant, locomotio…	adult lethal, alae absent, alae morphology variant, bloated, breaks in alae, exploded through vulva, lethal, miRNA expression variant, protein RNA interaction variant, reduced brood size, retarded heterochronic variations, RNAi enhanced, sick, sluggish, sterile	gk214|Deletion|N.A.|Coding_exon, tm369|Deletion|N.A.|Coding_exon, tm492|Deletion|Frameshift|Coding_exon, gk952302|Deletion|N.A.|N.A., gk963311|Deletion|N.A.|Coding_exon, gk299852|Substitution|N.A.|N.A., gk299858|Substitution|Missense|Coding_exon, gk299859|Substitution|Missense|Coding_exon, gk299860|Substitution|Missense|Coding_exon, gk299861|Substitution|Missense|Coding_exon, gk299863|Substitutio…	lin-4(Regulatory), lin-7(Regulatory), let-7(Regulatory), alg-2(Genetic), nola-3(Genetic), sdz-30(Genetic), Y47G6A.19(Genetic), fath-1(Genetic), F52C6.3(Genetic), ntl-2(Genetic), mdt-30(Genetic), ubc-9(Genetic), cye-1(Genetic), lin-35(Genetic), lin-66(Genetic), lin-28(Genetic), lin-14(Genetic | Regulatory), sop-2(Genetic), myrf-1(Regulatory), ain-1(Physical | Genetic), ain-2(Physical), mir-71(Regu…	anterior hypodermis, body wall musculature, Cell, DTC, excretory secretory system, gonad, gonadal sheath cell, gon_herm_dtc_A, gon_herm_dtc_P, head, head neuron, hypodermis, intestine, nervous system, P3.p hermaphrodite, P4.p hermaphrodite, P5.p hermaphrodite, P6.p hermaphrodite, P7.p hermaphrodite, P8.p hermaphrodite, pharynx, rectum, reproductive system, seam cell, somatic gonad, somatic neuron…	body wall musculature, dorsal nerve cord, nerve ring, neuron, NSM, OLL, PVD, somatic neuron, tail neuron, ventral nerve cord, vulval muscle	adult Ce, embryo Ce, L1 larva Ce, L2 larva Ce, L3 larva Ce, L4 larva Ce, larva Ce	1-cell embryo Ce, 1-day post-L4 adult hermaphrodite Ce, 2-days post-L4 adult hermaphrodite Ce, 3-days post-L4 adult hermaphrodite Ce, 4-cell embryo Ce, 5-days post-L4 adult hermaphrodite Ce, 7-10 days post-L4 adult hermaphrodite Ce, 10-days post-L4 adult hermaphrodite Ce, 20-days post-L4 adult hermaphrodite Ce, adult Ce, adult hermaphrodite Ce, all stages Ce, dauer larva Ce, embryo Ce, L1 larva C…	N.A.	ENSG00000134698 | ParaSite-Compara;Inparanoid_8;Panther, ENSG00000092847 | ParaSite-Compara;Inparanoid_8;Panther, ENSG00000123908 | ParaSite-Compara;Inparanoid_8;Panther, ENSG00000126070 | ParaSite-Compara;Inparanoid_8;Panther	WBPaper00003335(pmid9851978), WBPaper00003711(pmid10535731), WBPaper00004772(pmid11461699), WBPaper00005192(pmid11932009), WBPaper00005458(pmid12225671), WBPaper00006077(pmid14508492), WBPaper00013395(pmid15024405), WBPaper00024202(pmid15200961), WBPaper00026707(pmid16109369), WBPaper00026909(pmid16239437), WBPaper00027057(pmid16439208), WBPaper00027111(pmid16489184), WBPaper00028406(pmid16287966…	Concise_description	alg-1 encodes an Argonaut ortholog; alg-1 is involved in RNA interference and affects developmental timing along with alg-2 and dcr-1 by regulating expression of the lin-4 and let-7 small temporal RNAs.
WBGene00000106	WBGene00000106	alg-2	Live	T07D3.7	CELE_T07D3.7	T07D3.7a, T07D3.7b	N.A.	CE32063, CE13367	O16720, Q86B39	O16720	TF101510	NM_061436.3, NM_182192.3	NP_493837.1, NP_871992.1	II -15.589900	age associated fluorescence increased, breaks in alae, cell differentiation variant, embryonic arrest, embryonic lethal, excess intestinal cells, larval lethal, lethal, miRNA expression variant, nuclear division variant, pre miRNA processing defective, retarded heterochronic variations, retarded seam cell fusion, shortened life span, sterile, transgene expression increased, transgene expression v…	alae absent, alae morphology variant, dsRNA processing defective, miRNA expression variant, pre miRNA processing defective, protein RNA interaction variant	ok304|Deletion|N.A.|Coding_exon, gk960179|Deletion|N.A.|Coding_exon, gk132546|Substitution|Missense|Coding_exon, gk132547|Substitution|Missense|Coding_exon, gk132553|Substitution|Missense|Coding_exon, gk132554|Substitution|Missense|Coding_exon, gk132556|Substitution|Missense|Coding_exon, gk132562|Substitution|Missense|Coding_exon, gk132563|Substitution|Missense|Coding_exon, gk132564|Substitution|…	lin-4(Regulatory), lin-7(Regulatory), alg-1(Genetic), sdc-2(Genetic), sex-1(Genetic), ZK262.8(Genetic), daf-2(Genetic), daf-12(Regulatory), dcs-1(Genetic), rack-1(Genetic), ain-1(Physical), ain-2(Physical), pie-1(Physical), dcr-1(Physical), mir-5546(Regulatory), eri-1(Physical)	anterior hypodermis, body wall musculature, Cell, DTC, excretory secretory system, gonadal sheath cell, head neuron, hypodermis, intestine, rectum, seam cell, somatic gonad, somatic neuron, spermatheca, tail hypodermis, tail neuron, uterus, ventral nerve cord, vulva	germ line, NSM	adult Ce, embryo Ce, L1 larva Ce, L2 larva Ce, L3 larva Ce, L4 larva Ce	1-cell embryo Ce, 1-day post-L4 adult hermaphrodite Ce, 2-days post-L4 adult hermaphrodite Ce, 3-days post-L4 adult hermaphrodite Ce, 5-days post-L4 adult hermaphrodite Ce, 10-days post-L4 adult hermaphrodite Ce, 20-days post-L4 adult hermaphrodite Ce, adult Ce, adult hermaphrodite Ce, all stages Ce, dauer larva Ce, embryo Ce, L1 larva Ce, L2 larva Ce, L3 larva Ce, L4 larva Ce	N.A.	ENSG00000123908 | ParaSite-Compara;Inparanoid_8;Panther, ENSG00000126070 | ParaSite-Compara;Inparanoid_8;Panther, ENSG00000134698 | ParaSite-Compara;Inparanoid_8;Panther, ENSG00000092847 | ParaSite-Compara;Inparanoid_8;Panther	WBPaper00003730(pmid10512872), WBPaper00004772(pmid11461699), WBPaper00005192(pmid11932009), WBPaper00005458(pmid12225671), WBPaper00013395(pmid15024405), WBPaper00024202(pmid15200961), WBPaper00027057(pmid16439208), WBPaper00027111(pmid16489184), WBPaper00028406(pmid16287966), WBPaper00028800(pmid17110334), WBPaper00028857(pmid17139256), WBPaper00028885(pmid17158288), WBPaper00029211(pmid1738129…	Concise_description	alg-2 encodes a PAZ and PIWI-domain containing protein that is a member of the highly conserved eukaryotic RDE-1/AGO1/PIWI family of proteins that regulate posttranscriptional gene silencing (PTGS); ALG-2 functions with ALG-1 to control specific developmental timing events by positively regulating expression of small temporal RNAs (stRNAs) encoded by lin-4 and let-7; ALG-2 and ALG-1 are also requ…
WBGene00000107	WBGene00000107	alh-1	Live	F54D8.3	CELE_F54D8.3	F54D8.3a.1, F54D8.3a.2, F54D8.3b.1, F54D8.3b.2, F54D8.3b.3, F54D8.3b.4	N.A.	CE29809, CE32434	Q8IG19, Q20780	Q20780	N.A.	NM_181921.4, NM_065680.5	NP_871650.1, NP_498081.2	III -2.199818	fat content increased, organism homeostasis metabolism variant, organism oxidative stress resistant, transgene expression increased	lethal, sterile	tm5823|Deletion|N.A.|Coding_exon, gk963101|Deletion|N.A.|Coding_exon, gk964398|Deletion|N.A.|Coding_exon, gk173976|Substitution|Missense|Coding_exon, gk173977|Substitution|Missense|Coding_exon, gk173978|Substitution|Missense|Coding_exon, gk173979|Substitution|Missense|Coding_exon, gk657312|Substitution|Missense|Coding_exon, gk830158|Substitution|Missense|Coding_exon, gk891065|Substitution|Missens…	gcs-1(Regulatory), sek-1(Genetic), gst-4(Regulatory), lbp-5(Regulatory), ain-1(Physical)	head neuron, hmc, intestine, nervous system, neuron, pharynx, PVT, rectal gland cell	body wall musculature, germline precursor cell, intestine, pharyngeal muscle cell, pharynx	adult Ce, embryo Ce, larva Ce	1-day post-L4 adult hermaphrodite Ce, 2-days post-L4 adult hermaphrodite Ce, 3-days post-L4 adult hermaphrodite Ce, 3-fold embryo Ce, 6-days post-L4 adult hermaphrodite Ce, 7-10 days post-L4 adult hermaphrodite Ce, 10-days post-L4 adult hermaphrodite Ce, 11-15 days post-L4 adult hermaphrodite Ce, 20-days post-L4 adult hermaphrodite Ce, adult Ce, adult hermaphrodite Ce, all stages Ce, blastula emb…	N.A.	ENSG00000137124 | ParaSite-Compara;Inparanoid_8;Panther, ENSG00000257767 | ParaSite-Compara;Panther, ENSG00000111275 | ParaSite-Compara;Inparanoid_8;Panther	WBPaper00006465(pmid15028283), WBPaper00026640(pmid15996007), WBPaper00032014(pmid18620082), WBPaper00035962(pmid20157589), WBPaper00038491(pmid21647448), WBPaper00042257(pmid23496871)	Concise_description	alh-1 is orthologous to the human gene ALDEHYDE DEHYDROGENASE 2, MITOCHONDRIAL (ALDH2; OMIM:100650), in which a polymorphism can lead to acute ethanol intolerance.
WBGene00000108	WBGene00000108	alh-2	Live	K04F1.15	CELE_K04F1.15	K04F1.15	N.A.	CE45828	Q9TXM0	Q9TXM0	N.A.	NM_071066.2	NP_503467.2	V -17.808889	N.A.	N.A.	ot588|Deletion|N.A.|Coding_exon, tm8825|Deletion|N.A.|Coding_exon, otn18281|Substitution|Missense|Coding_exon, otn18282|Substitution|Missense|Coding_exon, gk227271|Substitution|N.A.|N.A., gk227272|Substitution|Missense|Coding_exon, gk227275|Substitution|Missense|Coding_exon, gk613880|Substitution|Missense|Coding_exon, gk629852|Substitution|Missense|Coding_exon, gk963027|Tandem_duplication|N.A.|Co…	N.A.	N.A.	cephalic sheath cell, dopaminergic neuron	N.A.	1-cell embryo Ce, 1-day post-L4 adult hermaphrodite Ce, 2-days post-L4 adult hermaphrodite Ce, 3-days post-L4 adult hermaphrodite Ce, 7-10 days post-L4 adult hermaphrodite Ce, 10-days post-L4 adult hermaphrodite Ce, 20-days post-L4 adult hermaphrodite Ce, adult Ce, adult hermaphrodite Ce, blastula embryo Ce, dauer larva Ce, embryo Ce, L1 larva Ce, L2 larva Ce, L3 larva Ce, L4 larva Ce, larva Ce	N.A.	ENSG00000137124 | ParaSite-Compara;Inparanoid_8;Panther, ENSG00000257767 | ParaSite-Compara;Panther, ENSG00000111275 | ParaSite-Compara;Inparanoid_8;Panther	WBPaper00038491(pmid21647448), WBPaper00042257(pmid23496871)	Automated_description	alh-2 is an ortholog of human ALDH1B1 (aldehyde dehydrogenase 1 family member B1), RP11-162P23.2 and ALDH2 (aldehyde dehydrogenase 2 family (mitochondrial)); alh-2 is predicted to have oxidoreductase activity, acting on the aldehyde or oxo group of donors, based on protein domain information.
WBGene00000109	WBGene00000109	alh-3	Live	F36H1.6	CELE_F36H1.6	F36H1.6	N.A.	CE40358	G5ECV9	G5ECV9	TF354242	NM_069653.6	NP_502054.2	IV 4.783471	N.A.	N.A.	n4473|Deletion|N.A.|Coding_exon, nDf67|Deletion|N.A.|Coding_exon, tm7843|Deletion|Frameshift|Coding_exon, gk211916|Substitution|Missense|Coding_exon, gk211917|Substitution|Missense|Coding_exon, gk211918|Substitution|Missense|Coding_exon, gk211919|Substitution|Missense|Coding_exon, gk211920|Substitution|Missense|Coding_exon, gk211921|Substitution|Missense|Coding_exon, gk211922|Substitution|Missens…	N.A.	N.A.	AFD, ASER, hypodermis, intestine, OLL, PLM, PVD	N.A.	1-cell embryo Ce, 1-day post-L4 adult hermaphrodite Ce, 2-days post-L4 adult hermaphrodite Ce, 3-days post-L4 adult hermaphrodite Ce, 7-10 days post-L4 adult hermaphrodite Ce, 10-days post-L4 adult hermaphrodite Ce, 11-15 days post-L4 adult hermaphrodite Ce, 20-days post-L4 adult hermaphrodite Ce, adult Ce, adult hermaphrodite Ce, all stages Ce, blastula embryo Ce, dauer larva Ce, embryo Ce, L1 l…	N.A.	ENSG00000136010 | ParaSite-Compara;Inparanoid_8;Panther, ENSG00000144908 | ParaSite-Compara;Inparanoid_8;Panther	WBPaper00038491(pmid21647448), WBPaper00042257(pmid23496871)	Concise_description	alh-3 encodes an aldehyde dehydrogenase predicted to be mitochondrial.
WBGene00000110	WBGene00000110	alh-4	Live	T05H4.13	CELE_T05H4.13	T05H4.13c.1, T05H4.13c.2, T05H4.13b.1, T05H4.13b.2, T05H4.13a.1, T05H4.13a.2	CEOP5108	CE27441, CE30827, CE33307	Q8MXJ7, Q86S57, O16518	Q86S57	TF314264	NM_072233.5, NM_171471.5, NM_171472.3	NP_741553.1, NP_741554.1, NP_504634.2	V -0.178101	adult lethal, avoids bacterial lawn, embryonic lethal, extended life span, larval lethal, lysosome-related organelle morphology variant, maternal sterile, no induction of antimicrobial peptide expression after infection, RAB-11 recycling endosome morphology variant, slow growth, transgene expression increased, transgene subcellular localization variant	N.A.	gk3187|Deletion|N.A.|Coding_exon, gk964501|Deletion|N.A.|Coding_exon, gk237224|Substitution|Missense|Coding_exon, gk237225|Substitution|Missense|Coding_exon, gk237226|Substitution|Missense|Coding_exon, gk237228|Substitution|Missense|Coding_exon, gk654488|Substitution|N.A.|N.A., gk900063|Substitution|N.A.|N.A., gk728105|Substitution|N.A.|N.A., gk440592|Substitution|Missense|Coding_exon, gk670482|S…	pgl-3(Physical)	N.A.	AFD, germ line, intestine, PLM	N.A.	1-day post-L4 adult hermaphrodite Ce, 2-days post-L4 adult hermaphrodite Ce, 3-days post-L4 adult hermaphrodite Ce, 5-days post-L4 adult hermaphrodite Ce, 6-days post-L4 adult hermaphrodite Ce, 7-10 days post-L4 adult hermaphrodite Ce, 10-days post-L4 adult hermaphrodite Ce, 11-15 days post-L4 adult hermaphrodite Ce, 20-days post-L4 adult hermaphrodite Ce, adult Ce, adult hermaphrodite Ce, all st…	Sjogren-Larsson syndrome | Based on Sequence | DOID:14501 | ENSEMBL:ENSG00000072210|OMIM:270200	ENSG00000072210 | ParaSite-Compara;Inparanoid_8;Panther, ENSG00000108602 | ParaSite-Compara;Inparanoid_8;Panther, ENSG00000132746 | ParaSite-Compara;Panther, ENSG00000006534 | ParaSite-Compara;Inparanoid_8;Panther	WBPaper00038491(pmid21647448), WBPaper00042257(pmid23496871)	Automated_description	alh-4 is an ortholog of members of the human ALDH (Aldehyde dehydrogenases) family including ALDH3A2; alh-4 is predicted to have oxidoreductase activity, acting on the aldehyde or oxo group of donors, based on protein domain information.
WBGene00000111	WBGene00000111	alh-5	Live	T08B1.3	CELE_T08B1.3	T08B1.3	N.A.	CE13415	O44555	O44555	TF314264	NM_071144.5	NP_503545.1	V -16.493410	N.A.	N.A.	gk3382|Deletion|N.A.|Coding_exon, gk228041|Substitution|Missense|Coding_exon, gk661912|Substitution|Missense|Coding_exon, gk762156|Substitution|Missense|Coding_exon, gk344163|Substitution|Missense|Coding_exon, gk518296|Substitution|Missense|Coding_exon, gk868141|Substitution|Missense|Coding_exon, gk740946|Substitution|Missense|Coding_exon, gk429791|Substitution|Missense|Coding_exon, gk330241|Subs…	N.A.	N.A.	intestine	N.A.	1-day post-L4 adult hermaphrodite Ce, 2-days post-L4 adult hermaphrodite Ce, 3-days post-L4 adult hermaphrodite Ce, 4-cell embryo Ce, 4-days post-L4 adult hermaphrodite Ce, 6-days post-L4 adult hermaphrodite Ce, 7-10 days post-L4 adult hermaphrodite Ce, 10-days post-L4 adult hermaphrodite Ce, 20-days post-L4 adult hermaphrodite Ce, 24-cell embryo Ce, 96-cell embryo Ce, adult Ce, adult hermaphrodi…	Sjogren-Larsson syndrome | Based on Sequence | DOID:14501 | ENSEMBL:ENSG00000072210|OMIM:270200	ENSG00000132746 | ParaSite-Compara;Panther, ENSG00000108602 | ParaSite-Compara;Inparanoid_8;Panther, ENSG00000006534 | ParaSite-Compara;Inparanoid_8;Panther, ENSG00000072210 | ParaSite-Compara;Inparanoid_8;Panther	WBPaper00038491(pmid21647448), WBPaper00042257(pmid23496871)	Automated_description	alh-5 is an ortholog of members of the human ALDH (Aldehyde dehydrogenases) family including ALDH3B2; alh-5 is predicted to have oxidoreductase activity, acting on the aldehyde or oxo group of donors, based on protein domain information.
WBGene00000112	WBGene00000112	alh-6	Live	F56D12.1	xrep-2, CELE_F56D12.1	F56D12.1c.1, F56D12.1c.2, F56D12.1c.3, F56D12.1b.1, F56D12.1b.2, F56D12.1b.3, F56D12.1a.1, F56D12.1a.2, F56D12.1a.3, F56D12.1d	CEOP2044	CE29047, CE33403, CE37118, CE40074	Q86N72, G5EC31, G4RZC3, Q6A593	G5EC31	TF300481	NM_001047317.4, NM_061545.6, NM_182151.3, NM_001027041.5	NP_001022212.1, NP_871951.1, NP_001040782.1, NP_493946.1	II -15.507920	development variant, levamisole resistant, locomotion variant, locomotor coordination variant, lysosome-related organelle morphology variant, pattern of transgene expression variant, RAB-11 recycling endosome localization variant, receptor mediated endocytosis defective, resistant to bioactive compound, slow growth, sluggish, sterile progeny, transgene expression increased, transgene expression r…	resistant to bioactive compound	gk133444|Substitution|Missense|Coding_exon, gk133446|Substitution|Missense|Coding_exon, gk133451|Substitution|N.A.|Coding_exon, gk133455|Substitution|N.A.|N.A., gk133456|Substitution|N.A.|N.A., gk891557|Substitution|N.A.|N.A., gk423445|Substitution|N.A.|N.A., gk810104|Substitution|Missense|Coding_exon, gk541507|Substitution|Missense|Coding_exon, gk764754|Substitution|Missense|Coding_exon, gk34836…	pept-1(Regulatory)	body wall musculature, head, hypodermis, tail	AFD, body wall musculature, dorsal nerve cord, germ line, intestine, lateral nerve cord, muscle cell, nerve ring, NSM, pharynx, somatic neuron, tail neuron, ventral nerve cord, vulval muscle	adult Ce, larva Ce	1-cell embryo Ce, 1-day post-L4 adult hermaphrodite Ce, 2-days post-L4 adult hermaphrodite Ce, 3-days post-L4 adult hermaphrodite Ce, 6-days post-L4 adult hermaphrodite Ce, 7-10 days post-L4 adult hermaphrodite Ce, 10-days post-L4 adult hermaphrodite Ce, 11-15 days post-L4 adult hermaphrodite Ce, 16-18 days post-L4 adult hermaphrodite Ce, 20-days post-L4 adult hermaphrodite Ce, adult Ce, adult he…	N.A.	ENSG00000159423 | ParaSite-Compara;Inparanoid_8	WBPaper00038491(pmid21647448), WBPaper00040958(pmid22486589), WBPaper00041713(pmid23139334), WBPaper00042257(pmid23496871), WBPaper00044733(pmid24440036), WBPaper00045841(pmid25284427), WBPaper00051108(pmid28428286)	Concise_description	alh-6 is orthologous to the human gene ALDEHYDE DEHYDROGENASE 4 FAMILY, MEMBER A1 (ALDH4A1; OMIM:606811), which when mutated leads to hyperprolinemia type II.
WBGene00000113	WBGene00000113	alh-7	Live	F45H10.1	CELE_F45H10.1	F45H10.1a.1, F45H10.1a.2, F45H10.1b	CEOP2612	CE46454, CE46129	G3MU66, O02266	O02266	TF352906	NM_001267464.1, NM_001267465.1	NP_001254394.1, NP_001254393.1	II 17.523670	embryonic lethal, larval arrest, locomotion variant, slow growth	N.A.	gk963053|Deletion|N.A.|Coding_exon, otn15522|Substitution|N.A.|N.A., otn15523|Substitution|N.A.|N.A., otn15524|Substitution|N.A.|N.A., otn15525|Substitution|N.A.|N.A., gk159653|Substitution|N.A.|N.A., gk159654|Substitution|N.A.|N.A., gk159655|Substitution|Missense|Coding_exon, gk159656|Substitution|Missense|Coding_exon, gk159657|Substitution|Missense|Coding_exon, gk159667|Substitution|Missense|Co…	N.A.	head neuron, hypodermis, intestine, nervous system, rectal gland cell	intestine, NSM	adult Ce, larva Ce	1-cell embryo Ce, 1-day post-L4 adult hermaphrodite Ce, 4-cell embryo Ce, 6-days post-L4 adult hermaphrodite Ce, 10-days post-L4 adult hermaphrodite Ce, 20-days post-L4 adult hermaphrodite Ce, adult Ce, adult hermaphrodite Ce, all stages Ce, blastula embryo Ce, dauer larva Ce, embryo Ce, L1 larva Ce, L2 larva Ce, L2d larva Ce, L3 larva Ce, L4 larva Ce	N.A.	ENSG00000112294 | ParaSite-Compara;Inparanoid_8;Panther	WBPaper00038491(pmid21647448), WBPaper00041771(pmid23195953), WBPaper00042257(pmid23496871)	Concise_description	alh-7 encodes an ortholog of the human gene DJ73M23.2 (NAD+-DEPENDENT SUCCINIC SEMIALDEHYDE DEHYDROGENASE; ALDH5A1), which when mutated leads to SSADH deficiency (OMIM:271980).
WBGene00000114	WBGene00000114	alh-8	Live	F13D12.4	CELE_F13D12.4	F13D12.4a.1, F13D12.4a.2, F13D12.4a.3, F13D12.4b	N.A.	CE02183, CE36262	P52713, Q7JMI1	P52713	TF105651	NM_001026908.4, NM_001026907.2	NP_001022078.1, NP_001022079.1	II 4.016272	dauer lifespan extended	N.A.	gk963053|Deletion|N.A.|Coding_exon, gk963539|Deletion|N.A.|Coding_exon, gk155758|Substitution|Missense|Coding_exon, gk155760|Substitution|Missense|Coding_exon, gk155761|Substitution|N.A.|N.A., gk639731|Substitution|N.A.|N.A., gk328361|Substitution|Missense|Coding_exon, gk363487|Substitution|Missense|Coding_exon, gk606993|Substitution|Missense|Coding_exon, gk393631|Substitution|Missense|Coding_exo…	N.A.	N.A.	intestine, muscle cell, NSM, OLL, PVD	N.A.	1-cell embryo Ce, 1-day post-L4 adult hermaphrodite Ce, 2-days post-L4 adult hermaphrodite Ce, 3-days post-L4 adult hermaphrodite Ce, 6-days post-L4 adult hermaphrodite Ce, 7-10 days post-L4 adult hermaphrodite Ce, 10-days post-L4 adult hermaphrodite Ce, 11-15 days post-L4 adult hermaphrodite Ce, 16-18 days post-L4 adult hermaphrodite Ce, 20-days post-L4 adult hermaphrodite Ce, adult Ce, adult he…	N.A.	ENSG00000119711 | ParaSite-Compara;Inparanoid_8;Panther	WBPaper00038444(pmid21611156), WBPaper00038491(pmid21647448), WBPaper00042257(pmid23496871), WBPaper00049828(pmid27405932)	Concise_description	alh-8 is orthologous to the human gene METHYLMALONATE-SEMIALDEHYDE DEHYDROGENASE (ALDH6A1; OMIM:603178), which when mutated leads to MMSDH deficiency.
WBGene00000115	WBGene00000115	alh-9	Live	F01F1.6	CELE_F01F1.6	F01F1.6.1, F01F1.6.2	CEOP3340	CE39486	P46562	P46562	TF300388	NM_065862.3	NP_498263.2	III -1.438898	N.A.	N.A.	gk944083|Deletion|N.A.|N.A., gk175535|Substitution|N.A.|N.A., gk175536|Substitution|N.A.|N.A., gk175537|Substitution|N.A.|N.A., gk175538|Substitution|Missense|Coding_exon, gk604160|Substitution|N.A.|N.A., gk549771|Substitution|N.A.|N.A., gk760598|Substitution|N.A.|N.A., gk408082|Substitution|Missense|Coding_exon, gk499419|Substitution|Missense|Coding_exon, gk510733|Substitution|Missense|Coding_ex…	reps-1(Physical), src-1(Physical), gopc-1(Physical)	ABa, seam cell	germ line, hypodermis, PLM	embryo Ce	1-cell embryo Ce, 1-day post-L4 adult hermaphrodite Ce, 2-days post-L4 adult hermaphrodite Ce, 3-days post-L4 adult hermaphrodite Ce, 3-fold embryo Ce, 6-days post-L4 adult hermaphrodite Ce, 7-10 days post-L4 adult hermaphrodite Ce, 10-days post-L4 adult hermaphrodite Ce, 11-15 days post-L4 adult hermaphrodite Ce, 20-days post-L4 adult hermaphrodite Ce, adult Ce, adult hermaphrodite Ce, all stage…	N.A.	ENSG00000164904 | ParaSite-Compara;Inparanoid_8;Panther	WBPaper00012179(pmid8088832), WBPaper00028360(pmid16897684), WBPaper00038491(pmid21647448), WBPaper00042257(pmid23496871), WBPaper00049828(pmid27405932)	Automated_description	alh-9 is an ortholog of human ALDH7A1 (aldehyde dehydrogenase 7 family member A1); alh-9 is predicted to have oxidoreductase activity, acting on the aldehyde or oxo group of donors, based on protein domain information; alh-9 is expressed in the seam cell and the ABa.
WBGene00000116	WBGene00000116	alh-10	Live	C54D1.4	CELE_C54D1.4	C54D1.4	N.A.	CE06980	Q18822	Q18822	TF314129	NM_076802.4	NP_509203.1	X -1.826860	organism homeostasis metabolism variant, organism pathogen response variant, tail swelling	N.A.	gk963311|Deletion|N.A.|Coding_exon, gk284501|Substitution|Missense|Coding_exon, gk284502|Substitution|Missense|Coding_exon, gk761306|Substitution|N.A.|N.A., gk408487|Substitution|N.A.|N.A., gk803927|Substitution|Missense|Coding_exon, gk524894|Substitution|Missense|Coding_exon, gk654626|Substitution|Missense|Coding_exon, gk614084|Substitution|Missense|Coding_exon, gk692086|Substitution|Missense|Co…	N.A.	intestine, nervous system, tail neuron	excretory cell, GABAergic neuron, hypodermis, intestine, neuron	adult Ce, larva Ce	1-day post-L4 adult hermaphrodite Ce, 2-days post-L4 adult hermaphrodite Ce, 6-days post-L4 adult hermaphrodite Ce, 7-10 days post-L4 adult hermaphrodite Ce, 10-days post-L4 adult hermaphrodite Ce, 11-15 days post-L4 adult hermaphrodite Ce, 20-days post-L4 adult hermaphrodite Ce, adult Ce, adult hermaphrodite Ce, all stages Ce, dauer larva Ce, embryo Ce, L1 larva Ce, L2 larva Ce, L2d larva Ce, L3…	N.A.	ENSG00000118514 | ParaSite-Compara;Inparanoid_8;Panther	WBPaper00035962(pmid20157589), WBPaper00038491(pmid21647448), WBPaper00042257(pmid23496871)	Automated_description	alh-10 is an ortholog of human ALDH8A1 (aldehyde dehydrogenase 8 family member A1); alh-10 is predicted to have oxidoreductase activity, acting on the aldehyde or oxo group of donors, based on protein domain information; alh-10 is expressed in the nervous system and the intestine.
WBGene00000117	WBGene00000117	alh-11	Live	F42G9.5	CELE_F42G9.5	F42G9.5a, F42G9.5b.1, F42G9.5b.2	CEOP3034	CE07233, CE30790	Q20352, Q8MNS6	Q20352	TF314257	NM_171073.3, NM_171072.6	NP_741082.1, NP_741083.1	III -26.068890	N.A.	N.A.	gk943317|Insertion|N.A.|N.A., gk165348|Substitution|Missense|Coding_exon, gk165349|Substitution|Missense|Coding_exon, gk165351|Substitution|Missense|Coding_exon, gk165352|Substitution|Missense|Coding_exon, gk165353|Substitution|Missense|Coding_exon, gk165356|Substitution|Missense|Coding_exon, gk876025|Substitution|Missense|Coding_exon, gk407364|Substitution|Missense|Coding_exon, gk833872|Substitu…	N.A.	N.A.	DA neuron, I5 neuron, intestine, muscle cell, OLL, PVD, retrovesicular ganglion, SAB, VA neuron	N.A.	1-cell embryo Ce, 1-day post-L4 adult hermaphrodite Ce, 2-days post-L4 adult hermaphrodite Ce, 3-days post-L4 adult hermaphrodite Ce, 7-10 days post-L4 adult hermaphrodite Ce, 10-days post-L4 adult hermaphrodite Ce, 20-days post-L4 adult hermaphrodite Ce, adult Ce, adult hermaphrodite Ce, all stages Ce, dauer larva Ce, embryo Ce, L1 larva Ce, L2d larva Ce, L3 larva Ce, L4 larva Ce, L4-adult letha…	N.A.	ENSG00000143149 | ParaSite-Compara;Inparanoid_8;Panther	WBPaper00038491(pmid21647448), WBPaper00042257(pmid23496871)	Automated_description	alh-11 is an ortholog of human ALDH9A1 (aldehyde dehydrogenase 9 family member A1); alh-11 is predicted to have oxidoreductase activity, acting on the aldehyde or oxo group of donors, based on protein domain information.
WBGene00000118	WBGene00000118	alh-12	Live	Y69F12A.2	CELE_Y69F12A.2	Y69F12A.2a.1, Y69F12A.2a.2, Y69F12A.2b.1, Y69F12A.2b.2	N.A.	CE34422, CE34423	Q7Z1Q2, Q7Z1Q3	Q7Z1Q3	TF314257	NM_001027760.3, NM_001027759.2	NP_001022931.1, NP_001022930.1	III -0.734472	N.A.	N.A.	gk3392|Deletion|Frameshift|Coding_exon, tm8314|Deletion|N.A.|Coding_exon, gk178337|Substitution|Missense|Coding_exon, gk178338|Substitution|Missense|Coding_exon, gk906151|Substitution|N.A.|N.A., gk849397|Substitution|Missense|Coding_exon, gk914643|Substitution|Missense|Coding_exon, gk474647|Substitution|Missense|Coding_exon, gk740799|Substitution|Missense|Coding_exon, gk917826|Substitution|Missen…	mab-3(Regulatory)	N.A.	ASER, body wall muscle cell, intestine, muscle cell	N.A.	1-cell embryo Ce, 1-day post-L4 adult hermaphrodite Ce, 2-days post-L4 adult hermaphrodite Ce, 5-days post-L4 adult hermaphrodite Ce, 6-days post-L4 adult hermaphrodite Ce, 7-10 days post-L4 adult hermaphrodite Ce, 10-days post-L4 adult hermaphrodite Ce, 11-15 days post-L4 adult hermaphrodite Ce, 20-days post-L4 adult hermaphrodite Ce, adult Ce, adult hermaphrodite Ce, all stages Ce, dauer larva …	N.A.	ENSG00000143149 | ParaSite-Compara;Panther	WBPaper00026640(pmid15996007), WBPaper00031003(pmid17848203), WBPaper00038491(pmid21647448), WBPaper00042257(pmid23496871)	Automated_description	alh-12 is an ortholog of human ALDH9A1 (aldehyde dehydrogenase 9 family member A1); alh-12 is predicted to have oxidoreductase activity, acting on the aldehyde or oxo group of donors, based on protein domain information.
WBGene00000119	WBGene00000119	ali-1	Live	N.A.	N.A.	N.A.	N.A.	N.A.	N.A.	Q7Z1Q3	N.A.	N.A.	N.A.	V 3.372830	N.A.	alae absent, alae morphology variant	N.A.	N.A.	N.A.	N.A.	N.A.	N.A.	N.A.	N.A.	WBPaper00001011(pmid3428573), WBPaper00001709(pmid8462849)	Concise_description	ali-1 is a little-characterized gene that is specifically required for L1 alae to be fully prominent; ali-1(e1934) mutants have very faint L1 alae, while adult and dauer larvae are normal, as are the lateral hypodermal lineages.
WBGene00000120	WBGene00000120	aly-1	Live	C01F6.5	ref-1, CELE_C01F6.5	C01F6.5	N.A.	CE02954	Q17561	Q17561	TF313312	NM_069187.4	NP_501588.1	IV 4.050430	locomotion variant	N.A.	ok1920|Deletion|N.A.|Coding_exon, ok3754|Deletion|N.A.|Coding_exon, gk208369|Substitution|Missense|Coding_exon, gk208370|Substitution|Missense|Coding_exon, gk724418|Substitution|Missense|Coding_exon, gk496029|Substitution|Missense|Coding_exon, gk935148|Substitution|Missense|Coding_exon, gk744142|Substitution|Missense|Coding_exon, gk962666|Tandem_duplication|N.A.|Coding_exon, gk962765|Tandem_dupli…	mab-5(Genetic), rde-4(Physical)	N.A.	AVA, body wall muscle cell, coelomocyte, GABAergic neuron, germ line, PLM	N.A.	1-day post-L4 adult hermaphrodite Ce, 2-days post-L4 adult hermaphrodite Ce, 5-days post-L4 adult hermaphrodite Ce, 6-days post-L4 adult hermaphrodite Ce, 7-10 days post-L4 adult hermaphrodite Ce, adult Ce, adult hermaphrodite Ce, all stages Ce, blastula embryo Ce, embryo Ce, L1 larva Ce, L2 larva Ce, L2d larva Ce, L3 larva Ce, L4 larva Ce, larva Ce	N.A.	ENSG00000183684 | Inparanoid_8	WBPaper00004710(pmid11311160), WBPaper00013477(pmid15175155), WBPaper00025236(pmid15935777), WBPaper00027000(pmid16376329), WBPaper00029295(pmid17437990), WBPaper00031196(pmid18003741), WBPaper00038491(pmid21647448), WBPaper00040108(pmid21854766)	Concise_description	aly-1 encodes an RRM motif-containing protein required for normal export of TRA-1/tra-2 mRNA complexes, and thus for normal hermaphroditism; ALY-1 is orthologous to human THOC4 (OMIM:604171), and paralogous to ALY-2 and ALY-3; in the absence of TRA-1, and in conjunction with NXF-2, ALY-1 and its paralog ALY-2 are required to bind the TRE 3' UTR element of tra-2 mRNA, and block tra-2 mRNA's export…
WBGene00000121	WBGene00000121	aly-2	Live	F23B2.6	ref-2, CELE_F23B2.6	F23B2.6	N.A.	CE09586	O62183	O62183	TF313312	NM_069193.3	NP_501594.1	IV 4.083364	locomotion variant, sterile progeny	N.A.	gk962659|Deletion|N.A.|Coding_exon, gk208441|Substitution|Missense|Coding_exon, gk208444|Substitution|Missense|Coding_exon, gk208445|Substitution|Missense|Coding_exon, gk741607|Substitution|Missense|Coding_exon, gk553297|Substitution|Missense|Coding_exon, gk361075|Substitution|Missense|Coding_exon, gk962666|Tandem_duplication|N.A.|Coding_exon, gk962765|Tandem_duplication|N.A.|Coding_exon, gk96313…	meg-1(Genetic)	alimentary system, anal region, body wall, digestive tract, germ line, gonadal primordium, head, hypodermis, intestine, midbody, nervous system, pharynx, reproductive system, reproductive tract, stoma, tail	germ line, germline precursor cell, intestine	N.A.	1-day post-L4 adult hermaphrodite Ce, 2-days post-L4 adult hermaphrodite Ce, 3-fold embryo Ce, 7-10 days post-L4 adult hermaphrodite Ce, adult Ce, adult hermaphrodite Ce, all stages Ce, blastula embryo Ce, dauer larva Ce, embryo Ce, L1 larva Ce, L2 larva Ce, L3 larva Ce, L4 larva Ce	N.A.	ENSG00000183684 | Inparanoid_8	WBPaper00005355(pmid12091304), WBPaper00006465(pmid15028283), WBPaper00013477(pmid15175155), WBPaper00029295(pmid17437990), WBPaper00038491(pmid21647448), WBPaper00041879(pmid23285047)	Concise_description	aly-2 encodes an RRM motif-containing protein required for normal export of TRA-1/tra-2 mRNA complexes, and thus for normal hermaphroditism; ALY-2 is orthologous to human THOC4 (OMIM:604171), and paralogous to ALY-1 and ALY-3; in the absence of TRA-1, and in conjunction with NXF-1, ALY-2 and its paralog ALY-1 are required to bind the TRE 3' UTR element of tra-2 mRNA, and block tra-2 mRNA's export…
WBGene00000122	WBGene00000122	aly-3	Live	M18.7	CELE_M18.7	M18.7b, M18.7a.1, M18.7a.2	CEOP4496	CE06198	Q21559	Q21559	TF313312	NM_001083228.2, NR_003454.1	NP_001076697.1	IV 5.729670	locomotion variant	N.A.	tm2074|Deletion|N.A.|Coding_exon, tm2138|Deletion|N.A.|Coding_exon, gk963279|Deletion|N.A.|Coding_exon, gk964320|Deletion|N.A.|Coding_exon, gk964340|Deletion|N.A.|Coding_exon, gk964475|Deletion|N.A.|Coding_exon, gk503863|Substitution|Missense|Coding_exon, gk758673|Substitution|Missense|Coding_exon, gk623749|Substitution|Missense|Coding_exon, gk758674|Substitution|Missense|Coding_exon, gk547572|Su…	hrde-1(Physical), nfm-1(Physical)	N.A.	germ line, intestine	N.A.	1-day post-L4 adult hermaphrodite Ce, 2-days post-L4 adult hermaphrodite Ce, 3-days post-L4 adult hermaphrodite Ce, 6-days post-L4 adult hermaphrodite Ce, 7-10 days post-L4 adult hermaphrodite Ce, 10-days post-L4 adult hermaphrodite Ce, adult Ce, adult hermaphrodite Ce, all stages Ce, dauer larva Ce, embryo Ce, L1 larva Ce, L2 larva Ce, L2d larva Ce, L3 larva Ce, L4 larva Ce, oocyte-laying stage …	N.A.	ENSG00000183684 | Inparanoid_8	WBPaper00013477(pmid15175155), WBPaper00029295(pmid17437990), WBPaper00038491(pmid21647448)	Concise_description	aly-3 encodes an RRM motif-containing protein orthologous to human THOC4 (OMIM:604171), and paralogous to ALY-1 and ALY-2; by orthology, ALY-3 is thought to promote recruitment of mRNA export factor to mRNAs; however, ALY-3 has no grossly obvious function in four-way RNAi assays of ALY-1/-3 and W04D2.6, and aly-3(RNAi) had no obvious effect on nuclear retention of tra-2 mRNA in the absence of TRA…
WBGene00000123	WBGene00000123	ama-1	Live	F36A4.7	rpb-1, CELE_F36A4.7	F36A4.7.1, F36A4.7.2	N.A.	CE46402	P16356	P16356	TF103036	NM_068122.6	NP_500523.4	IV 0.009268	antibody staining reduced, asymmetric cell division variant, cell division precocious, development variant, early exit cell cycle, embryonic arrest, embryonic lethal, fewer eggs laid, gamma ray induced apoptosis decreased, hatching variant, L1 arrest, larval arrest, lethal, maternal sterile, mitotic spindle defective early emb, pattern protein expression variant, protein aggregation variant, prot…	alpha amanitin resistant, early larval arrest, embryonic arrest, embryonic lethal, gastrulation variant, L1 arrest, L1 lethal, larval arrest, lethal, maternal effect lethal emb, reduced brood size, sterile	m118m238|Substitution|N.A.|N.A., m236|Substitution|Missense|Coding_exon, m238|Substitution|Missense|Coding_exon, m322|Substitution|Missense|Coding_exon, m526|Substitution|Missense|Coding_exon, gk199726|Substitution|Missense|Coding_exon, gk199729|Substitution|Missense|Coding_exon, gk199731|Substitution|Missense|Coding_exon, gk199733|Substitution|Missense|Coding_exon, gk199735|Substitution|Missense…	elt-2(Regulatory), egl-18(Regulatory), pal-1(Regulatory), pha-4(Regulatory), sur-5(Regulatory), taf-1(Regulatory), vet-6(Regulatory), hsp-16.2(Regulatory), med-1(Regulatory), pes-10(Regulatory), wwp-1(Regulatory), dpy-13(Genetic), pie-1(Regulatory), ama-1(Genetic), ama-1(Genetic), sig-7(Physical)	alimentary system, epithelial system, intestine, muscular system, nervous system, Z2, Z3	AFD, ASER, germ line	embryo Ce	1-cell embryo Ce, 1-day post-L4 adult hermaphrodite Ce, 3-days post-L4 adult hermaphrodite Ce, 3-fold embryo Ce, 4-days post-L4 adult hermaphrodite Ce, 5-days post-L4 adult hermaphrodite Ce, adult Ce, adult hermaphrodite Ce, all stages Ce, dauer larva Ce, embryo Ce, L1 larva Ce, L2 larva Ce, L3 larva Ce, L4 larva Ce, oocyte-laying stage adult hermaphrodite Ce	N.A.	ENSG00000181222 | ParaSite-Compara;Inparanoid_8;Panther	WBPaper00000654(pmid6630208), WBPaper00000780(pmid3891751), WBPaper00001019(pmid8608933), WBPaper00001073(pmid3197954), WBPaper00001074(pmid3197955), WBPaper00001101(pmid2846184), WBPaper00001191(pmid2586513), WBPaper00001354(pmid2076819), WBPaper00001621(pmid1398138), WBPaper00001676(pmid8436272), WBPaper00002006(pmid8041603), WBPaper00002044(pmid7607073), WBPaper00002512(pmid8670866), WBPaper00…	Concise_description	ama-1 encodes the large subunit of RNA polymerase II required for mRNA transcription; AMA-1 is essential for proper embryonic development, particularly for the early division and migration of the endodermal precursor (E) cells that initiate gastrulation; AMA-1 is expressed ubiquitously in the developing embryo until the 550-cell stage.
WBGene00000124	WBGene00000124	ama-2	Live	N.A.	N.A.	N.A.	N.A.	N.A.	N.A.	P16356	N.A.	N.A.	N.A.	V 4.942778	N.A.	alpha amanitin resistant, lethal	N.A.	N.A.	N.A.	N.A.	N.A.	N.A.	N.A.	N.A.	WBPaper00001073(pmid3197954)	N.A.
WBGene00000125	WBGene00000125	amo-1	Live	N.A.	arm-1	N.A.	N.A.	N.A.	N.A.	P16356	N.A.	N.A.	N.A.	N.A.	N.A.	maternal effect lethal emb, pattern of transgene expression variant	N.A.	N.A.	N.A.	N.A.	N.A.	N.A.	N.A.	N.A.	WBPaper00003363(pmid9872954)	Concise_description	amo-1 is required maternally for embryonic viability.
WBGene00000126	WBGene00000126	amo-2	Live	N.A.	arm-2	N.A.	N.A.	N.A.	N.A.	P16356	N.A.	N.A.	N.A.	N.A.	N.A.	maternal effect lethal emb, pattern of transgene expression variant	N.A.	N.A.	N.A.	N.A.	N.A.	N.A.	N.A.	N.A.	WBPaper00003363(pmid9872954)	Concise_description	amo-2 is required for the non-random development of embryonic cells descended from the AB founder cell (as assayed by expression of a pes-1::lacZ fusion gene).
WBGene00000127	WBGene00000127	amo-4	Live	N.A.	arm-4	N.A.	N.A.	N.A.	N.A.	P16356	N.A.	N.A.	N.A.	N.A.	N.A.	maternal effect lethal emb	N.A.	N.A.	N.A.	N.A.	N.A.	N.A.	N.A.	N.A.	WBPaper00003363(pmid9872954)	Concise_description	amo-4 is required maternally for embryonic viability.
WBGene00000128	WBGene00000128	amo-5	Live	N.A.	arm-5	N.A.	N.A.	N.A.	N.A.	P16356	N.A.	N.A.	N.A.	N.A.	N.A.	maternal effect lethal emb, transgene expression reduced	N.A.	N.A.	N.A.	N.A.	N.A.	N.A.	N.A.	N.A.	WBPaper00003363(pmid9872954)	Concise_description	amo-5 may specifically affect pes-1 transcriptional regulation; it is required for normal cell identities in the embryonic lineage descended from the AB founder cell (as assayed by expression of a pes-1::lacZ fusion gene).
WBGene00000129	WBGene00000129	amo-6	Live	N.A.	arm-6	N.A.	N.A.	N.A.	N.A.	P16356	N.A.	N.A.	N.A.	N.A.	N.A.	maternal effect lethal emb	N.A.	N.A.	N.A.	N.A.	N.A.	N.A.	N.A.	N.A.	WBPaper00003363(pmid9872954)	Concise_description	amo-6 is required maternally for embryonic viability.
WBGene00000130	WBGene00000130	amo-7	Live	N.A.	arm-7	N.A.	N.A.	N.A.	N.A.	P16356	N.A.	N.A.	N.A.	I	N.A.	maternal effect lethal emb	N.A.	N.A.	N.A.	N.A.	N.A.	N.A.	N.A.	N.A.	WBPaper00003363(pmid9872954)	N.A.
WBGene00000131	WBGene00000131	amo-8	Live	N.A.	arm-8	N.A.	N.A.	N.A.	N.A.	P16356	N.A.	N.A.	N.A.	N.A.	N.A.	ectopic expression transgene, maternal effect lethal emb	N.A.	N.A.	N.A.	N.A.	N.A.	N.A.	N.A.	N.A.	WBPaper00003363(pmid9872954)	Concise_description	amo-8 is required for normal cell identities in the embryonic lineage descended from the AB founder cell (as assayed by expression of a pes-1::lacZ fusion gene).
WBGene00000132	WBGene00000132	amo-9	Live	N.A.	arm-9	N.A.	N.A.	N.A.	N.A.	P16356	N.A.	N.A.	N.A.	N.A.	N.A.	ectopic expression transgene, maternal effect lethal emb, transgene expression reduced	N.A.	N.A.	N.A.	N.A.	N.A.	N.A.	N.A.	N.A.	WBPaper00003363(pmid9872954)	Concise_description	amo-9 may help create anterior-posterior asymmetry within the AB lineage, and, since it phenotypically resembles apx-1, may be part of the GLP-1/LIN-12 (Notch/Delta) signaling pathway; arm-9 is clearly required for normal cell identities in the embryonic lineage descended from the AB founder cell (as assayed by expression of a pes-1::lacZ fusion gene).
WBGene00000133	WBGene00000133	amt-1	Live	C05E11.4	CELE_C05E11.4	C05E11.4	N.A.	CE06770	P54145	P54145	TF313588	NM_076383.3	NP_508784.1	X -7.225622	N.A.	N.A.	ok2318|Deletion|N.A.|Coding_exon, gk963311|Deletion|N.A.|Coding_exon, cxTi3305|Insertion|N.A.|Coding_exon, ttTi3470|Insertion|N.A.|Coding_exon, gk278409|Substitution|Missense|Coding_exon, gk278410|Substitution|Missense|Coding_exon, gk278411|Substitution|Missense|Coding_exon, gk278412|Substitution|Missense|Coding_exon, gk278413|Substitution|Missense|Coding_exon, gk278414|Substitution|Missense|Codi…	N.A.	N.A.	N.A.	N.A.	N.A.	N.A.	N.A.	N.A.	Concise_description	amt-1 encodes a transmembrane transporter that by homology, is predicted to transport ammonium ions across the plasma membrane; as loss of amt-1 activity via large-scale RNAi screens does not result in any obvious abnormalities, the precise role of AMT-1 in C. elegans development and/or behavior is not yet known.
WBGene00000134	WBGene00000134	amt-2	Live	F49E11.3	CELE_F49E11.3	F49E11.3	N.A.	CE45919	Q20605	Q20605	TF313588	NM_070095.3	NP_502496.3	IV 7.106157	extended life span	N.A.	gk946798|Deletion|N.A.|Coding_exon, gk888243|Substitution|Missense|Coding_exon, gk808162|Substitution|Missense|Coding_exon, gk546153|Substitution|Missense|Coding_exon, gk453836|Substitution|Missense|Coding_exon, gk565253|Substitution|Missense|Coding_exon, gk334264|Substitution|Missense|Coding_exon, gk927718|Substitution|Missense|Coding_exon, gk487671|Substitution|Missense|Coding_exon, gk356450|Su…	N.A.	N.A.	neuron	N.A.	1-day post-L4 adult hermaphrodite Ce, 2-days post-L4 adult hermaphrodite Ce, adult Ce, adult hermaphrodite Ce, blastula embryo Ce, dauer larva Ce, embryo Ce, L1 larva Ce, L2 larva Ce, L3 larva Ce, L4 larva Ce, larva Ce	N.A.	N.A.	N.A.	Concise_description	amt-2 encodes a transmembrane protein that is one of four C. elegans members of the ammonium transporter AMT/Rh family of proteins predicted to function in transport of ammonium ions across the plasma membrane.
WBGene00000135	WBGene00000135	amt-3	Live	M195.3	CELE_M195.3	M195.3	N.A.	CE32912	Q21565	Q21565	TF313588	NM_063360.6	NP_495761.2	II 0.767439	N.A.	N.A.	gk963053|Deletion|N.A.|Coding_exon, gk148749|Substitution|Missense|Coding_exon, gk718353|Substitution|N.A.|N.A., gk612296|Substitution|N.A.|N.A., gk610245|Substitution|Missense|Coding_exon, gk438813|Substitution|Missense|Coding_exon, gk413920|Substitution|Missense|Coding_exon, gk479277|Substitution|Missense|Coding_exon, gk358595|Substitution|Missense|Coding_exon, gk378488|Substitution|Missense|Co…	N.A.	head, head neuron, intestine, nerve ring, nervous system, tail, tail neuron	AFD, ASER, body wall musculature, CEM, dopaminergic neuron, dorsal nerve cord, HOB, IL2 neuron, lateral nerve cord, nerve ring, neuron, PLM, ray neuron type B, somatic neuron, tail neuron, ventral nerve cord, vulval muscle	adult Ce, larva Ce	1-day post-L4 adult hermaphrodite Ce, 2-days post-L4 adult hermaphrodite Ce, 3-days post-L4 adult hermaphrodite Ce, 4-cell embryo Ce, 7-10 days post-L4 adult hermaphrodite Ce, adult Ce, adult hermaphrodite Ce, blastula embryo Ce, dauer larva Ce, embryo Ce, L1 larva Ce, L2 larva Ce, L2d larva Ce, L3 larva Ce, L4 larva Ce, larva Ce	N.A.	N.A.	N.A.	Concise_description	amt-3 encodes one of four C. elegans homologs of AMT1 (AT11_ARATH), a high-affinity ammonium transporter from Arabidopsis thaliana; AMT-3 is closely similar to its paralog AMT-2, with somewhat more distant paralogy to AMT-1 and AMT-4.
WBGene00000136	WBGene00000136	amt-4	Live	C05E11.5	CELE_C05E11.5	C05E11.5	N.A.	CE44951	Q17663	Q17663	TF313588	NM_076382.4	NP_508783.2	X -7.238147	N.A.	N.A.	gk963311|Deletion|N.A.|Coding_exon, otn4582|Substitution|Missense|Coding_exon, gk278398|Substitution|Missense|Coding_exon, gk278399|Substitution|Missense|Coding_exon, gk278403|Substitution|Missense|Coding_exon, gk278404|Substitution|Missense|Coding_exon, gk278405|Substitution|Missense|Coding_exon, gk440970|Substitution|Missense|Coding_exon, gk440971|Substitution|Missense|Coding_exon, gk418647|Sub…	egl-9(Genetic)	N.A.	intestine	N.A.	1-day post-L4 adult hermaphrodite Ce, 2-days post-L4 adult hermaphrodite Ce, 3-days post-L4 adult hermaphrodite Ce, 5-days post-L4 adult hermaphrodite Ce, 6-days post-L4 adult hermaphrodite Ce, 7-10 days post-L4 adult hermaphrodite Ce, 10-days post-L4 adult hermaphrodite Ce, 24-cell embryo Ce, adult Ce, adult hermaphrodite Ce, all stages Ce, blastula embryo Ce, dauer larva Ce, embryo Ce, L1 larva…	N.A.	N.A.	WBPaper00035429(pmid19879883)	Concise_description	amt-4 encodes a member of the ammonium transporter protein family.
WBGene00000137	WBGene00000137	amx-1	Live	R13G10.2	CELE_R13G10.2	R13G10.2	N.A.	CE41445	Q21988	Q21988	TF352593	NM_065371.4	NP_497772.2	III -4.249609	dauer lifespan extended, organism development variant, shortened life span	N.A.	ok659|Deletion|N.A.|Coding_exon, ttTi52594|Insertion|N.A.|Coding_exon, gk171574|Substitution|Missense|Coding_exon, gk171575|Substitution|Missense|Coding_exon, gk171576|Substitution|Missense|Coding_exon, gk171579|Substitution|Missense|Coding_exon, gk171582|Substitution|Missense|Coding_exon, gk171583|Substitution|Missense|Coding_exon, gk171584|Substitution|N.A.|N.A., gk479880|Substitution|Missense|…	egl-15(Genetic), amx-2(Regulatory)	ASEL, ASER, ASHL, ASHR, ASJL, ASJR, AWBL, AWBR, PHAL, PHAR, PHBL, PHBR	germ line, intestine	N.A.	1-day post-L4 adult hermaphrodite Ce, 2-days post-L4 adult hermaphrodite Ce, 3-days post-L4 adult hermaphrodite Ce, 5-days post-L4 adult hermaphrodite Ce, 7-10 days post-L4 adult hermaphrodite Ce, adult Ce, adult hermaphrodite Ce, all stages Ce, dauer larva Ce, embryo Ce, L1 larva Ce, L2 larva Ce, L3 larva Ce, L4 larva Ce	N.A.	ENSG00000165097 | ParaSite-Compara;Inparanoid_8;Panther	WBPaper00004653(pmid11331185), WBPaper00026601(pmid15916950), WBPaper00033101(pmid19379696), WBPaper00038491(pmid21647448)	Automated_description	amx-1 is an ortholog of human KDM1B (lysine demethylase 1B); amx-1 is involved in histone H3-K4 demethylation; amx-1 exhibits histone demethylase activity (H3-dimethyl-K4 specific) and is predicted to have DNA binding activity and oxidoreductase activity, based on protein domain information; amx-1 is expressed in certain amphid neurons and certain sensory neurons.
WBGene00000138	WBGene00000138	amx-2	Live	B0019.1	CELE_B0019.1	B0019.1	N.A.	CE40797	Q9XXU5	Q9XXU5	TF313314	NM_060835.7	NP_493236.3	I 13.995800	body wall muscle myosin organization defective	constitutive egg laying, serotonin metabolism variant	ok1235|Deletion|N.A.|Coding_exon, gk125650|Substitution|N.A.|N.A., gk125651|Substitution|Missense|Coding_exon, gk125653|Substitution|Missense|Coding_exon, gk125654|Substitution|Missense|Coding_exon, gk125655|Substitution|Missense|Coding_exon, gk125656|Substitution|Missense|Coding_exon, gk125658|Substitution|Missense|Coding_exon, gk125662|Substitution|N.A.|Coding_exon, gk125663|Substitution|Missen…	amx-2(Regulatory), amx-2(Regulatory), amx-1(Regulatory), grk-2(Physical | Genetic)	anus, head neuron, HSNL, HSNR, intestine, pharyngeal muscle cell, rectal epithelium, vulva	intestine, NSM	N.A.	1-cell embryo Ce, 1-day post-L4 adult hermaphrodite Ce, 2-days post-L4 adult hermaphrodite Ce, 4-cell embryo Ce, 7-10 days post-L4 adult hermaphrodite Ce, 96-cell embryo Ce, adult Ce, adult hermaphrodite Ce, all stages Ce, blastula embryo Ce, dauer larva Ce, embryo Ce, L1 larva Ce, L2 larva Ce, L2d larva Ce, L3 larva Ce, L4 larva Ce, L4-adult lethargus Ce	N.A.	ENSG00000165097 | Panther	WBPaper00046811(pmid25978500), WBPaper00050796(pmid28213524), WBPaper00051557(pmid28751501)	Automated_description	amx-2 is an ortholog of human KDM1B (lysine demethylase 1B); amx-2 is predicted to have oxidoreductase activity, based on protein domain information; amx-2 is expressed in the anus, certain motor neurons, pharyngeal muscle cell, intestine, rectal epithelium, vulva, and the head neurons.
WBGene00000139	WBGene00000139	amx-3	Live	F25C8.2	CELE_F25C8.2	F25C8.2a, F25C8.2b	N.A.	CE45226, CE45241	E0AHD4, E0AHD3	E0AHD3	TF318348	NM_001270034.1, NM_001270035.1	NP_001256963.1, NP_001256964.1	V 25.631100	shortened life span	N.A.	ok1838|Deletion|N.A.|Coding_exon, gk963058|Deletion|N.A.|Coding_exon, gk963304|Deletion|N.A.|Coding_exon, gk964144|Deletion|N.A.|Coding_exon, gk268223|Substitution|Missense|Coding_exon, gk894913|Substitution|N.A.|N.A., gk923312|Substitution|Missense|Coding_exon, gk567110|Substitution|Missense|Coding_exon, gk818325|Substitution|N.A.|Coding_exon, gk575861|Substitution|Missense|Coding_exon, gk816464…	N.A.	N.A.	body wall musculature, germ line, intestine, male	N.A.	1-day post-L4 adult hermaphrodite Ce, 2-days post-L4 adult hermaphrodite Ce, 3-days post-L4 adult hermaphrodite Ce, 5-days post-L4 adult hermaphrodite Ce, 7-10 days post-L4 adult hermaphrodite Ce, adult Ce, adult hermaphrodite Ce, adult male Ce, all stages Ce, dauer larva Ce, embryo Ce, L1 larva Ce, L2 larva Ce, L2d larva Ce, L3 larva Ce, L4 larva Ce, larva Ce	N.A.	ENSG00000088826 | ParaSite-Compara;Inparanoid_8;Panther, ENSG00000148832 | ParaSite-Compara;Inparanoid_8	WBPaper00038491(pmid21647448)	Automated_description	amx-3 is an ortholog of human Smox (spermine oxidase) and PAOX (polyamine oxidase); amx-3 is predicted to have oxidoreductase activity, based on protein domain information.
WBGene00000140	WBGene00000140	anc-1	Live	ZK973.6	T03A1.a, T03A1.a, T03A1.c, T03A1.c, CELE_ZK973.6	ZK973.6c, ZK973.6a, ZK973.6b	CEOP1922	CE33588, CE52283, CE52179	Q9N4M4, A0A2C9C3A7, A0A2C9C2Z1	Q9N4M4	N.A.	NM_058952.3	NP_491353.2	I -1.499996	embryonic lethal, larval arrest, larval lethal, molt defect, nuclear anchoring variant, slow growth	axon termination defective, cytoskeleton organization biogenesis variant, nuclear anchoring variant, pronuclear migration defective early emb	gk939636|Deletion|Frameshift|Coding_exon, tm8294|Deletion|Frameshift|Coding_exon, cxTi3311|Insertion|N.A.|Coding_exon, e1873|Substitution|N.A.|Coding_exon, gk1643|Substitution|Missense|Coding_exon, gk109006|Substitution|N.A.|Coding_exon, gk109007|Substitution|Missense|Coding_exon, gk109008|Substitution|Missense|Coding_exon, gk109009|Substitution|Missense|Coding_exon, gk109010|Substitution|N.A.|Co…	dhc-1(Genetic), rpm-1(Physical), fsn-1(Genetic), glo-4(Genetic), amph-1(Physical)	body wall musculature, Cell, intestinal cell, vulval muscle	AFD, ASER, intestine, neuron	adult Ce, L1 larva Ce, L2 larva Ce, L3 larva Ce, L4 larva Ce, newly molted young adult hermaphrodite Ce	1-day post-L4 adult hermaphrodite Ce, 2-days post-L4 adult hermaphrodite Ce, 3-days post-L4 adult hermaphrodite Ce, 4-cell embryo Ce, 5-days post-L4 adult hermaphrodite Ce, 6-days post-L4 adult hermaphrodite Ce, 7-10 days post-L4 adult hermaphrodite Ce, 11-15 days post-L4 adult hermaphrodite Ce, adult Ce, adult hermaphrodite Ce, all stages Ce, blastula embryo Ce, dauer larva Ce, embryo Ce, L1 lar…	Emery-Dreifuss muscular dystrophy | Based on Experiment | DOID:11726 | OMIM:612998	ENSG00000131018 | Inparanoid_8, ENSG00000054654 | Inparanoid_8	WBPaper00000562(pmid6889924), WBPaper00001900(pmid8313992), WBPaper00003628(pmid10375507), WBPaper00005172(pmid11907270), WBPaper00005468(pmid12169658), WBPaper00027717(pmid16806153), WBPaper00035039(pmid19638405), WBPaper00038491(pmid21647448), WBPaper00039986(pmid21798253), WBPaper00040599(pmid22298703), WBPaper00045474(pmid25010424), WBPaper00045483(pmid25023515), WBPaper00048715(pmid26506308)…	Concise_description	anc-1 encodes a protein, orthologous to Drosophila MSP 300 and mammalian SYNE1 and SYNE2 proteins; ANC-1 has coiled regions, a nuclear envelope localization domain (the KASH domain) and an actin-binding domain; ANC-1 affects the positioning of nuclei and mitochondria within the cytoskeleton; ANC-1 is expressed in the cytoplasm, but is localized to the nuclear periphery in an UNC-84 dependent mann…
WBGene00000141	WBGene00000141	anx-1	Live	N.A.	N.A.	N.A.	N.A.	N.A.	N.A.	Q9N4M4	N.A.	N.A.	N.A.	N.A.	N.A.	N.A.	N.A.	N.A.	N.A.	N.A.	N.A.	N.A.	N.A.	N.A.	N.A.	N.A.
WBGene00000142	WBGene00000142	aos-1	Live	C08B6.9	CELE_C08B6.9	C08B6.9	CEOP5244	CE05246	Q17820	Q17820	TF315037	NM_073203.4	NP_505604.1	V 2.277303	embryonic lethal, germ cell compartment anucleate, germ cell compartment morphology variant, larval arrest, multiple cytoplasmic cavities early emb, oocytes lack nucleus, oogenesis variant, P0 spindle position defective early emb, P0 spindle rotation failure early emb, pronuclear size defective early emb, reduced brood size, slow embryonic development, sterile	N.A.	gk244805|Substitution|Missense|Coding_exon, gk453168|Substitution|N.A.|N.A., gk631844|Substitution|Missense|Coding_exon, gk425376|Substitution|Missense|Coding_exon, gk741031|Substitution|Missense|Coding_exon, gk962860|Tandem_duplication|N.A.|Coding_exon, gk963301|Tandem_duplication|N.A.|Coding_exon, gk963495|Tandem_duplication|N.A.|Coding_exon, gk963496|Tandem_duplication|N.A.|Coding_exon, gk9635…	magi-1(Physical), nhr-235(Physical)	N.A.	AFD, germ line	N.A.	1-day post-L4 adult hermaphrodite Ce, 2-days post-L4 adult hermaphrodite Ce, 3-days post-L4 adult hermaphrodite Ce, 5-days post-L4 adult hermaphrodite Ce, 7-10 days post-L4 adult hermaphrodite Ce, 10-days post-L4 adult hermaphrodite Ce, 20-days post-L4 adult hermaphrodite Ce, adult Ce, adult hermaphrodite Ce, all stages Ce, blastula embryo Ce, dauer larva Ce, embryo Ce, L1 larva Ce, L2 larva Ce, …	N.A.	ENSG00000142230 | ParaSite-Compara;Inparanoid_8;Panther	WBPaper00005337(pmid11806825), WBPaper00006514(pmid15107848), WBPaper00038491(pmid21647448), WBPaper00048493(pmid26321128)	Concise_description	aos-1 encodes the C. elegans ortholog of Saccharomyces cerevisiae Aos1p and human SUMO-1 activating enzyme E1 N subunit; by homology, AOS-1 is predicted to form, with a catalytic subunit, UBA-2, a heterodimeric enzyme that activates the ubiquitin-like protein SMO-1/SUMO in preparation for its covalent attachment to target proteins to regulate their subcellular localization and/or stability; in C.…
WBGene00000143	WBGene00000143	apc-2	Live	K06H7.6	CELE_K06H7.6	K06H7.6	N.A.	CE41679	P34514	P34514	TF105442	NM_066361.5	NP_498762.2	III -0.383689	distal tip cell migration variant, embryo osmotic integrity defective early emb, embryonic lethal, germline nuclear positioning variant, oocyte number decreased, passage through meiosis defective early emb, pattern of transgene expression variant, protruding vulva, receptor mediated endocytosis defective, sterile, sterile progeny	N.A.	ok1657|Deletion|N.A.|Coding_exon, gk179489|Substitution|Missense|Coding_exon, gk179491|Substitution|Missense|Coding_exon, gk179493|Substitution|Missense|Coding_exon, gk179494|Substitution|Missense|Coding_exon, gk179495|Substitution|Missense|Coding_exon, gk179496|Substitution|N.A.|N.A., gk793766|Substitution|Missense|Coding_exon, gk568904|Substitution|Missense|Coding_exon, gk793767|Substitution|Mi…	apc-11(Physical), pal-1(Physical)	N.A.	germ line, germline precursor cell	N.A.	1-day post-L4 adult hermaphrodite Ce, 2-days post-L4 adult hermaphrodite Ce, 3-days post-L4 adult hermaphrodite Ce, 3-fold embryo Ce, 6-days post-L4 adult hermaphrodite Ce, 7-10 days post-L4 adult hermaphrodite Ce, adult Ce, adult hermaphrodite Ce, blastula embryo Ce, dauer larva Ce, embryo Ce, L1 larva Ce, L2 larva Ce, L3 larva Ce, L4 larva Ce	N.A.	ENSG00000176248 | ParaSite-Compara;Inparanoid_8;Panther	WBPaper00031064(pmid17913784), WBPaper00035228(pmid19805813), WBPaper00038491(pmid21647448)	Concise_description	apc-2 encodes an ortholog of subunit 2 of anaphase-promoting complex (APC, a cyclin-specific E3 RING ubiquitin ligase); APC-2 and S. cerevisiae's Apc2p have 32% identity in their cullin domains (considered crucial for function), but otherwise share no obvious similarity; inactivating apc-2 with RNAi causes embryos to arrest at the meiotic one-cell stage, implying that APC-2 is required for the me…
WBGene00000144	WBGene00000144	apc-10	Live	F15H10.3	CELE_F15H10.3	F15H10.3c, F15H10.3d, F15H10.3b, F15H10.3a.1, F15H10.3a.2, F15H10.3a.3	N.A.	CE40942, CE46558	H2L2B8	H2L2B8	TF105446	NM_001269291.1, NM_001269290.1, NM_001269289.1, NM_001269288.1	NP_001256218.1, NP_001256220.1, NP_001256219.1, NP_001256217.1	V 2.547067	larval arrest, locomotion variant	N.A.	gk143|Deletion|N.A.|Coding_exon, gk245374|Substitution|Missense|Coding_exon, gk245375|Substitution|N.A.|N.A., gk617944|Substitution|Missense|Coding_exon, gk962860|Tandem_duplication|N.A.|Coding_exon, gk963301|Tandem_duplication|N.A.|Coding_exon, gk963495|Tandem_duplication|N.A.|Coding_exon, gk963496|Tandem_duplication|N.A.|Coding_exon, gk964304|Tandem_duplication|N.A.|Coding_exon, gk964351|Tandem…	N.A.	N.A.	AFD, germ line, germline precursor cell, intestine	N.A.	1-day post-L4 adult hermaphrodite Ce, 2-days post-L4 adult hermaphrodite Ce, 3-days post-L4 adult hermaphrodite Ce, 6-days post-L4 adult hermaphrodite Ce, 7-10 days post-L4 adult hermaphrodite Ce, 24-cell embryo Ce, adult Ce, adult hermaphrodite Ce, all stages Ce, blastula embryo Ce, dauer larva Ce, embryo Ce, L1 larva Ce, L2 larva Ce, L2d larva Ce, L3 larva Ce, L4 larva Ce	N.A.	ENSG00000164162 | ParaSite-Compara;Panther	WBPaper00038491(pmid21647448)	Concise_description	apc-10 encodes a homolog of the fission yeast anaphase promoting complex subunit APC10; apc-10(RNAi) animals are generally unable to progress through meiotic divisions; initially they produce reduced numbers of viable embryos mixed with inviable embryos, but then show severe germline maintenance defects and become sterile.
WBGene00000145	WBGene00000145	apc-11	Live	F35G12.9	CELE_F35G12.9	F35G12.9.1, F35G12.9.2	CEOP3204	CE00978	Q20052	Q20052	TF354219	NM_065536.5	NP_497937.1	III -3.037818	cell membrane organization biogenesis variant, early embryonic lethal, early larval lethal, embryonic lethal, lethal, multivulva, oocyte number decreased, oogenesis variant, passage through meiosis defective early emb, polar body number defective early emb, Q neuroblast lineage migration variant, rachis morphology variant, sterile	aneuploidy, gonad morphology variant	gk37|Deletion|N.A.|Coding_exon, gk346117|Substitution|N.A.|N.A., gk709871|Substitution|Missense|Coding_exon, gk683096|Substitution|Missense|Coding_exon	apc-2(Physical), fbl-1(Physical), dim-1(Physical), csn-5(Physical), vps-29(Genetic), spk-1(Physical), sqv-4(Physical), pfd-5(Physical), lev-11(Physical), Y57A10A.24(Physical), marb-1(Physical)	germ line	AFD, dopaminergic neuron, germ line, hypodermis, intestine, neuron, OLL, PVD	N.A.	1-day post-L4 adult hermaphrodite Ce, 2-days post-L4 adult hermaphrodite Ce, 3-days post-L4 adult hermaphrodite Ce, 4-days post-L4 adult hermaphrodite Ce, 7-10 days post-L4 adult hermaphrodite Ce, 10-days post-L4 adult hermaphrodite Ce, 20-days post-L4 adult hermaphrodite Ce, adult Ce, adult hermaphrodite Ce, all stages Ce, blastula embryo Ce, dauer larva Ce, embryo Ce, L1 larva Ce, L2 larva Ce, …	N.A.	ENSG00000141552 | Inparanoid_8;Panther	WBPaper00006387(pmid14755799), WBPaper00024321(pmid15215209), WBPaper00024468(pmid15466891), WBPaper00028987(pmid17215302), WBPaper00038491(pmid21647448), WBPaper00039858(pmid21775471)	Concise_description	apc-11 encodes an E3 ubiquitin ligase that is orthologous to subunit 11 of the anaphase promoting complex (APC); apc-11 is required for embryonic development past the one-cell stage; APC-11 functions together with the LET-70/UBC-2 E2-conjugating enzyme: purified APC-11 and LET-70 exhibit ubiquitination activity in vitro.
WBGene00000146	WBGene00000146	ape-1	Live	F46F3.4	CELE_F46F3.4	F46F3.4a, F46F3.4b, F46F3.4c, F46F3.4d	N.A.	CE19874, CE45256, CE45269, CE45244	Q9XVN3, E0AHD1, E0AHD0, E0AHC9	Q9XVN3	TF105545	NM_001269427.1, NM_001269424.1, NM_001269426.1, NM_001269425.1	NP_001256355.1, NP_001256354.1, NP_001256353.1, NP_001256356.1	V 3.254476	apoptosis increased, apoptosis variant, cell death variant	apoptosis increased, lethal, organism ionizing radiation response variant, sterile	tm2678|Deletion|Frameshift|Coding_exon, tm6414|Deletion|N.A.|Coding_exon, otn13378|Substitution|N.A.|N.A., gk247963|Substitution|Missense|Coding_exon, gk247965|Substitution|Missense|Coding_exon, gk247968|Substitution|N.A.|N.A., gk827036|Substitution|Missense|Coding_exon, gk326348|Substitution|Missense|Coding_exon, gk821856|Substitution|Missense|Coding_exon, gk462461|Substitution|Missense|Coding_e…	cep-1(Physical | Genetic), alx-1(Physical), bicd-1(Physical), C11E4.6(Physical), dhs-25(Physical), F38E9.1(Physical), figl-1(Physical), pcf-11(Physical), T23G11.7(Physical), vps-39(Physical), F49E2.2(Physical)	N.A.	AB, germ line, OLL, Psub2, PVD	N.A.	1-day post-L4 adult hermaphrodite Ce, 2-cell embryo Ce, 2-days post-L4 adult hermaphrodite Ce, 3-days post-L4 adult hermaphrodite Ce, 6-days post-L4 adult hermaphrodite Ce, 7-10 days post-L4 adult hermaphrodite Ce, 10-days post-L4 adult hermaphrodite Ce, 20-days post-L4 adult hermaphrodite Ce, adult Ce, adult hermaphrodite Ce, all stages Ce, blastula embryo Ce, dauer larva Ce, embryo Ce, L1 larva…	N.A.	ENSG00000143514 | ParaSite-Compara;Panther, ENSG00000088808 | ParaSite-Compara;Panther, ENSG00000104881 | ParaSite-Compara	WBPaper00005698(pmid12524540), WBPaper00028782(pmid17089718), WBPaper00037843(pmid21124729), WBPaper00038491(pmid21647448)	Concise_description	ape-1 encodes an ortholog of inhibitory p53-interacting protein (iASPP); APE-1 binds CEP-1 in vitro, and shares 38% amino-acid identity in its ankyrin repeats and SH3 domain to iASPP, with many iASPP residues contacting p53 being conserved; RNAi of ape-1 induces CEP-1- and HUS-1-dependent apoptosis in the germline, consistent with inhibition of the CEP-1/HUS-1 DNA damage checkpoint by APE-1 in th…
WBGene00000147	WBGene00000147	aph-1	Live	VF36H2L.1	pen-1, CELE_VF36H2L.1	VF36H2L.1	CEOP1542	CE16526	O45876	O45876	TF314362	NM_060068.5	NP_492469.1	I 3.679398	anterior pharynx variant, embryonic lethal, locomotion variant, maternal effect lethal emb, no anterior pharynx, organism development variant, population fitness variant	antibody subcellular localization variant, egg laying defective, embryonic arrest, embryonic development variant, embryonic lethal, excess hypodermal cells, lethal, maternal effect lethal emb, no anterior pharynx, sterile, ventral enclosure variant	ep411|Deletion|N.A.|Coding_exon, tm4743|Deletion|N.A.|Coding_exon, or28|Substitution|Missense|Coding_exon, ep140|Substitution|N.A.|Coding_exon, ep169|Substitution|N.A.|Coding_exon, ep170|Substitution|N.A.|Coding_exon, ep216|Substitution|N.A.|Coding_exon, ep413|Substitution|N.A.|Coding_exon, zu123|Substitution|Missense|Coding_exon, zu147|Substitution|N.A.|Coding_exon, gk118350|Substitution|Missens…	lin-12(Genetic), sel-12(Genetic), aph-2(Genetic | Regulatory), glp-1(Genetic), let-60(Genetic), sao-1(Genetic), sel-10(Genetic)	N.A.	germ line, neuron	N.A.	1-day post-L4 adult hermaphrodite Ce, 2-days post-L4 adult hermaphrodite Ce, 3-days post-L4 adult hermaphrodite Ce, 6-days post-L4 adult hermaphrodite Ce, 7-10 days post-L4 adult hermaphrodite Ce, 10-days post-L4 adult hermaphrodite Ce, 20-days post-L4 adult hermaphrodite Ce, adult Ce, adult hermaphrodite Ce, all stages Ce, blastula embryo Ce, dauer larva Ce, embryo Ce, L1 larva Ce, L2 larva Ce, …	N.A.	ENSG00000117362 | ParaSite-Compara;Inparanoid_8;Panther, ENSG00000138613 | ParaSite-Compara;Inparanoid_8;Panther	WBPaper00004188(pmid10804188), WBPaper00004318(pmid10993067), WBPaper00005082(pmid11792846), WBPaper00005374(pmid12110170), WBPaper00006164(pmid12917438), WBPaper00013342(pmid14627705), WBPaper00013515(pmid15210705), WBPaper00038491(pmid21647448), WBPaper00040544(pmid22209900)	Concise_description	aph-1 encodes an unfamiliar protein predicted to have seven transmembrane domains; APH-1 is a component of the GLP-1/LIN-12 (Notch) pathway, is required maternally for embryonic viability, and also affects morphogenesis, egg laying, germ line proliferation, and translocation of APH-2 to the cell surface; with PEN-2, APH-1 is required for Notch pathway signaling, gamma-secretase cleavage of beta-a…
WBGene00000148	WBGene00000148	aph-2	Live	ZC434.6	CELE_ZC434.6	ZC434.6b, ZC434.6a	CEOP1596	CE15229, CE34446	Q23316, A5Z2T7	Q23316	TF317086	NM_001129091.2, NM_060311.3	NP_001122563.1, NP_492712.2	I 4.926944	egg laying variant, embryonic lethal, maternal effect lethal emb, no anterior pharynx, organism development variant	excess hypodermal cells, lethal, maternal effect lethal emb, muscle excess, sterile	tm6471|Deletion|N.A.|Coding_exon, ttTi37602|Insertion|N.A.|Coding_exon, gk120481|Substitution|Missense|Coding_exon, gk120483|Substitution|Missense|Coding_exon, gk350677|Substitution|Missense|Coding_exon, gk580458|Substitution|Missense|Coding_exon, gk913390|Substitution|Missense|Coding_exon, gk568743|Substitution|Missense|Coding_exon, gk406119|Substitution|Missense|Coding_exon, gk696558|Substituti…	sel-12(Genetic), lin-12(Genetic), aph-1(Genetic | Regulatory), hop-1(Genetic | Regulatory), pen-2(Genetic), glp-1(Genetic)	oocyte	AB, germ line, intestine	adult hermaphrodite Ce, embryo Ce	1-day post-L4 adult hermaphrodite Ce, 2-cell embryo Ce, 2-days post-L4 adult hermaphrodite Ce, 3-days post-L4 adult hermaphrodite Ce, 7-10 days post-L4 adult hermaphrodite Ce, adult Ce, adult hermaphrodite Ce, all stages Ce, dauer larva Ce, embryo Ce, L1 larva Ce, L2 larva Ce, L3 larva Ce, L4 larva Ce	hidradenitis suppurativa | Based on Sequence | DOID:2280 | ENSEMBL:ENSG00000162736|OMIM:142690	ENSG00000162736 | ParaSite-Compara;Inparanoid_8;Panther	WBPaper00002572(pmid8861905), WBPaper00004188(pmid10804188), WBPaper00004318(pmid10993067), WBPaper00005066(pmid11784090), WBPaper00005374(pmid12110170), WBPaper00038491(pmid21647448)	Automated_description	aph-2 is an ortholog of human NCSTN (nicastrin); aph-2 is involved in Notch signaling pathway and functions in cell fate commitment involved in pattern specification, embryonic morphogenesis, oviposition and pharynx development; aph-2 is expressed in the oocyte; aph-2 is localized to the plasma membrane.
WBGene00000149	WBGene00000149	apl-1	Live	C42D8.8	uvt-4, CELE_C42D8.8	C42D8.8b, C42D8.8a	N.A.	CE04209, CE27845	Q10651	Q10651	TF317274	NM_076470.4, NM_076469.5	NP_508871.1, NP_508870.3	X -6.179721	alae variant, clear, developmental timing variant, gene expression level high, gene expression level reduced, L4 adult molt defect, larval arrest, locomotion variant, maternal sterile, pharyngeal pumping increased, precocious alae, precocious seam cell fusion, retarded heterochronic variations, sluggish, small	body vacuole, cuticle attachment variant, egg laying defective, egg retention, embryonic lethal, L1 lethal, larval body morphology variant, larval lethal, molt defect, organism physiology variant, posterior body morphology variant, short, slow development, sodium acetate adaptation defective, sodium chloride chemotaxis defective	ok1697|Deletion|N.A.|Coding_exon, tm385|Deletion|N.A.|Coding_exon, yn5|Deletion|N.A.|Coding_exon, yn10|Deletion|N.A.|Coding_exon, gk951167|Deletion|N.A.|N.A., gk960331|Deletion|N.A.|Coding_exon, gk963311|Deletion|N.A.|Coding_exon, yn23|Substitution|N.A.|Coding_exon, yn29|Substitution|N.A.|Coding_exon, yn30|Substitution|N.A.|Coding_exon, yn31|Substitution|N.A.|Coding_exon, yn32|Substitution|Missen…	sdc-1(Regulatory), let-7(Genetic), hbl-1(Genetic | Regulatory), lin-41(Genetic | Regulatory), lin-42(Genetic | Regulatory), sel-12(Regulatory), unc-104(Regulatory), unc-116(Regulatory), rab-5(Regulatory), unc-108(Regulatory), lrp-1(Regulatory), daf-16(Regulatory), nhr-25(Regulatory)	amphid neuron, arcade cell, excretory cell, head, head neuron, hyp7 syncytium, hyp8, hyp9, hyp10, hyp11, hyp12, hypodermis, interneuron, male, muscle cell, neuron, pharyngeal-intestinal valve, pharynx, seam cell, spermatheca, tail neuron, uterine seam cell, uterus, ventral cord neuron, virL, virR, vulva	AFD, ASER, intestine, neuron, NSM, OLL, PLM, PVD	adult Ce, adult hermaphrodite Ce, dauer larva Ce, embryo Ce, L1 larva Ce, L2 larva Ce, L3 larva Ce, L4 larva Ce, L4 larva nematode	1-day post-L4 adult hermaphrodite Ce, 2-days post-L4 adult hermaphrodite Ce, 3-days post-L4 adult hermaphrodite Ce, 4-cell embryo Ce, 5-days post-L4 adult hermaphrodite Ce, 6-days post-L4 adult hermaphrodite Ce, 7-10 days post-L4 adult hermaphrodite Ce, 10-days post-L4 adult hermaphrodite Ce, 20-days post-L4 adult hermaphrodite Ce, adult Ce, adult hermaphrodite Ce, all stages Ce, blastula embryo …	Alzheimer's disease | Based on Sequence | DOID:10652 | ENSEMBL:ENSG00000142192|OMIM:104300, APP-related cerebral amyloid angiopathy | Based on Sequence | DOID:0070028 | ENSEMBL:ENSG00000142192|OMIM:605714, Alzheimer's disease | Based on Experiment | DOID:10652 | OMIM:104300, Alzheimer's disease | Based on Experiment | DOID:10652 | OMIM:104300, Alzheimer's disease | Based on Experiment | DOID:1065…	ENSG00000084234 | ParaSite-Compara;Inparanoid_8;Panther, ENSG00000105290 | ParaSite-Compara;Inparanoid_8;Panther, ENSG00000142192 | ParaSite-Compara;Panther	WBPaper00000873(pmid3735423), WBPaper00001077(pmid3167975), WBPaper00001858(pmid8265668), WBPaper00005169(pmid11896189), WBPaper00006384(pmid14976312), WBPaper00012189(pmid7929392), WBPaper00028593(pmid17047361), WBPaper00029072(pmid17267616), WBPaper00031506(pmid18262516), WBPaper00035460(pmid19906646), WBPaper00036739(pmid20678979), WBPaper00037623(pmid20862215), WBPaper00037897(pmid21150118), …	Concise_description	apl-1 encodes two almost identical isoforms orthologous to human Amyloid precursor protein (APP); although native APL-1 is predicted to be membrane-bound until proteolytically cleaved, neuronal expression of a partial N-terminal extracellular region of APL-1 alone, containing either the E1 or the E2 domain, is sufficient for APL-1's normal functions in vivo (molting and morphogenesis, pharyngeal …
WBGene00000150	WBGene00000150	apm-1	Live	F55A12.7	let-612, CELE_F55A12.7	F55A12.7	N.A.	CE30145	O01755	O01755	TF300393	NM_059171.5	NP_491572.2	I -0.096672	aldicarb resistant, avoids bacterial lawn, cytoplasmic processing body variant, early larval arrest, foraging behavior variant, larval arrest, larval lethal, locomotion variant, peptide uptake by intestinal cell decreased, protein secretion variant, reduced brood size, sick, slow growth, sterile, transgene expression reduced, transgene subcellular localization variant	early larval lethal, lethal	ok2578|Deletion|N.A.|Coding_exon, gk939794|Deletion|N.A.|N.A., gk110985|Substitution|N.A.|N.A., gk110986|Substitution|N.A.|N.A., gk110987|Substitution|N.A.|N.A., gk110988|Substitution|Missense|Coding_exon, gk110991|Substitution|Missense|Coding_exon, gk110992|Substitution|Missense|Coding_exon, gk110993|Substitution|Missense|Coding_exon, gk110994|Substitution|Missense|Coding_exon, gk481336|Substitu…	let-23(Genetic), unc-101(Genetic), fib-1(Regulatory), hsp-6(Regulatory)	head, hypodermis, intestine, nerve ring, pharyngeal-intestinal valve, pharynx, seam cell, tail, vulva	ASER, hypodermis, intestine, PLM	adult Ce, all stages Ce, larva Ce	1-day post-L4 adult hermaphrodite Ce, 2-days post-L4 adult hermaphrodite Ce, 3-days post-L4 adult hermaphrodite Ce, 4-cell embryo Ce, 5-days post-L4 adult hermaphrodite Ce, 6-days post-L4 adult hermaphrodite Ce, 7-10 days post-L4 adult hermaphrodite Ce, 9-days post-L4 adult hermaphrodite Ce, 10-days post-L4 adult hermaphrodite Ce, 20-days post-L4 adult hermaphrodite Ce, adult Ce, adult hermaphrod…	N.A.	ENSG00000129354 | ParaSite-Compara;Panther, ENSG00000072958 | ParaSite-Compara;Panther	WBPaper00003985(pmid10778742), WBPaper00004278(pmid10930467), WBPaper00004907(pmid11598180), WBPaper00006219(pmid14630941), WBPaper00028448(pmid16943275), WBPaper00029101(pmid17289575), WBPaper00038491(pmid21647448), WBPaper00040589(pmid22267497), WBPaper00041771(pmid23195953)	Concise_description	The apm-1 gene encodes an adaptin: specifically, it encodes an ortholog of the mu1-II subunit of adaptor protein complex 1 (AP-1).
WBGene00000151	WBGene00000151	apn-1	Live	T05H10.2	CeAPN1, CELE_T05H10.2	T05H10.2.1, T05H10.2.2	CEOP2332	CE28953	Q10002	Q10002	TF314363	NM_063286.5	NP_495687.1	II 0.657767	accumulated germline cell corpses, apoptosis increased, cell cycle delayed, cell cycle slow early emb, embryonic lethal, hypersensitivity to mutagen, reduced brood size, spontaneous mutation rate increased	N.A.	gkDf28|Deletion|N.A.|Coding_exon, gk963053|Deletion|N.A.|Coding_exon, tm6691|Deletion|N.A.|Coding_exon, cxTi10435|Insertion|N.A.|Coding_exon, gk148135|Substitution|Missense|Coding_exon, gk505930|Substitution|Missense|Coding_exon, gk701126|Substitution|Missense|Coding_exon, gk345604|Substitution|Missense|Coding_exon, gk397581|Substitution|Missense|Coding_exon, gk822680|Substitution|Missense|Coding…	dut-1(Genetic)	hermaphrodite gonad, male gonad	AVA, body wall muscle cell, GABAergic neuron, germ line, hypodermis, intestine, neuron	N.A.	1-day post-L4 adult hermaphrodite Ce, 2-days post-L4 adult hermaphrodite Ce, 3-days post-L4 adult hermaphrodite Ce, 7-10 days post-L4 adult hermaphrodite Ce, adult Ce, adult hermaphrodite Ce, all stages Ce, blastula embryo Ce, dauer larva Ce, embryo Ce, L1 larva Ce, L2 larva Ce, L3 larva Ce, L4 larva Ce, larva Ce	N.A.	N.A.	WBPaper00002621(pmid8972914), WBPaper00005486(pmid12242227), WBPaper00025201(pmid15907773), WBPaper00026824(pmid16171399), WBPaper00035564(pmid20036200), WBPaper00041347(pmid22819077), WBPaper00044363(pmid24154628), WBPaper00045909(pmid25307766), WBPaper00046543(pmid25772110), WBPaper00049795(pmid27389785)	Concise_description	apn-1 encodes a member of the AP (apurinic or apyrimidinic) endonuclease (endo IV) family of DNA repair enzymes; apn-1 activity is essential for DNA repair and maintaining genome integrity; APN-1 exhibits DNA repair activities including nucleotide incision and 3'- to 5' exonuclease activity; expression of an apn-1 cDNA can complement an apn1apn2tpp1 triply mutant S. cerevisiae strain deficient in…
WBGene00000152	WBGene00000152	apo-2	Live	N.A.	N.A.	N.A.	N.A.	N.A.	N.A.	Q10002	N.A.	N.A.	N.A.	III 6.893497	N.A.	N.A.	N.A.	N.A.	N.A.	N.A.	N.A.	N.A.	N.A.	N.A.	WBPaper00003469(pmid10085292)	Concise_description	apo-2 affects anaphase spindle positioning.
WBGene00000153	WBGene00000153	apo-3	Live	N.A.	N.A.	N.A.	N.A.	N.A.	N.A.	Q10002	N.A.	N.A.	N.A.	III -2.268047	N.A.	N.A.	N.A.	N.A.	N.A.	N.A.	N.A.	N.A.	N.A.	N.A.	WBPaper00003469(pmid10085292)	Concise_description	apo-3 is required to restrict the extent of posterior displacement of the anaphase spindle in 1-cell embryos undergoing their first mitotic cell division.
WBGene00000154	WBGene00000154	apo-4	Live	N.A.	N.A.	N.A.	N.A.	N.A.	N.A.	Q10002	N.A.	N.A.	N.A.	III	N.A.	N.A.	N.A.	N.A.	N.A.	N.A.	N.A.	N.A.	N.A.	N.A.	WBPaper00003469(pmid10085292)	Concise_description	apo-4 is required maternally for embryonic development and affects anaphase spindle positioning.
WBGene00000155	WBGene00000155	app-1	Live	W03G9.4	CELE_W03G9.4	W03G9.4	N.A.	CE14560	O44750	O44750	TF314183	NM_059088.4	NP_491489.1	I -0.439374	N.A.	N.A.	tm1715|Deletion|N.A.|Coding_exon, gk939729|Deletion|Frameshift|Coding_exon, ttTi14848|Insertion|N.A.|Coding_exon, gk110270|Substitution|Missense|Coding_exon, gk110271|Substitution|Missense|Coding_exon, gk110272|Substitution|Missense|Coding_exon, gk110273|Substitution|Missense|Coding_exon, gk110274|Substitution|Missense|Coding_exon, gk110275|Substitution|Missense|Coding_exon, gk308708|Substitution…	madf-9(Physical)	intestine	AFD, germline precursor cell, PLM	adult Ce, L2 larva Ce, L3 larva Ce, L4 larva Ce	1-cell embryo Ce, 1-day post-L4 adult hermaphrodite Ce, 2-days post-L4 adult hermaphrodite Ce, 3-days post-L4 adult hermaphrodite Ce, 3-fold embryo Ce, 6-days post-L4 adult hermaphrodite Ce, adult Ce, adult hermaphrodite Ce, all stages Ce, dauer larva Ce, embryo Ce, L1 larva Ce, L2 larva Ce, L2d larva Ce, L3 larva Ce, L4 larva Ce, L4-adult lethargus Ce	N.A.	ENSG00000108039 | ParaSite-Compara;Inparanoid_8;Panther	WBPaper00004924(pmid11606206), WBPaper00038491(pmid21647448), WBPaper00046700(pmid25905034)	Automated_description	app-1 is an ortholog of human XPNPEP1 (X-prolyl aminopeptidase 1); app-1 is predicted to have hydrolase activity, based on protein domain information; app-1 is expressed in the intestine.
WBGene00000156	WBGene00000156	apr-1	Live	K04G2.8	CELE_K04G2.8	K04G2.8b, K04G2.8c, K04G2.8a	N.A.	CE06102, CE18016, CE51809	Q21227, A0A1I6CM53	Q21227	TF106496	NM_059816.4, NM_001026376.4, NM_001347280.1	NP_001021547.1, NP_492217.2, NP_001334202.1	I 2.437709	AB lineage variant, amphid phasmid morphology variant, antibody staining variant, asymmetric cell division variant, cell division precocious, cell fate transformation, cell polarity variant, E lineage variant, embryonic lethal, endoderm absent, epithelial development variant, excess intestinal cells, excess pharyngeal cells, excess seam cells, intestinal development variant, larval arrest, larval…	body elongation retracted, cell fate transformation, dorsal intercalation defective, embryonic lethal, hypodermal cell elongation defective, hypodermis disorganized, organism morphology variable, protein expression absent, sterile, ventral closure defective, zygotic lethal	ok2970|Deletion|Frameshift|Coding_exon, gk959970|Deletion|N.A.|Coding_exon, gk962622|Deletion|N.A.|Coding_exon, gk116158|Substitution|Missense|Coding_exon, gk116159|Substitution|Missense|Coding_exon, gk116162|Substitution|Missense|Coding_exon, gk116163|Substitution|Missense|Coding_exon, gk116164|Substitution|Missense|Coding_exon, gk116165|Substitution|Missense|Coding_exon, gk116166|Substitution|M…	mom-5(Genetic | Regulatory), mom-2(Genetic | Regulatory), pry-1(Physical | Genetic | Regulatory), lit-1(Genetic), src-1(Genetic), clk-1(Genetic), lin-39(Regulatory), bar-1(Physical | Genetic), sel-12(Genetic), let-23(Genetic), kin-19(Genetic), wrm-1(Genetic | Regulatory), lin-17(Regulatory), lin-44(Regulatory), sys-1(Regulatory), dsh-1(Regulatory), hmp-2(Physical | Genetic | Regulatory), pop-1(Ge…	excretory cell, head neuron, P1, P2, P3, P3.p hermaphrodite, P4, P4.p hermaphrodite, P5, P5.p hermaphrodite, P6, P6.p hermaphrodite, P7, P7.p hermaphrodite, P8, P8.p hermaphrodite, P9, P10, P11, P12, seam cell	DA neuron, GABAergic neuron, VA neuron	embryo Ce, L1 larva Ce, L3 larva Ce	1-day post-L4 adult hermaphrodite Ce, 2-days post-L4 adult hermaphrodite Ce, 3-days post-L4 adult hermaphrodite Ce, 4-days post-L4 adult hermaphrodite Ce, 6-days post-L4 adult hermaphrodite Ce, 7-10 days post-L4 adult hermaphrodite Ce, 10-days post-L4 adult hermaphrodite Ce, 20-days post-L4 adult hermaphrodite Ce, adult Ce, adult hermaphrodite Ce, all stages Ce, blastula embryo Ce, dauer larva Ce…	N.A.	ENSG00000115266 | ParaSite-Compara;Panther, ENSG00000134982 | ParaSite-Compara;Panther, ENSG00000258864 | Panther	WBPaper00002871(pmid9288750), WBPaper00003645(pmid10444600), WBPaper00003768(pmid10517632), WBPaper00003991(pmid10766743), WBPaper00004402(pmid11099033), WBPaper00004489(pmid11134517), WBPaper00004509(pmid11178279), WBPaper00004579(pmid11171341), WBPaper00004885(pmid11560894), WBPaper00005277(pmid12023306), WBPaper00005278(pmid12023307), WBPaper00005341(pmid12142026), WBPaper00005375(pmid12110172…	Concise_description	The apr-1 gene encodes an ortholog of human APC (OMIM:175100, mutated in familial adenomatous polyposis) that is required for germline fertility, the control of homeodomain expression (CEH-13 and LIN-39) during embryogenesis and vulval development, and for the migration and elongation of hypodermal cells during embryo morphogenesis; APR-1 is thought to reside in adherens junctions, while also sti…
WBGene00000157	WBGene00000157	aps-2	Live	F02E8.3	CELE_F02E8.3	F02E8.3	N.A.	CE07018	Q19123	Q19123	TF300139	NM_076366.5	NP_508767.1	X -7.598622	aldicarb resistant, body morphology variant, embryonic lethal, head morphology variant, larval lethal, sterile, tail morphology variant, transgene subcellular localization variant	growth variant, lethal, sterile	tm2752|Deletion|N.A.|N.A., tm2912|Deletion|N.A.|Coding_exon, gk963311|Deletion|N.A.|Coding_exon, gk567122|Substitution|Missense|Coding_exon, gk666821|Substitution|N.A.|N.A., gk867013|Substitution|N.A.|N.A., gk963050|Tandem_duplication|N.A.|Coding_exon, gk963051|Tandem_duplication|N.A.|Coding_exon, gk963725|Tandem_duplication|N.A.|Coding_exon, gk964260|Tandem_duplication|N.A.|Coding_exon	vab-1(Genetic), glr-1(Regulatory)	neuron	AFD, DA neuron, I5 neuron, neuron, NSM, PLM, retrovesicular ganglion, SAB, VA neuron	embryo Ce, larva Ce	1-day post-L4 adult hermaphrodite Ce, 2-days post-L4 adult hermaphrodite Ce, 3-days post-L4 adult hermaphrodite Ce, 5-days post-L4 adult hermaphrodite Ce, 6-days post-L4 adult hermaphrodite Ce, 7-10 days post-L4 adult hermaphrodite Ce, 10-days post-L4 adult hermaphrodite Ce, 20-days post-L4 adult hermaphrodite Ce, adult Ce, adult hermaphrodite Ce, all stages Ce, blastula embryo Ce, dauer larva Ce…	familial hypocalciuric hypercalcemia 3 | Based on Sequence | DOID:0060702 | ENSEMBL:ENSG00000042753|OMIM:600740	ENSG00000042753 | ParaSite-Compara;Inparanoid_8;Panther	WBPaper00003831(pmid10588660), WBPaper00004187(pmid10901169), WBPaper00004907(pmid11598180), WBPaper00032011(pmid18617532), WBPaper00038491(pmid21647448), WBPaper00041806(pmid23242996)	Concise_description	aps-2 encodes an adaptin: specifically, it encodes an ortholog of the sigma2 subunit of adaptor protein complex 2 (AP2), which mediates endocytosis from the plasma membrane; APS-2 is required for embryonic and larval development and for normal body morphogenesis, but is not required for endocytosis of yolk protein in developing oocytes; APS-2 is expressed in nearly all cells during embryogenesis,…
WBGene00000158	WBGene00000158	apg-1	Live	Y105E8A.9	apt-1, Y105E8E.j, Y105E8E.j, Y105E8E.k, Y105E8E.k, CELE_Y105E8A.9	Y105E8A.9	CEOP1904	CE29847	Q8WQB3	Q8WQB3	TF300367	NM_170941.6	NP_740937.1	I 25.685640	embryonic arrest, embryonic lethal, embryonic lethal late emb, larval arrest, larval lethal, late embryonic arrest, locomotion variant, protein aggregation variant, protein secretion variant, slow growth, transgene subcellular localization variant	L1 lethal, lethal, sterile	tm1249|Deletion|N.A.|Coding_exon, gk129231|Substitution|Missense|Coding_exon, gk129232|Substitution|Missense|Coding_exon, gk129233|Substitution|Missense|Coding_exon, gk129243|Substitution|Missense|Coding_exon, gk465534|Substitution|Missense|Coding_exon, gk511063|Substitution|Missense|Coding_exon, gk802938|Substitution|Missense|Coding_exon, gk656492|Substitution|Missense|Coding_exon, gk539228|Subs…	egl-17(Regulatory)	N.A.	germ line, OLL, PVD	N.A.	1-cell embryo Ce, 1-day post-L4 adult hermaphrodite Ce, 3-days post-L4 adult hermaphrodite Ce, 3-fold embryo Ce, adult Ce, adult hermaphrodite Ce, all stages Ce, dauer larva Ce, embryo Ce, L1 larva Ce, L2 larva Ce, L3 larva Ce, L4 larva Ce	N.A.	ENSG00000213983 | ParaSite-Compara;Inparanoid_8;Panther, ENSG00000166747 | ParaSite-Compara;Inparanoid_8;Panther	WBPaper00004907(pmid11598180), WBPaper00027122(pmid16497226), WBPaper00029101(pmid17289575), WBPaper00038491(pmid21647448), WBPaper00046645(pmid25858456)	Concise_description	apg-1 encodes an adaptin: specifically, it encodes an ortholog of the gamma subunit of adaptor protein complex 1 (AP-1).
WBGene00000159	WBGene00000159	aps-1	Live	F29G9.3	apt-2, CELE_F29G9.3	F29G9.3	CEOP5096	CE09797	O16369	O16369	TF312921	NM_072158.4	NP_504559.1	V -0.448702	aldicarb resistant, cell membrane organization biogenesis variant, clear, embryonic lethal, foraging behavior variant, germ cell compartment size variant, germline nuclear positioning variant, gonad morphology variant, larval arrest, larval lethal, locomotion variant, lysosome-related organelle morphology variant, maternal sterile, RAB-11 recycling endosome localization variant, RAB-11 recycling …	L1 lethal, lethal, sterile	tm935|Deletion|N.A.|Coding_exon, gk382983|Substitution|Missense|Coding_exon, gk615043|Substitution|Missense|Coding_exon, gk538991|Substitution|Missense|Coding_exon, gk592248|Substitution|Missense|Coding_exon, gk812596|Substitution|Missense|Coding_exon, gk520119|Substitution|Missense|Coding_exon, gk924985|Substitution|N.A.|N.A., gk963041|Tandem_duplication|N.A.|Coding_exon, gk963042|Tandem_duplica…	odr-10(Regulatory), par-6(Regulatory), cdc-42(Regulatory), pept-1(Regulatory), fib-1(Regulatory)	N.A.	AFD, DA neuron, germ line, I5 neuron, intestine, neuron, PLM, retrovesicular ganglion, SAB, VA neuron	N.A.	1-day post-L4 adult hermaphrodite Ce, 2-days post-L4 adult hermaphrodite Ce, 3-days post-L4 adult hermaphrodite Ce, 3-fold embryo Ce, 10-days post-L4 adult hermaphrodite Ce, 20-days post-L4 adult hermaphrodite Ce, adult Ce, adult hermaphrodite Ce, all stages Ce, blastula embryo Ce, dauer larva Ce, embryo Ce, L1 larva Ce, L2 larva Ce, L3 larva Ce, L4 larva Ce, L4-adult lethargus Ce, larva Ce	MEDNIK syndrome | Based on Sequence | DOID:0060483 | ENSEMBL:ENSG00000106367|OMIM:609313	ENSG00000106367 | ParaSite-Compara;Inparanoid_8;Panther, ENSG00000182287 | ParaSite-Compara;Inparanoid_8;Panther, ENSG00000152056 | ParaSite-Compara;Panther	WBPaper00004813(pmid11410594), WBPaper00004907(pmid11598180), WBPaper00006219(pmid14630941), WBPaper00029101(pmid17289575), WBPaper00038491(pmid21647448), WBPaper00046645(pmid25858456)	Concise_description	aps-1 encodes an adaptin: specifically, it encodes an ortholog of the sigma1 subunit of adaptor protein complex 1 (AP-1).
WBGene00000160	WBGene00000160	apb-1	Live	Y71H2B.10	apt-3, Y71H2B.a, Y71H2B.a, CELE_Y71H2B.10	Y71H2B.10c, Y71H2B.10a, Y71H2B.10b	N.A.	CE29919, CE35137, CE24628	Q7YZG9, Q7YZG8, Q9N4F3	Q9N4F3	TF300318	NM_001027767.1, NM_001027768.2, NM_001027766.3	NP_001022938.1, NP_001022937.1, NP_001022939.1	III -11.642260	accumulated germline cell corpses, aldicarb resistant, apoptosis reduced, cell acidification defective, cell membrane organization biogenesis variant, chromosome condensation variant, cytoplasmic processing body variant, diplotene region organization variant, embryonic arrest, embryonic lethal, engulfment failure by killer cell, germ cell compartment anucleate, germ cell compartment expansion var…	amplitude of sinusoidal movement variant, backward point velocity increased, body posture amplitude decreased, body posture wavelength increased, fat, forward point velocity increased, frequency of body bends increased, head bend angle variant, lethal, long, nose movement variant, path curvature decreased, roaming increased, sterile, tail bend angle increased, turning frequency variant	tm1369|Deletion|N.A.|Coding_exon, tm1487|Deletion|N.A.|Coding_exon, otn8492|Substitution|N.A.|N.A., gk169004|Substitution|N.A.|N.A., gk536827|Substitution|Missense|Coding_exon, gk962532|Tandem_duplication|N.A.|Coding_exon, gk964281|Tandem_duplication|N.A.|Coding_exon	Y39B6A.37(Physical), ehs-1(Physical), hgrs-1(Physical), itsn-1(Physical), hsp-6(Regulatory), hsp-60(Regulatory), igdb-2(Physical), ain-1(Physical)	head neuron, nerve ring, nervous system, pharynx, tail neuron, ventral cord neuron	DD neuron, germ line, intestine, neuron, OLL, PVD	adult Ce, larva Ce	1-cell embryo Ce, 1-day post-L4 adult hermaphrodite Ce, 2-days post-L4 adult hermaphrodite Ce, 3-fold embryo Ce, 7-10 days post-L4 adult hermaphrodite Ce, adult Ce, adult hermaphrodite Ce, all stages Ce, dauer larva Ce, embryo Ce, L1 larva Ce, L2 larva Ce, L2d larva Ce, L3 larva Ce, L4 larva Ce, L4-adult lethargus Ce, larva Ce, oocyte-laying stage adult hermaphrodite Ce	N.A.	ENSG00000100280 | ParaSite-Compara;Inparanoid_8;Panther, ENSG00000006125 | ParaSite-Compara;Inparanoid_8;Panther	WBPaper00003831(pmid10588660), WBPaper00004278(pmid10930467), WBPaper00004403(pmid11099034), WBPaper00004540(pmid11137018), WBPaper00004907(pmid11598180), WBPaper00005654(pmid12529635), WBPaper00026667(pmid16049479), WBPaper00027122(pmid16497226), WBPaper00029101(pmid17289575), WBPaper00038491(pmid21647448), WBPaper00041806(pmid23242996), WBPaper00042428(pmid23696751)	Automated_description	apb-1 is an ortholog of human AP1B1 (adaptor related protein complex 1 beta 1 subunit) and AP2B1 (adaptor related protein complex 2 beta 1 subunit); apb-1 is involved in embryo development and receptor-mediated endocytosis; apb-1 is predicted to have clathrin binding activity, based on protein domain information; apb-1 is expressed in the pharynx and the nervous system.
WBGene00000161	WBGene00000161	apa-2	Live	T20B5.1	apt-4, CELE_T20B5.1	T20B5.1.1, T20B5.1.2, T20B5.1.3	CEOPX109	CE28680	Q22601	Q22601	TF300308	NM_077171.6	NP_509572.1	X 1.032791	accumulated germline cell corpses, aldicarb resistant, clear, embryonic lethal, lethal, locomotion variant, paralyzed, protein aggregation variant, reduced brood size, slow growth, transgene subcellular localization variant	backward locomotion variant, brood size variant, dumpy, egg laying defective, endogenous synaptic amplitude variant, evoked postsynaptic amplitude reduced, head protrusion, lethal, presynaptic component localization variant, protein expression reduced, sterile, swimming variant, transgene subcellular localization variant, uptake of yolk defective, vesicle morphology variant, vesicle number reduced	tm2474|Deletion|N.A.|Coding_exon, b1044|Deletion|N.A.|Coding_exon, gk951736|Deletion|N.A.|N.A., gk951737|Deletion|N.A.|N.A., gk963311|Deletion|N.A.|Coding_exon, gk289406|Substitution|N.A.|N.A., gk289407|Substitution|N.A.|N.A., gk289408|Substitution|N.A.|N.A., gk289409|Substitution|N.A.|N.A., gk289410|Substitution|N.A.|N.A., gk289411|Substitution|N.A.|N.A., gk289412|Substitution|Missense|Coding_ex…	vab-1(Genetic), dab-1(Regulatory), unc-57(Regulatory), gex-3(Regulatory), dpy-23(Genetic), rme-6(Physical), itsn-1(Physical), ehs-1(Physical), hgrs-1(Physical), mig-14(Regulatory), glr-1(Regulatory), mbk-1(Physical), rme-4(Physical), ain-1(Physical)	anterior gonad arm, body wall musculature, cholinergic neuron, GABAergic neuron, germ line, head neuron, hypodermis, intestinal cell, intestine, nervous system, pharynx, somatic neuron, tail neuron, vulva	AB, ASER, DA neuron, DD neuron, germ line, I5 neuron, neuron, NSM, retrovesicular ganglion, SAB, VA neuron	N.A.	1-cell embryo Ce, 1-day post-L4 adult hermaphrodite Ce, 2-cell embryo Ce, 2-days post-L4 adult hermaphrodite Ce, 3-days post-L4 adult hermaphrodite Ce, 5-days post-L4 adult hermaphrodite Ce, 10-days post-L4 adult hermaphrodite Ce, adult Ce, adult hermaphrodite Ce, all stages Ce, blastula embryo Ce, embryo Ce, L1 larva Ce, L2 larva Ce, L2d larva Ce, L3 larva Ce, L4 larva Ce, larva Ce, oocyte-layin…	N.A.	ENSG00000196961 | ParaSite-Compara;Inparanoid_8;Panther, ENSG00000183020 | ParaSite-Compara;Inparanoid_8;Panther	WBPaper00003831(pmid10588660), WBPaper00004907(pmid11598180), WBPaper00006219(pmid14630941), WBPaper00025193(pmid15895077), WBPaper00026667(pmid16049479), WBPaper00027122(pmid16497226), WBPaper00029101(pmid17289575), WBPaper00030865(pmid17636000), WBPaper00032011(pmid18617532), WBPaper00032389(pmid19043554), WBPaper00036179(pmid20405020), WBPaper00037929(pmid21029864), WBPaper00038491(pmid2164744…	Concise_description	apa-2 encodes an adaptin: specifically, it encodes an ortholog of the alpha subunit of adaptor protein complex 2 (AP2); loss of apa-2 activity via RNAi results in defects in receptor-mediated yolk endocytosis and thus, embryonic lethality.
WBGene00000162	WBGene00000162	apd-3	Live	W09G10.4	apt-5, CELE_W09G10.4	W09G10.4a, W09G10.4b	N.A.	CE24044, CE28513	O16637, Q95X88	O16637	TF105666	NM_062170.3, NM_062169.4	NP_494571.1, NP_494570.1	II -6.242927	dumpy, embryonic lethal, larval arrest, lysosome-related organelle localization variant, lysosome-related organelle morphology variant	N.A.	ok3058|Deletion|N.A.|Coding_exon, gk941514|Deletion|Frameshift|Coding_exon, gk963053|Deletion|N.A.|Coding_exon, gk138640|Substitution|N.A.|N.A., gk138641|Substitution|N.A.|N.A., gk138642|Substitution|N.A.|N.A., gk138652|Substitution|Missense|Coding_exon, gk138653|Substitution|Missense|Coding_exon, gk138656|Substitution|Missense|Coding_exon, gk138658|Substitution|Missense|Coding_exon, gk138660|Sub…	N.A.	N.A.	germ line, OLL, PVD	N.A.	1-cell embryo Ce, 1-day post-L4 adult hermaphrodite Ce, 2-days post-L4 adult hermaphrodite Ce, 3-days post-L4 adult hermaphrodite Ce, 4-days post-L4 adult hermaphrodite Ce, 10-days post-L4 adult hermaphrodite Ce, 20-days post-L4 adult hermaphrodite Ce, adult Ce, adult hermaphrodite Ce, all stages Ce, dauer larva Ce, embryo Ce, L1 larva Ce, L2 larva Ce, L3 larva Ce, L4 larva Ce	N.A.	ENSG00000065000 | ParaSite-Compara;Inparanoid_8;Panther	WBPaper00004907(pmid11598180), WBPaper00006219(pmid14630941), WBPaper00026639(pmid15995364), WBPaper00029101(pmid17289575), WBPaper00038491(pmid21647448)	Concise_description	apd-3 encodes an adaptin: specifically, it encodes an ortholog of the delta subunit of adaptor protein complex 3 (AP-3).
WBGene00000163	WBGene00000163	apb-3	Live	R11A5.1	apt-6, CELE_R11A5.1	R11A5.1a, R11A5.1b	CEOP1428	CE46845, CE46936	O62348, O45718	O45718	TF314605	NM_059770.4, NM_059769.3	NP_492171.2, NP_492170.2	I 2.379501	dumpy, embryonic lethal, fat content reduced, gut granule biogenesis reduced, larval arrest, lysosome-related organelle localization variant, lysosome-related organelle morphology variant	gut granule biogenesis reduced, gut granule birefringence misplaced	ok429|Deletion|N.A.|Coding_exon, gk940006|Deletion|Frameshift|Coding_exon, gk962622|Deletion|N.A.|Coding_exon, tm10432|Deletion|N.A.|Coding_exon, gk115763|Substitution|Missense|Coding_exon, gk115764|Substitution|Missense|Coding_exon, gk115767|Substitution|Missense|Coding_exon, gk115770|Substitution|Missense|Coding_exon, gk584914|Substitution|Missense|Coding_exon, gk890941|Substitution|Missense|Co…	glo-1(Genetic), gst-7(Regulatory), ser-1(Regulatory), glt-4(Regulatory), eat-4(Regulatory), snb-1(Regulatory), cho-1(Regulatory)	head neuron, hypodermis, intestine, nervous system, rectal gland cell	ASER, germ line, intestine, neuron	adult Ce, larva Ce	1-day post-L4 adult hermaphrodite Ce, 3-days post-L4 adult hermaphrodite Ce, 6-days post-L4 adult hermaphrodite Ce, adult Ce, adult hermaphrodite Ce, all stages Ce, blastula embryo Ce, dauer larva Ce, embryo Ce, L1 larva Ce, L2 larva Ce, L2d larva Ce, L3 larva Ce, L4 larva Ce, larva Ce	Hermansky-Pudlak syndrome 2 | Based on Sequence | DOID:0060540 | ENSEMBL:ENSG00000132842|OMIM:608233	ENSG00000103723 | ParaSite-Compara;Inparanoid_8;Panther, ENSG00000132842 | ParaSite-Compara;Inparanoid_8;Panther	WBPaper00004907(pmid11598180), WBPaper00005423(pmid12176360), WBPaper00006219(pmid14630941), WBPaper00025094(pmid15843430), WBPaper00026639(pmid15995364), WBPaper00028448(pmid16943275), WBPaper00028970(pmid17202409), WBPaper00029101(pmid17289575), WBPaper00030865(pmid17636000), WBPaper00031119(pmid17947407), WBPaper00032168(pmid18780725), WBPaper00035924(pmid20148972), WBPaper00038491(pmid2164744…	Concise_description	apb-3 encodes an adaptin, orthologous to the beta3 subunit of adaptor protein complex 3 (AP-3); based on structural similarity, APB-3 is predicted to be involved in the formation of intracellular transport vesicles, and genetic analyses indicate that apb-3 activity is required for biogenesis of lysosome-related gut granules.
WBGene00000164	WBGene00000164	apm-3	Live	F53H8.1	apt-7, CELE_F53H8.1	F53H8.1	CEOPX012	CE35723	Q20736	Q20736	TF315187	NM_075783.5	NP_508184.2	X -18.890800	dumpy, embryonic lethal, fat content reduced, larval arrest, lysosome-related organelle localization variant, lysosome-related organelle morphology variant, transgene expression increased, transgene subcellular localization variant	gut granule biogenesis reduced, gut granule birefringence misplaced	tm920|Deletion|N.A.|Coding_exon, gk963311|Deletion|N.A.|Coding_exon, gk963652|Deletion|N.A.|Coding_exon, gk270213|Substitution|N.A.|N.A., gk270214|Substitution|N.A.|N.A., gk270219|Substitution|Missense|Coding_exon, gk270220|Substitution|Missense|Coding_exon, gk683671|Substitution|N.A.|N.A., gk704217|Substitution|N.A.|N.A., gk460681|Substitution|Missense|Coding_exon, gk516198|Substitution|Missense…	glo-4(Genetic)	anal depressor muscle, body wall musculature, head neuron, hypodermis, muscle cell, nerve ring, nervous system, neuron, pharynx, spermatheca, tail neuron, ventral cord neuron, vulva	germ line, neuron	adult Ce, larva Ce	1-cell embryo Ce, 1-day post-L4 adult hermaphrodite Ce, 2-days post-L4 adult hermaphrodite Ce, 3-days post-L4 adult hermaphrodite Ce, 5-days post-L4 adult hermaphrodite Ce, 6-days post-L4 adult hermaphrodite Ce, 10-days post-L4 adult hermaphrodite Ce, 20-days post-L4 adult hermaphrodite Ce, adult Ce, adult hermaphrodite Ce, all stages Ce, blastula embryo Ce, dauer larva Ce, embryo Ce, L1 larva Ce…	N.A.	ENSG00000185009 | ParaSite-Compara;Inparanoid_8, ENSG00000070718 | ParaSite-Compara;Inparanoid_8	WBPaper00004907(pmid11598180), WBPaper00005520(pmid12386927), WBPaper00026639(pmid15995364), WBPaper00028970(pmid17202409), WBPaper00029101(pmid17289575), WBPaper00030940(pmid17698012), WBPaper00031119(pmid17947407), WBPaper00032168(pmid18780725), WBPaper00036306(pmid20498277), WBPaper00038491(pmid21647448), WBPaper00049556(pmid27151641), WBPaper00053743(pmid29476722)	Concise_description	apm-3 encodes an adaptin, orthologous to the mu3 subunit of adaptor protein complex 3 (AP-3); APM-3 is also orthologous to human HPS, which when mutated leads to Hermansky-Pudlak syndrome (OMIM:203300); based on structural similarity, APM-3 is predicted to be involved in the formation of intracellular transport vesicles, and genetic analyses indicate that apm-3 activity is required for biogenesis…
WBGene00000165	WBGene00000165	aps-3	Live	Y48G8AL.14	apt-8, CELE_Y48G8AL.14	Y48G8AL.14	CEOP1939	CE30461	Q8T874	Q8T874	TF300189	NM_170798.3	NP_740780.1	I -16.936440	apoptosis reduced, dumpy, embryonic lethal, germline nuclear positioning variant, larval arrest, lysosome-related organelle localization variant, lysosome-related organelle morphology variant, maternal sterile, oocyte number decreased, oogenesis variant, rachis morphology variant, sterile, transgene subcellular localization variant	N.A.	otn1105|Substitution|Missense|Coding_exon, gk684999|Substitution|N.A.|N.A., gk517841|Substitution|N.A.|N.A., gk581718|Substitution|N.A.|N.A., gk425606|Substitution|N.A.|N.A., gk327198|Substitution|N.A.|N.A., gk612104|Substitution|N.A.|N.A., gk725746|Substitution|Missense|Coding_exon, gk716184|Substitution|Missense|Coding_exon, gk523799|Substitution|Missense|Coding_exon, gk963630|Tandem_duplicatio…	N.A.	N.A.	AFD, body wall muscle cell, DA neuron, germ line, neuron, VA neuron	N.A.	1-day post-L4 adult hermaphrodite Ce, 2-days post-L4 adult hermaphrodite Ce, 3-fold embryo Ce, 4-cell embryo Ce, 7-10 days post-L4 adult hermaphrodite Ce, 10-days post-L4 adult hermaphrodite Ce, 20-days post-L4 adult hermaphrodite Ce, adult Ce, adult hermaphrodite Ce, all stages Ce, blastula embryo Ce, dauer larva Ce, embryo Ce, L1 larva Ce, L2 larva Ce, L2d larva Ce, L3 larva Ce, L4 larva Ce, la…	N.A.	ENSG00000157823 | ParaSite-Compara;Inparanoid_8;Panther, ENSG00000177879 | ParaSite-Compara;Inparanoid_8;Panther	WBPaper00004907(pmid11598180), WBPaper00026639(pmid15995364), WBPaper00029101(pmid17289575), WBPaper00031800(pmid18419309), WBPaper00032502(pmid19151087), WBPaper00038491(pmid21647448)	Concise_description	aps-3 encodes an adaptin orthologous to the sigma3 subunit of the heterotetrameric adaptor protein complex 3 (AP-3); by homology, APS-3 is predicted to play a role in intracellular membrane trafficking and specifically, may be involved in transport of lysosomal membrane proteins from tubular sorting endosomes to lysosomes; loss of aps-3 activity via large-scale RNAi screens in the sensitized rrf-…
WBGene00000166	WBGene00000166	apt-9	Live	W04G3.4	CELE_W04G3.4	W04G3.4	N.A.	CE31628	Q23165	Q23165	TF318574	NM_077452.4	NP_509853.2	X 2.858154	protein secretion variant	N.A.	tm3776|Deletion|N.A.|Coding_exon, gk963311|Deletion|N.A.|Coding_exon, ok3247|Deletion|N.A.|Coding_exon, gk293360|Substitution|N.A.|N.A., gk293362|Substitution|Missense|Coding_exon, gk474474|Substitution|N.A.|N.A., gk926120|Substitution|Missense|Coding_exon, gk366566|Substitution|Missense|Coding_exon, gk786965|Substitution|Missense|Coding_exon, gk645905|Substitution|Missense|Coding_exon, gk548435|…	egl-17(Regulatory)	N.A.	DA neuron, dopaminergic neuron, neuron, OLL, PVD, VA neuron, ventral nerve cord	N.A.	1-day post-L4 adult hermaphrodite Ce, 2-days post-L4 adult hermaphrodite Ce, 7-10 days post-L4 adult hermaphrodite Ce, 10-days post-L4 adult hermaphrodite Ce, 20-days post-L4 adult hermaphrodite Ce, adult Ce, all stages Ce, blastula embryo Ce, dauer larva Ce, embryo Ce, L1 larva Ce, L2 larva Ce, L3 larva Ce, L4 larva Ce, larva Ce	N.A.	ENSG00000103365 | ParaSite-Compara;Inparanoid_8, ENSG00000100083 | ParaSite-Compara;Inparanoid_8, ENSG00000125447 | ParaSite-Compara;Inparanoid_8;Panther	WBPaper00004907(pmid11598180), WBPaper00027122(pmid16497226), WBPaper00038491(pmid21647448)	Concise_description	apt-9 gene encodes an ortholog of GGA (Golgi-localizing, gamma-adaptin ear homology, ARF-binding protein), which contains a domain paralogous to the gamma-adaptin subunits of adaptor protein complexes; based on structural similarity, APT-9 may beinvolved in the formation of intracellular transport vesicles.
WBGene00000167	WBGene00000167	C27H6.1	Dead, merged into WBGene00006777	N.A.	N.A.	N.A.	N.A.	N.A.	N.A.	Q23165	N.A.	N.A.	N.A.	N.A.	N.A.	N.A.	N.A.	N.A.	N.A.	N.A.	N.A.	N.A.	N.A.	N.A.	N.A.	N.A.
WBGene00000168	WBGene00000168	apx-1	Live	K08D9.3	CELE_K08D9.3	K08D9.3b, K08D9.3c, K08D9.3d, K08D9.3a, K08D9.3e	N.A.	CE30819, CE51188	P41990, A0A0S4XRY4	P41990	N.A.	NM_071481.4, NR_134544.1, NM_001318263.1, NR_134546.1, NR_134545.1	NP_001305192.1, NP_503882.2	V -12.530300	accumulated germline cell corpses, cell fate transformation, embryonic lethal, germ cell differentiation variant, transgene expression increased, tumorous germline, vulva cell fate specification variant	AB lineage variant, anterior pharynx extra cells, cell fate specification variant, cell fate transformation, lethal, level of transgene expression variant, maternal effect lethal emb, pattern of transgene expression variant, rectal development variant, sterile, ventral enclosure variant	tm3438|Deletion|Frameshift|Coding_exon, gk230280|Substitution|N.A.|N.A., gk230281|Substitution|Missense|Coding_exon, gk230282|Substitution|Missense|Coding_exon, gk230283|Substitution|Missense|Coding_exon, gk230284|Substitution|Missense|Coding_exon, gk230305|Substitution|Missense|Coding_exon, gk230312|Substitution|N.A.|N.A., gk230313|Substitution|N.A.|N.A., gk230314|Substitution|N.A.|N.A., gk72162…	pes-1(Regulatory), pos-1(Regulatory), lin-15(Regulatory), lin-3(Regulatory), sur-2(Regulatory), pro-1(Genetic), glp-1(Genetic), hlh-12(Genetic), lin-12(Regulatory), crb-1(Physical)	AB, ABa, ABal, ABar, ABp, ABpl, ABpr, C, E, EMS, gonad, gonadal sheath cell, hypodermal cell, MS, P0, P6.p hermaphrodite, P6.pa, P6.paa, P6.pap, P6.pp, P6.ppa, P6.ppp, pharynx, Psub1, Psub2, Psub3, vulE, vulF, vulva, vulval cell, vulval muscle, type 1	germ line, germline precursor cell	adult Ce, blastula embryo Ce, dauer larva Ce, L1 larva Ce, L2 larva Ce, L2d larva Ce, L2d-dauer molt Ce, L3 larva Ce, L4 larva Ce	1-cell embryo Ce, 1-day post-L4 adult hermaphrodite Ce, 2-days post-L4 adult hermaphrodite Ce, 3-days post-L4 adult hermaphrodite Ce, 4-days post-L4 adult hermaphrodite Ce, 7-10 days post-L4 adult hermaphrodite Ce, adult Ce, adult hermaphrodite Ce, blastula embryo Ce, dauer larva Ce, embryo Ce, L1 larva Ce, L2 larva Ce, L2d larva Ce, L3 larva Ce, L4 larva Ce	N.A.	N.A.	WBPaper00001930(pmid8156602), WBPaper00002012(pmid7925031), WBPaper00002058(pmid7850427), WBPaper00002299(pmid7568229), WBPaper00002330(pmid7585963), WBPaper00002357(pmid8575327), WBPaper00002479(pmid8674418), WBPaper00002483(pmid8658178), WBPaper00002491(pmid8757938), WBPaper00002494(pmid8681785), WBPaper00002572(pmid8861905), WBPaper00002654(pmid9015263), WBPaper00002884(pmid9307971), WBPaper00…	Concise_description	apx-1 encodes one of ten C. elegans DSL (Delta, Serrate, LAG-2) proteins, integral transmembrane and secreted proteins that function as signaling ligands for the Notch family receptors GLP-1 and LIN-12; in the 4-cell embryo, maternally supplied APX-1 functions as a GLP-1 ligand for an inductive interaction that specifies the fate of the ABp blastomere; later in embryogenesis, APX-1 is required fo…
WBGene00000169	WBGene00000169	aqp-1	Live	F32A5.5	dod-4, CELE_F32A5.5	F32A5.5a, F32A5.5b.1, F32A5.5b.2	N.A.	CE29304, CE01275	Q19949, Q8IG23	Q19949	TF313173	NM_182133.4, NM_063109.5	NP_495510.1, NP_871933.1	II 0.499703	life span variant, pathogen induced death increased, pathogen resistance increased	shortened life span, transgene expression variant	tm2309|Deletion|N.A.|Coding_exon, gk963053|Deletion|N.A.|Coding_exon, gk146547|Substitution|Missense|Coding_exon, gk146548|Substitution|Missense|Coding_exon, gk309491|Substitution|Missense|Coding_exon, gk545097|Substitution|Missense|Coding_exon, gk517247|Substitution|N.A.|Coding_exon, gk885277|Substitution|Missense|Coding_exon, gk795251|Substitution|Missense|Coding_exon, gk564534|Substitution|Mis…	ins-7(Regulatory), sod-3(Regulatory), kgb-1(Regulatory), gex-3(Regulatory), arx-2(Regulatory), hlh-29(Regulatory), daf-2(Genetic)	intestine, pharynx	cephalic sheath cell, intestine, OLL, PVD	N.A.	1-day post-L4 adult hermaphrodite Ce, 2-days post-L4 adult hermaphrodite Ce, 3-days post-L4 adult hermaphrodite Ce, 4-days post-L4 adult hermaphrodite Ce, 5-days post-L4 adult hermaphrodite Ce, 7-10 days post-L4 adult hermaphrodite Ce, 10-days post-L4 adult hermaphrodite Ce, 20-days post-L4 adult hermaphrodite Ce, 24-cell embryo Ce, 96-cell embryo Ce, adult Ce, adult hermaphrodite Ce, all stages …	N.A.	ENSG00000165272 | ParaSite-Compara, ENSG00000277737 | ParaSite-Compara, ENSG00000143595 | ParaSite-Compara;Panther, ENSG00000259916 | ParaSite-Compara, ENSG00000103569 | ParaSite-Compara;Panther, ENSG00000165269 | ParaSite-Compara	WBPaper00005976(pmid12845331), WBPaper00028482(pmid16968778), WBPaper00029039(pmid17229810), WBPaper00033181(pmid19454349), WBPaper00035479(pmid19883616), WBPaper00038115(pmid21304598), WBPaper00038491(pmid21647448), WBPaper00042178(pmid23533643)	Concise_description	aqp-1 encodes, by alternative splicing, two isoforms of an aquaglyceroporin required for normally short lifespan; AQP-1 expression is upregulated under daf-2(-) conditions, and loss of AQP-1 function in daf-2 mutant animals results in reduced lifespan; AQP-1 increases glycerol permeability five- to seven-fold when expressed in Xenopus oocytes; AQP-1::GFP fusion proteins are expressed predominantl…
WBGene00000170	WBGene00000170	aqp-2	Live	C01G6.1	CELE_C01G6.1	C01G6.1b.1, C01G6.1b.2, C01G6.1a.1, C01G6.1a.2, C01G6.1a.3	N.A.	CE00863, CE19664	Q17571, Q7JMQ6	Q17571	TF313173	NM_063571.4, NM_063572.3	NP_495973.1, NP_495972.1	II 1.097113	dauer constitutive	N.A.	ok2159|Deletion|N.A.|Coding_exon, gk963053|Deletion|N.A.|Coding_exon, gk150504|Substitution|Missense|Coding_exon, gk150505|Substitution|Missense|Coding_exon, gk150509|Substitution|Missense|Coding_exon, gk150512|Substitution|Missense|Coding_exon, gk741417|Substitution|N.A.|N.A., gk696135|Substitution|N.A.|N.A., gk576562|Substitution|Missense|Coding_exon, gk924755|Substitution|N.A.|Coding_exon, gk3…	atp-2(Physical), unc-29(Physical)	excretory cell, hypodermis, muscle cell	dopaminergic neuron, muscle cell, OLL, PVD	N.A.	1-day post-L4 adult hermaphrodite Ce, 2-days post-L4 adult hermaphrodite Ce, 3-days post-L4 adult hermaphrodite Ce, 4-days post-L4 adult hermaphrodite Ce, 5-days post-L4 adult hermaphrodite Ce, 6-days post-L4 adult hermaphrodite Ce, 10-days post-L4 adult hermaphrodite Ce, 20-days post-L4 adult hermaphrodite Ce, adult Ce, adult hermaphrodite Ce, all stages Ce, dauer larva Ce, embryo Ce, L1 larva C…	N.A.	ENSG00000165272 | ParaSite-Compara;Inparanoid_8, ENSG00000277737 | ParaSite-Compara, ENSG00000143595 | ParaSite-Compara;Inparanoid_8;Panther, ENSG00000259916 | ParaSite-Compara, ENSG00000103569 | ParaSite-Compara;Inparanoid_8;Panther, ENSG00000165269 | ParaSite-Compara;Inparanoid_8	WBPaper00003343(pmid9843706), WBPaper00004488(pmid11118622), WBPaper00025051(pmid15790967), WBPaper00025190(pmid15892873), WBPaper00027009(pmid16380712), WBPaper00027012(pmid16382185), WBPaper00029039(pmid17229810), WBPaper00032929(pmid19237558), WBPaper00038491(pmid21647448)	Concise_description	aqp-2 encodes, by alternative splicing, two isoforms of an biochemically atypical aquaglyceroporin; when expressed in Xenopus oocytes, AQP-2 increases water permeability 5- to 11-fold, and urea permeability 4.5-fold, but has no effect on glycerol permeability; AQP-2::GFP fusion proteins are expressed predominantly in the excretory cell and more weakly in muscle, motor neurons, and hypodermis; AQP…
WBGene00000171	WBGene00000171	aqp-3	Live	Y69E1A.7	CELE_Y69E1A.7	Y69E1A.7c, Y69E1A.7b, Y69E1A.7a	N.A.	CE22814, CE49844, CE51447	A0A131MBS2, A0A061ADS9, Q9XW36	Q9XW36	N.A.	NM_069643.1, NM_001322776.1, NM_001306967.1	NP_502044.1, NP_001293896.1, NP_001309613.1	IV 4.764292	N.A.	N.A.	tm1980|Deletion|N.A.|Coding_exon, gk960520|Deletion|N.A.|Coding_exon, gk964044|Deletion|N.A.|Coding_exon, gk211783|Substitution|N.A.|Coding_exon, gk211784|Substitution|Missense|Coding_exon, gk702524|Substitution|Missense|Coding_exon, gk389861|Substitution|Missense|Coding_exon, gk461477|Substitution|Missense|Coding_exon, gk457761|Substitution|Missense|Coding_exon, gk953717|Substitution|Missense|Co…	N.A.	excretory cell, intestine, vas deferens	male	N.A.	1-day post-L4 adult hermaphrodite Ce, 2-days post-L4 adult hermaphrodite Ce, 7-10 days post-L4 adult hermaphrodite Ce, 10-days post-L4 adult hermaphrodite Ce, 20-days post-L4 adult hermaphrodite Ce, adult Ce, adult hermaphrodite Ce, adult male Ce, dauer larva Ce, embryo Ce, L1 larva Ce, L2 larva Ce, L2d larva Ce, L3 larva Ce, L4 larva Ce	N.A.	ENSG00000165272 | ParaSite-Compara;Inparanoid_8, ENSG00000277737 | ParaSite-Compara, ENSG00000165269 | ParaSite-Compara;Inparanoid_8, ENSG00000143595 | ParaSite-Compara;Inparanoid_8;Panther, ENSG00000103569 | ParaSite-Compara;Inparanoid_8;Panther, ENSG00000259916 | ParaSite-Compara	WBPaper00029039(pmid17229810), WBPaper00038491(pmid21647448)	Concise_description	aqp-3 encodes an aquaglyceroporin whose expression in Xenopus oocytes increases water or glycerol permeability five- to seven-fold; loss of AQP-3 activity via mutation or RNAi results in no obvious defects; however, AQP-3, in conjunction with AQP-2, AQP-4, and AQP-8, is weakly required for recovery from hypotonic stress; AQP-3 is expressed in the intestine, excretory cell, seminal vesicle, and va…
WBGene00000172	WBGene00000172	aqp-4	Live	F40F9.9	CELE_F40F9.9	F40F9.9	N.A.	CE31345	G5EEK0	G5EEK0	N.A.	NM_073111.5	NP_505512.3	V 2.134657	N.A.	N.A.	ok2587|Deletion|N.A.|Coding_exon, tm7813|Deletion|N.A.|Coding_exon, gk243983|Substitution|Missense|Coding_exon, gk243984|Substitution|N.A.|Coding_exon, gk243985|Substitution|Missense|Coding_exon, gk433335|Substitution|N.A.|N.A., gk697233|Substitution|N.A.|N.A., gk726943|Substitution|N.A.|N.A., gk716045|Substitution|Missense|Coding_exon, gk611187|Substitution|Missense|Coding_exon, gk891868|Substit…	arx-2(Regulatory)	intestine	intestine	N.A.	1-day post-L4 adult hermaphrodite Ce, 2-days post-L4 adult hermaphrodite Ce, 3-days post-L4 adult hermaphrodite Ce, 4-days post-L4 adult hermaphrodite Ce, 5-days post-L4 adult hermaphrodite Ce, 7-10 days post-L4 adult hermaphrodite Ce, 10-days post-L4 adult hermaphrodite Ce, 20-days post-L4 adult hermaphrodite Ce, adult Ce, adult hermaphrodite Ce, all stages Ce, dauer larva Ce, embryo Ce, L1 larv…	N.A.	ENSG00000103375 | ParaSite-Compara;Inparanoid_8;Panther	WBPaper00004488(pmid11118622), WBPaper00027012(pmid16382185), WBPaper00029039(pmid17229810), WBPaper00038491(pmid21647448)	Concise_description	aqp-4 encodes an aquaporin whose expression in Xenopus oocytes increases water permeability 5- to 10-fold; loss of AQP-4 activity via mutation or RNAi results in no obvious defects; however, AQP-4, in conjunction with AQP-2, AQP-3, and AQP-8, is weakly required for recovery from hypotonic stress; AQP-4 is expressed in the apical membrane of intestine; AQP-4 is paralogous to AQP-5 and AQP-6, and o…
WBGene00000173	WBGene00000173	aqp-5	Live	C35A5.1	CELE_C35A5.1	C35A5.1	N.A.	CE42929	Q18469	Q18469	N.A.	NM_073290.2	NP_505691.2	V 2.570032	N.A.	N.A.	gk245535|Substitution|Missense|Coding_exon, gk535820|Substitution|Missense|Coding_exon, gk511935|Substitution|Missense|Coding_exon, gk635345|Substitution|Missense|Coding_exon, gk962860|Tandem_duplication|N.A.|Coding_exon, gk963301|Tandem_duplication|N.A.|Coding_exon, gk963495|Tandem_duplication|N.A.|Coding_exon, gk963496|Tandem_duplication|N.A.|Coding_exon, gk964304|Tandem_duplication|N.A.|Coding…	N.A.	IL1DL, IL1DR, IL1L, IL1R, IL1VL, IL1VR	intestine, NSM	N.A.	1-day post-L4 adult hermaphrodite Ce, 2-days post-L4 adult hermaphrodite Ce, 7-10 days post-L4 adult hermaphrodite Ce, adult Ce, dauer larva Ce, embryo Ce, L1 larva Ce, L2 larva Ce, L3 larva Ce, L4 larva Ce, L4-adult lethargus Ce	N.A.	ENSG00000103375 | ParaSite-Compara;Panther	WBPaper00027012(pmid16382185), WBPaper00029039(pmid17229810), WBPaper00033469(pmid19528325), WBPaper00038491(pmid21647448)	Concise_description	aqp-5 encodes a putative aquaporin with no known substrate, since AQP-5 expressed in Xenopus oocytes has no effect on water, glycerol, or urea permeability; AQP-5 also has no function in mass RNAi assays, perhaps reflecting genetic redundancy with its paralogs AQP-4 and AQP-6; AQP-5 is expressed in I1 and I2 pharyngeal interneurons, and is orthologous to human AQP8 (OMIM:603750).
WBGene00000174	WBGene00000174	aqp-6	Live	C32C4.2	CELE_C32C4.2	C32C4.2b, C32C4.2c, C32C4.2a	N.A.	CE05345, CE44791, CE47018	H2FLH4, Q18352, D5MCS1	H2FLH4	N.A.	NM_001269317.1, NM_001269319.1, NM_001269318.1, NM_001269316.1	NP_001256248.1, NP_001256245.1, NP_001256246.1, NP_001256247.1	V 2.670177	N.A.	N.A.	tm2407|Deletion|N.A.|Coding_exon, gk960755|Deletion|N.A.|Coding_exon, gk245856|Substitution|Missense|Coding_exon, gk245857|Substitution|Missense|Coding_exon, gk245858|Substitution|Missense|Coding_exon, gk245859|Substitution|Missense|Coding_exon, gk743677|Substitution|Missense|Coding_exon, gk453171|Substitution|Missense|Coding_exon, gk377217|Substitution|Missense|Coding_exon, gk405519|Substitution…	N.A.	IL1DL, IL1DR, IL1L, IL1R, IL1VL, IL1VR	dopaminergic neuron, male, neuron	N.A.	1-day post-L4 adult hermaphrodite Ce, 2-days post-L4 adult hermaphrodite Ce, 7-10 days post-L4 adult hermaphrodite Ce, 10-days post-L4 adult hermaphrodite Ce, 20-days post-L4 adult hermaphrodite Ce, adult Ce, adult male Ce, dauer larva Ce, embryo Ce, L1 larva Ce, L2 larva Ce, L2d larva Ce, L3 larva Ce, L4 larva Ce, L4-adult lethargus Ce, larva Ce	N.A.	ENSG00000103375 | ParaSite-Compara;Inparanoid_8	WBPaper00029039(pmid17229810), WBPaper00038491(pmid21647448)	Concise_description	apq-6 encodes an aquaporin whose expression in Xenopus oocytes increases water permeability five- to seven-fold; AQP-6 is expressed in the cilia and cell bodies of IL1 sensory neurons; AQP-6 is orthologous to human AQP8 (OMIM:603750).
WBGene00000175	WBGene00000175	aqp-7	Live	M02F4.8	CELE_M02F4.8	M02F4.8.1, M02F4.8.2	N.A.	CE34058	Q21473	Q21473	TF313173	NM_076114.4	NP_508515.2	X -12.652430	N.A.	N.A.	tm1915|Deletion|N.A.|Coding_exon, gk963311|Deletion|N.A.|Coding_exon, gk274892|Substitution|N.A.|N.A., gk370159|Substitution|Missense|Coding_exon, gk501226|Substitution|Missense|Coding_exon, gk794356|Substitution|Missense|Coding_exon, gk533003|Substitution|Missense|Coding_exon, gk535293|Substitution|Missense|Coding_exon, gk799460|Substitution|N.A.|N.A., gk963725|Tandem_duplication|N.A.|Coding_exon	N.A.	muscle cell	body wall musculature, cephalic sheath cell, germ line, hypodermis, intestine, muscle cell, neuron	N.A.	1-day post-L4 adult hermaphrodite Ce, 2-days post-L4 adult hermaphrodite Ce, 3-days post-L4 adult hermaphrodite Ce, 4-cell embryo Ce, 4-days post-L4 adult hermaphrodite Ce, 5-days post-L4 adult hermaphrodite Ce, 6-days post-L4 adult hermaphrodite Ce, 7-10 days post-L4 adult hermaphrodite Ce, 10-days post-L4 adult hermaphrodite Ce, 20-days post-L4 adult hermaphrodite Ce, adult Ce, adult hermaphrod…	N.A.	ENSG00000165272 | ParaSite-Compara;Inparanoid_8, ENSG00000277737 | ParaSite-Compara, ENSG00000143595 | ParaSite-Compara;Inparanoid_8;Panther, ENSG00000259916 | ParaSite-Compara, ENSG00000103569 | ParaSite-Compara;Inparanoid_8;Panther, ENSG00000165269 | ParaSite-Compara;Inparanoid_8	WBPaper00029039(pmid17229810), WBPaper00038491(pmid21647448)	Concise_description	aqp-7 encodes an aquaglyceroporin whose expression in Xenopus oocytes increases either water or glycerol permeability five- to seven-fold; AQP-7 has no function in mass RNAi assays, perhaps reflecting genetic redundancy with its several paralogs; AQP-7 is expressed in muscle punctae (perhaps focal adhesions).
WBGene00000176	WBGene00000176	aqp-8	Live	K02G10.7	CELE_K02G10.7	K02G10.7a, K02G10.7b, K02G10.7c, K02G10.7d	N.A.	CE34330, CE34331, CE52565, CE52549	Q7Z138, A0A2K5AU16, A0A2K5AU20, Q7Z137	Q7Z137	TF313173	NM_001029586.4, NM_001029587.2	NP_001024757.1, NP_001024758.1	X -6.866889	N.A.	osmotic stress response variant	ok2800|Deletion|N.A.|Coding_exon, tm1919|Deletion|N.A.|Coding_exon, gk963311|Deletion|N.A.|Coding_exon, otn2306|Substitution|Missense|Coding_exon, snx1631|Substitution|Missense|Coding_exon, snx3466|Substitution|Missense|Coding_exon, snx5340|Substitution|Missense|Coding_exon, gk638885|Substitution|Missense|Coding_exon, gk597962|Substitution|Missense|Coding_exon, gk675516|Substitution|Missense|Codi…	ceh-6(Regulatory), pros-1(Regulatory)	anterior hypodermis, coelomocyte, excretory canal, excretory cell, excretory secretory system, germ line, hmc, int9L, int9R, male, pharyngeal muscle cell, ray, rectum, vulval muscle	cephalic sheath cell, coelomocyte, excretory cell, hypodermis, OLL, PVD	adult Ce, L1 larva Ce, L2 larva Ce, L3 larva Ce, L4 larva Ce	1-day post-L4 adult hermaphrodite Ce, 2-days post-L4 adult hermaphrodite Ce, 3-days post-L4 adult hermaphrodite Ce, 4-days post-L4 adult hermaphrodite Ce, 5-days post-L4 adult hermaphrodite Ce, 6-days post-L4 adult hermaphrodite Ce, 10-days post-L4 adult hermaphrodite Ce, 20-days post-L4 adult hermaphrodite Ce, adult Ce, adult hermaphrodite Ce, all stages Ce, blastula embryo Ce, dauer larva Ce, e…	N.A.	ENSG00000165272 | ParaSite-Compara, ENSG00000277737 | ParaSite-Compara, ENSG00000143595 | ParaSite-Compara;Panther, ENSG00000259916 | ParaSite-Compara, ENSG00000165269 | ParaSite-Compara, ENSG00000103569 | ParaSite-Compara;Panther	WBPaper00027012(pmid16382185), WBPaper00029039(pmid17229810), WBPaper00030881(pmid17660295), WBPaper00035475(pmid19921263), WBPaper00036011(pmid20211011), WBPaper00038491(pmid21647448), WBPaper00041981(pmid23334498), WBPaper00051418(pmid28649202)	Concise_description	aqp-8 encodes, by alternative splicing, two isoforms of a putative aquaglyceroporin with no known substrate, since AQP-8 expressed in Xenopus oocytes has no effect on water, glycerol, or urea permeability; loss of AQP-8 activity via mutation or RNAi results in no obvious defects; however, AQP-8, in conjunction with AQP-2, AQP-3, and AQP-4, is weakly required for recovery from hypotonic stress; AQ…
WBGene00000177	WBGene00000177	aqp-9	Live	K07A1.16	CELE_K07A1.16	K07A1.16a, K07A1.16b	N.A.	CE41143, CE45660	E5QCH4, Q7JL16	Q7JL16	TF320251	NM_001264220.1, NM_001264219.1	NP_001251148.1, NP_001251149.1	I 3.806239	N.A.	N.A.	gk940194|Deletion|N.A.|N.A., otn9349|Substitution|Missense|Coding_exon, gk119133|Substitution|N.A.|N.A., gk119137|Substitution|Missense|Coding_exon, gk477751|Substitution|N.A.|N.A., gk472982|Substitution|N.A.|N.A., gk638045|Substitution|Missense|Coding_exon, gk537971|Substitution|Missense|Coding_exon, gk407577|Substitution|N.A.|Coding_exon, gk341374|Substitution|Missense|Coding_exon, gk480296|Sub…	N.A.	N.A.	body wall muscle cell, intestine	N.A.	1-day post-L4 adult hermaphrodite Ce, 6-days post-L4 adult hermaphrodite Ce, adult Ce, adult hermaphrodite Ce, blastula embryo Ce, dauer larva Ce, embryo Ce, L1 larva Ce, L2 larva Ce, L2d larva Ce, L3 larva Ce, L4 larva Ce, larva Ce	N.A.	ENSG00000178301 | Inparanoid_8;Panther, ENSG00000185176 | Inparanoid_8;Panther, ENSG00000184945 | Inparanoid_8;Panther	WBPaper00038491(pmid21647448)	Concise_description	aqp-9 encodes a putative aquaporin with no function in mass RNAi assays, perhaps reflecting genetic redundancy with its paralogs AQP-10 and AQP-11; AQP-9 is orthologous to Drosophila CG12251 and human AQP11 (OMIM:609914), AQP12A (OMIM:609789), and AQP12B.
WBGene00000178	WBGene00000178	aqp-10	Live	ZK1321.3	CELE_ZK1321.3	ZK1321.3	N.A.	CE01710	Q09369	Q09369	TF320251	NM_063704.5	NP_496105.1	II 1.712635	N.A.	N.A.	tm2084|Deletion|N.A.|Coding_exon, gk963053|Deletion|N.A.|Coding_exon, gk151522|Substitution|Missense|Coding_exon, gk151523|Substitution|Missense|Coding_exon, gk151524|Substitution|Missense|Coding_exon, gk759924|Substitution|N.A.|N.A., gk601132|Substitution|Missense|Coding_exon, gk901069|Substitution|Missense|Coding_exon, h9922|Substitution|Missense|Coding_exon, gk962682|Tandem_duplication|N.A.|Co…	N.A.	N.A.	hypodermis, intestine	N.A.	1-day post-L4 adult hermaphrodite Ce, 2-days post-L4 adult hermaphrodite Ce, 5-days post-L4 adult hermaphrodite Ce, 6-days post-L4 adult hermaphrodite Ce, 7-10 days post-L4 adult hermaphrodite Ce, adult Ce, adult hermaphrodite Ce, all stages Ce, dauer larva Ce, embryo Ce, L1 larva Ce, L2 larva Ce, L2d larva Ce, L3 larva Ce, L4 larva Ce, larva Ce	N.A.	ENSG00000178301 | Inparanoid_8;Panther, ENSG00000185176 | Inparanoid_8;Panther, ENSG00000184945 | Inparanoid_8;Panther	WBPaper00028482(pmid16968778), WBPaper00038491(pmid21647448)	Concise_description	aqp-10 encodes an aquaporin paralogous to AQP-9 and AQP-11; infection with Pseudomonas aeruginosa induces AQP-10 to be intestinally expressed; AQP-10 is orthologous to Drosophila CG12251 and human AQP11(OMIM:609914), AQP12A(OMIM:609789), and AQP12B.
WBGene00000179	WBGene00000179	aqp-11	Live	ZK525.2	CELE_ZK525.2	ZK525.2	N.A.	CE33909	O46024	O46024	TF320251	NM_067420.5	NP_499821.2	III 21.348190	N.A.	N.A.	gk963552|Deletion|N.A.|Coding_exon, gk963904|Deletion|N.A.|Coding_exon, ttTi22357|Insertion|N.A.|Coding_exon, gk190964|Substitution|Missense|Coding_exon, gk190967|Substitution|N.A.|N.A., gk312403|Substitution|Missense|Coding_exon, gk321195|Substitution|Missense|Coding_exon, gk537535|Substitution|N.A.|Coding_exon, gk527217|Substitution|Missense|Coding_exon, gk386506|Substitution|Missense|Coding_ex…	N.A.	N.A.	coelomocyte, intestine, muscle cell	N.A.	1-day post-L4 adult hermaphrodite Ce, 2-days post-L4 adult hermaphrodite Ce, 7-10 days post-L4 adult hermaphrodite Ce, adult Ce, adult hermaphrodite Ce, all stages Ce, blastula embryo Ce, dauer larva Ce, embryo Ce, L1 larva Ce, L2 larva Ce, L2d larva Ce, L3 larva Ce, L4 larva Ce, larva Ce	N.A.	ENSG00000178301 | Panther, ENSG00000184945 | Panther, ENSG00000185176 | Panther	WBPaper00027012(pmid16382185)	Concise_description	aqp-11 encodes a putative aquaporin with no function in mass RNAi assays, perhaps reflecting genetic redundancy with its paralogs AQP-9 and AQP-10; AQP-11 is orthologous to Drosophila CG12251 and human AQP11 (OMIM:609914), AQP12A (OMIM:609789), and AQP12B.
WBGene00000180	WBGene00000180	arc-1	Live	ZK1320.6	arl-4, CELE_ZK1320.6	ZK1320.6	CEOP2444	CE37598	Q09654	Q09654	TF320703	NM_063688.5	NP_496089.3	II 1.647203	N.A.	N.A.	gk963053|Deletion|N.A.|Coding_exon, ttTi31993|Insertion|N.A.|Coding_exon, ttTi31994|Insertion|N.A.|Coding_exon, ttTi32005|Insertion|N.A.|Coding_exon, gk151331|Substitution|Missense|Coding_exon, gk151332|Substitution|Missense|Coding_exon, gk151335|Substitution|N.A.|Coding_exon, gk151338|Substitution|Missense|Coding_exon, gk151339|Substitution|Missense|Coding_exon, gk416208|Substitution|Missense|Co…	unc-29(Physical)	N.A.	ASER, neuron	N.A.	1-cell embryo Ce, 1-day post-L4 adult hermaphrodite Ce, 2-days post-L4 adult hermaphrodite Ce, 6-days post-L4 adult hermaphrodite Ce, 7-10 days post-L4 adult hermaphrodite Ce, 10-days post-L4 adult hermaphrodite Ce, 20-days post-L4 adult hermaphrodite Ce, adult Ce, adult hermaphrodite Ce, all stages Ce, dauer larva Ce, embryo Ce, L1 larva Ce, L2 larva Ce, L3 larva Ce, L4 larva Ce, larva Ce	N.A.	ENSG00000113595 | ParaSite-Compara;Inparanoid_8, ENSG00000179674 | Panther, ENSG00000152213 | Panther, ENSG00000272822 | Panther	WBPaper00006387(pmid14755799), WBPaper00029085(pmid17276923), WBPaper00038491(pmid21647448)	Concise_description	arc-1 encodes a member of the ARL (ADP-ribosylation factor(ARF)-like) family of proteins which are very similar to ARF proteins but lack the ability to stimulate ADP ribosylation by cholera toxin; arc-1 has a human homolog, MID1, which when mutated leads to Opitz syndrome (OMIM:300000).
WBGene00000181	WBGene00000181	ard-1	Live	F01G4.2	CELE_F01G4.2	F01G4.2a, F01G4.2b.1, F01G4.2b.2	CEOP4412	CE03127, CE49748	Q19102, A0A061AD09	Q19102	N.A.	NM_001307064.1, NM_069682.6	NP_001293993.1, NP_502083.1	IV 4.907780	developmental delay postembryonic, fat content increased, larval arrest, locomotion variant, protruding vulva, sluggish, sterile progeny	N.A.	gk901706|Substitution|Missense|Coding_exon, gk609798|Substitution|Missense|Coding_exon, gk848438|Substitution|Missense|Coding_exon, gk910808|Substitution|Missense|Coding_exon, gk962765|Tandem_duplication|N.A.|Coding_exon, gk964078|Tandem_duplication|N.A.|Coding_exon, gk964278|Tandem_duplication|N.A.|Coding_exon, gk964500|Tandem_duplication|N.A.|Coding_exon	N.A.	hypodermis, intestine	coelomocyte, germ line, intestine, NSM	N.A.	1-day post-L4 adult hermaphrodite Ce, 2-days post-L4 adult hermaphrodite Ce, 5-days post-L4 adult hermaphrodite Ce, 6-days post-L4 adult hermaphrodite Ce, 7-10 days post-L4 adult hermaphrodite Ce, 10-days post-L4 adult hermaphrodite Ce, 20-days post-L4 adult hermaphrodite Ce, adult Ce, adult hermaphrodite Ce, all stages Ce, blastula embryo Ce, dauer larva Ce, embryo Ce, L1 larva Ce, L2 larva Ce, …	syndromic X-linked intellectual disability type 10 | Based on Sequence | DOID:0060810 | ENSEMBL:ENSG00000072506|OMIM:300438	ENSG00000072506 | ParaSite-Compara;Inparanoid_8;Panther	WBPaper00026640(pmid15996007), WBPaper00026800(pmid16157872), WBPaper00031915(pmid18522834), WBPaper00038491(pmid21647448), WBPaper00041771(pmid23195953), WBPaper00042257(pmid23496871)	Concise_description	ard-1 encodes a homolog of mammalian 3-hydroxyacyl-CoA dehydrogenase (HADH II)/amyloid-beta binding alcohol dehydrogenase (ABAD) that is predicted to be mitochondrial.
WBGene00000182	WBGene00000182	arf-1.2	Live	B0336.2	ARF\/1, arf-1, CELE_B0336.2	B0336.2.1, B0336.2.2, B0336.2.3	CEOP3332	CE00696	Q10943	Q10943	N.A.	NM_065834.3	NP_498235.1	III -1.447264	apoptosis fails to occur, apoptosis reduced, asymmetric cell division variant, body wall muscle sarcomere morphology variant, cell fate transformation, cell membrane organization biogenesis variant, chromosome condensation variant, cleavage furrow initiation defective early emb, dauer constitutive, diakinesis region organization variant, diplotene absent during oogenesis, diplotene region organiz…	asymmetric cell division variant, cell cleavage variant, cell fate specification variant, receptor mediated endocytosis defective, transgene expression reduced, transgene subcellular localization variant, vesicle morphology variant	ok796|Deletion|N.A.|Coding_exon, gk175265|Substitution|N.A.|N.A., gk175266|Substitution|N.A.|N.A., gk175267|Substitution|N.A.|N.A., gk175268|Substitution|N.A.|N.A., gk919714|Substitution|N.A.|N.A., gk604924|Substitution|N.A.|N.A., gk619077|Substitution|N.A.|N.A., gk875182|Substitution|N.A.|N.A., gk397613|Substitution|N.A.|N.A., gk363524|Substitution|N.A.|N.A., gk515989|Substitution|N.A.|N.A., gk7…	daf-12(Genetic), ced-3(Genetic), ced-4(Genetic), cnt-2(Genetic), cav-1(Regulatory), kel-8(Physical), col-19(Regulatory), lin-14(Regulatory), daf-3(Physical), grp-1(Genetic), lin-2(Genetic)	anal depressor muscle, body wall musculature, dorsal nerve cord, gonadal sheath cell, gon_herm_dtc_A, gon_herm_dtc_P, head neuron, hypodermis, intestine, labial sensillum, lateral nerve cord, mu_int_L, mu_int_R, nerve ring, nervous system, neuron, pharyngeal muscle cell, pharynx, rectal epithelium, reproductive system, seam cell, spermatheca, tail neuron, uterus, ventral cord neuron, ventral nerv…	anal depressor muscle, body wall musculature, dorsal nerve cord, germ line, intestine, lateral nerve cord, nerve ring, NSM, pharynx, PLM, somatic neuron, tail neuron, ventral nerve cord, vulval muscle	adult Ce, elongating embryo Ce, enclosing embryo Ce, fully-elongated embryo Ce, gastrulating embryo Ce, L1 larva Ce, L2 larva Ce, L3 larva Ce, L4 larva Ce, larva Ce	1-cell embryo Ce, 1-day post-L4 adult hermaphrodite Ce, 2-days post-L4 adult hermaphrodite Ce, 3-days post-L4 adult hermaphrodite Ce, 7-10 days post-L4 adult hermaphrodite Ce, 10-days post-L4 adult hermaphrodite Ce, 20-days post-L4 adult hermaphrodite Ce, adult Ce, adult hermaphrodite Ce, all stages Ce, dauer larva Ce, embryo Ce, L1 larva Ce, L2 larva Ce, L2d larva Ce, L3 larva Ce, L4 larva Ce, o…	N.A.	ENSG00000134287 | ParaSite-Compara;Inparanoid_8, ENSG00000272822 | ParaSite-Compara, ENSG00000143761 | ParaSite-Compara;Inparanoid_8;Panther	WBPaper00003831(pmid10588660), WBPaper00004403(pmid11099034), WBPaper00006425(pmid14992718), WBPaper00024200(pmid15166316), WBPaper00025163(pmid15716356), WBPaper00027612(pmid16672374), WBPaper00030963(pmid17712020), WBPaper00031019(pmid17803822), WBPaper00031224(pmid18023351), WBPaper00032446(pmid19098902), WBPaper00038432(pmid21596567), WBPaper00038491(pmid21647448), WBPaper00040857(pmid2244632…	Concise_description	arf-1.2 encodes an ADP-ribosylation factor homolog required in vivo for embryonic development, fertility, locomotion, vulval development, and cuticular synthesis; ARF proteins are N-myristoylated GTPases that regulate membrane traffic and the actin cytoskeleton, and that activate both phospholipase D1 (PLD1) and phosphatidylinositol 4-phosphate 5-kinase.
WBGene00000183	WBGene00000183	arf-3	Live	F57H12.1	CELE_F57H12.1	F57H12.1	N.A.	CE17122	G5EFK4	G5EFK4	N.A.	NM_068935.5	NP_501336.1	IV 3.542103	asymmetric cell division variant, cell fate transformation, cell membrane organization biogenesis variant, cell secretion variant, diakinesis progression during oogenesis variant, diplotene region organization variant, distal tip cell migration variant, embryonic lethal, exploded through vulva, extra excretory cells, germ cell compartment expansion variant, germline nuclear positioning variant, g…	axon outgrowth variant, axonal degeneration, larval lethal, lethal, mechanosensation variant, nose touch defective, sterile	ok2109|Deletion|N.A.|Coding_exon, tm1877|Deletion|N.A.|Coding_exon, gk206438|Substitution|N.A.|N.A., gk206439|Substitution|N.A.|N.A., gk206440|Substitution|N.A.|N.A., gk539541|Substitution|N.A.|N.A., gk753119|Substitution|Missense|Coding_exon, gk729583|Substitution|Missense|Coding_exon, gk821746|Substitution|Missense|Coding_exon, gk537598|Substitution|Missense|Coding_exon, gk528811|Substitution|N…	ark-1(Genetic), bar-1(Genetic), ksr-1(Genetic), sel-12(Genetic), sur-2(Genetic), col-19(Regulatory), lin-2(Genetic)	body wall musculature, intestine, pharyngeal muscle cell, seam cell, ventral nerve cord, vulva	germ line, PLM	adult Ce, elongating embryo Ce, enclosing embryo Ce, fully-elongated embryo Ce, gastrulating embryo Ce, L1 larva Ce, L2 larva Ce, L3 larva Ce, L4 larva Ce	1-cell embryo Ce, 1-day post-L4 adult hermaphrodite Ce, 2-days post-L4 adult hermaphrodite Ce, 6-days post-L4 adult hermaphrodite Ce, 10-days post-L4 adult hermaphrodite Ce, 20-days post-L4 adult hermaphrodite Ce, adult Ce, adult hermaphrodite Ce, all stages Ce, blastula embryo Ce, dauer larva Ce, embryo Ce, L1 larva Ce, L2 larva Ce, L2d larva Ce, L3 larva Ce, L4 larva Ce, oocyte-laying stage adu…	N.A.	ENSG00000168374 | ParaSite-Compara;Inparanoid_8, ENSG00000004059 | ParaSite-Compara;Inparanoid_8	WBPaper00002474(pmid8667025), WBPaper00005356(pmid12124626), WBPaper00031224(pmid18023351), WBPaper00038491(pmid21647448), WBPaper00045882(pmid25329472), WBPaper00047093(pmid25866248)	Concise_description	arf-3 encodes a member of the ADP-ribosylation factor related protein family; likely expressed in touch receptors and regulated by MEC-3.
WBGene00000184	WBGene00000184	arf-6	Live	Y116A8C.12	CELE_Y116A8C.12	Y116A8C.12	CEOP4669	CE24147	Q9U2S4	Q9U2S4	N.A.	NM_070610.4	NP_503011.1	IV 15.799150	asymmetric cell division variant, cell fate transformation, embryonic lethal, growth variant, intestinal degeneration, transgene expression increased	cell fate specification variant, lethal, slow growth	tm1447|Deletion|N.A.|Coding_exon, gk962529|Deletion|N.A.|Coding_exon, gk963888|Deletion|N.A.|Coding_exon, gk963948|Deletion|N.A.|Coding_exon, gk222475|Substitution|N.A.|N.A., gk222476|Substitution|N.A.|N.A., gk865535|Substitution|Missense|Coding_exon, gk858739|Substitution|Missense|Coding_exon, gk544593|Substitution|N.A.|N.A., gk962765|Tandem_duplication|N.A.|Coding_exon, gk963590|Tandem_duplicat…	arf-1.1(Genetic), daf-4(Regulatory), ire-1(Genetic), hsp-4(Regulatory), cmd-1(Physical)	body wall musculature, excretory cell, intestine, pharyngeal muscle cell, ventral nerve cord, vulva	germ line, NSM	adult Ce, elongating embryo Ce, enclosing embryo Ce, fully-elongated embryo Ce, gastrulating embryo Ce, L1 larva Ce, L2 larva Ce, L3 larva Ce, L4 larva Ce	1-cell embryo Ce, 1-day post-L4 adult hermaphrodite Ce, 3-days post-L4 adult hermaphrodite Ce, adult Ce, adult hermaphrodite Ce, all stages Ce, blastula embryo Ce, embryo Ce, L1 larva Ce, L2 larva Ce, L3 larva Ce, L4 larva Ce, L4-adult lethargus Ce	N.A.	ENSG00000165527 | ParaSite-Compara;Inparanoid_8;Panther	WBPaper00006306(pmid14565969), WBPaper00037792(pmid21076413), WBPaper00038491(pmid21647448), WBPaper00040857(pmid22446320), WBPaper00041380(pmid22869721), WBPaper00044867(pmid24550286), WBPaper00051482(pmid28704415)	Concise_description	arf-6 encodes a small GTP-binding protein of the ADP-ribosylation factor (ARF) family that is orthologous to vertebrate ARF6; by homology, ARF-6 is predicted to function as a GTPase that regulates receptor-mediated endocytosis, and in C. elegans, ARF-6 is strongly expressed in the coelomocytes (highly endocytic cells located in the pseudocoelom) where it colocalizes in the cytoplasm and to a less…
WBGene00000185	WBGene00000185	arg-1	Live	F31A9.3	CELE_F31A9.3	F31A9.3b, F31A9.3a	N.A.	CE35514, CE35515	Q7JNV6, H2KYS0	H2KYS0	N.A.	NM_001029445.1, NM_001029444.1	NP_001024616.1, NP_001024615.1	X -17.543989	accumulated germline cell corpses, germ cell differentiation variant, transgene expression increased, tumorous germline	N.A.	ok3127|Deletion|N.A.|Coding_exon, tm2331|Deletion|N.A.|Coding_exon, th7|Deletion|N.A.|Coding_exon, gk963311|Deletion|N.A.|Coding_exon, gk272129|Substitution|Missense|Coding_exon, gk720954|Substitution|Missense|Coding_exon, gk487173|Substitution|Missense|Coding_exon, gk552376|Substitution|Missense|Coding_exon, gk669285|Substitution|Missense|Coding_exon, gk424499|Substitution|Missense|Coding_exon, …	pro-1(Genetic), glp-1(Genetic), hlh-8(Regulatory), hlh-2(Regulatory)	anal depressor muscle, anal sphincter muscle, gonadal sheath cell, head, hmc, intestinal muscle, somatic gonad precursor, tail, tail neuron, vulval muscle, vulval muscle, type 1, vulval muscle, type 2	body wall musculature, gon_male_dtc anterior, gon_male_dtc posterior, intestine, Z1.p, Z4.a	adult Ce, L1 larva Ce, L2 larva Ce, L3 larva Ce, L4 larva Ce	1-cell embryo Ce, 1-day post-L4 adult hermaphrodite Ce, 2-days post-L4 adult hermaphrodite Ce, 3-days post-L4 adult hermaphrodite Ce, 4-days post-L4 adult hermaphrodite Ce, adult Ce, blastula embryo Ce, embryo Ce, L1 larva Ce, L2 larva Ce, L3 larva Ce, L4 larva Ce	N.A.	N.A.	WBPaper00002357(pmid8575327), WBPaper00005080(pmid11799068), WBPaper00006450(pmid14960273), WBPaper00027104(pmid16480708), WBPaper00029191(pmid17369030), WBPaper00034675(pmid19564624), WBPaper00040714(pmid22284182)	Concise_description	arg-1 encodes a member of the Delta/Serrate/LAG-2 family of transmembrane signaling ligands; arg-1 mediates cell fate decisions during early embryogenesis and in addition, is a downstream target of HLH-8/CeTwist, which binds E box sequences in the arg-1 promoter and is required for fate specification of a subset of mesodermal cells; arg-1 is closely related to apx-1 and lag-2 and is functionally …
WBGene00000186	WBGene00000186	ark-1	Live	C01C7.1	rok-1, CELE_C01C7.1	C01C7.1b, C01C7.1a	N.A.	CE26967, CE43742	G5EBZ8	G5EBZ8	TF316643	NM_001268724.1, NM_001268725.1	NP_001255653.1, NP_001255654.1	IV 6.122668	germ cell development variant, vulval cell induction increased	cell fate transformation, vulva development variant	tm343|Deletion|N.A.|Coding_exon, sy247|Substitution|N.A.|Coding_exon, gk214928|Substitution|N.A.|N.A., gk214929|Substitution|N.A.|N.A., gk214930|Substitution|N.A.|N.A., gk214931|Substitution|N.A.|N.A., gk214933|Substitution|Missense|Coding_exon, gk214939|Substitution|Missense|Coding_exon, gk214940|Substitution|Missense|Coding_exon, gk214942|Substitution|N.A.|Coding_exon, gk214943|Substitution|Mis…	gap-1(Genetic), let-23(Genetic), let-60(Genetic), lin-3(Genetic | Regulatory), sem-5(Physical | Genetic), sli-1(Genetic), clk-1(Genetic), egl-17(Regulatory), cdk-12(Genetic), cdk-11.1(Genetic), nekl-2(Genetic), ham-3(Genetic), arf-3(Genetic), din-1(Genetic), dpy-22(Genetic), egl-27(Genetic), egl-30(Genetic), gpc-2(Genetic), hmg-1.2(Genetic), ksr-1(Genetic), unc-18(Genetic), let-653(Genetic), mys-…	N.A.	body wall muscle cell, germ line, muscle cell	N.A.	1-day post-L4 adult hermaphrodite Ce, 2-days post-L4 adult hermaphrodite Ce, 7-10 days post-L4 adult hermaphrodite Ce, 10-days post-L4 adult hermaphrodite Ce, 20-days post-L4 adult hermaphrodite Ce, adult Ce, adult hermaphrodite Ce, all stages Ce, blastula embryo Ce, dauer larva Ce, embryo Ce, L1 larva Ce, L2 larva Ce, L3 larva Ce, L4 larva Ce, larva Ce	N.A.	N.A.	WBPaper00004273(pmid10949028), WBPaper00004417(pmid11071924), WBPaper00006232(pmid14657502), WBPaper00006348(pmid14752159), WBPaper00024312(pmid15268860), WBPaper00027336(pmid16624904), WBPaper00028495(pmid16980384), WBPaper00029054(pmid17240335), WBPaper00031110(pmid17942487), WBPaper00032332(pmid18981482), WBPaper00041467(pmid22912399)	Concise_description	ark-1 encodes a homolog of the nonreceptor tyrosine kinase ACK which inhibits signalling through the EGF receptor homolog LET-23, both in (RAS-dependent) vulval development and in (RAS-independent) ovulation.
WBGene00000187	WBGene00000187	arl-1	Live	F54C9.10	CELE_F54C9.10	F54C9.10.1, F54C9.10.2	CEOP2368	CE02250	Q20758	Q20758	TF105461	NM_063415.6	NP_495816.1	II 0.823012	embryonic lethal, pattern of transgene expression variant, receptor mediated endocytosis defective	lethal, sterile	tm1938|Deletion|N.A.|Coding_exon, gk963053|Deletion|N.A.|Coding_exon, gk149148|Substitution|Missense|Coding_exon, gk149149|Substitution|N.A.|N.A., gk859466|Substitution|Missense|Coding_exon, gk451981|Substitution|Missense|Coding_exon, gk632590|Substitution|N.A.|Coding_exon, gk530114|Substitution|N.A.|N.A., gk692318|Substitution|N.A.|N.A., gk962682|Tandem_duplication|N.A.|Coding_exon, gk963446|Tan…	mir-124(Regulatory), sgk-1(Physical), igdb-2(Physical)	head neuron, hyp8, hyp9, hyp10, hyp11, intestine, nerve ring, nervous system, tail neuron, ventral cord neuron, ventral nerve cord	AFD, germ line, hypodermis, PLM	adult Ce, larva Ce	1-day post-L4 adult hermaphrodite Ce, 6-days post-L4 adult hermaphrodite Ce, adult Ce, adult hermaphrodite Ce, all stages Ce, blastula embryo Ce, embryo Ce, L1 larva Ce, L2 larva Ce, L2d larva Ce, L3 larva Ce, L4 larva Ce, larva Ce	N.A.	ENSG00000120805 | ParaSite-Compara;Inparanoid_8;Panther	WBPaper00005866(pmid12736304), WBPaper00027646(pmid16725058), WBPaper00027766(pmid16862146), WBPaper00031857(pmid18458060), WBPaper00035228(pmid19805813), WBPaper00038232(pmid21408209), WBPaper00038491(pmid21647448), WBPaper00047001(pmid26115433), WBPaper00050606(pmid27957805)	Concise_description	arl-1 encodes a member of the GTP-binding ADP-ribosylation factor family; Arl1 is an essential gene in Drosophila but not in S. cerevisiae; arl-1 is expressed in head neurons, the ventral nerve cord and the intestine.
WBGene00000188	WBGene00000188	arl-3	Live	F19H8.3	CELE_F19H8.3	F19H8.3	N.A.	CE15872	O45379	O45379	TF105463	NM_064636.1	NP_497037.1	II 23.174660	biosynthesis variant, dauer lifespan extended, life span variant, shortened life span, thermotolerance reduced	intraflagellar transport variant, vulva location variant	gk960925|Deletion|N.A.|Coding_exon, gk963053|Deletion|N.A.|Coding_exon, gk962684|Tandem_duplication|N.A.|Coding_exon, gk963801|Tandem_duplication|N.A.|Coding_exon	unc-119(Physical), arl-13(Physical), dac-1(Physical), pdl-1(Physical)	head neuron, tail neuron	ASER, neuron	N.A.	1-day post-L4 adult hermaphrodite Ce, 2-days post-L4 adult hermaphrodite Ce, 3-days post-L4 adult hermaphrodite Ce, 3-fold embryo Ce, 10-days post-L4 adult hermaphrodite Ce, 20-days post-L4 adult hermaphrodite Ce, 96-cell embryo Ce, adult Ce, all stages Ce, dauer larva Ce, embryo Ce, L1 larva Ce, L3 larva Ce, L4 larva Ce, larva Ce	N.A.	ENSG00000138175 | ParaSite-Compara;Inparanoid_8;Panther	WBPaper00025051(pmid15790967), WBPaper00026601(pmid15916950), WBPaper00027646(pmid16725058), WBPaper00031882(pmid18477458), WBPaper00036362(pmid20530210), WBPaper00038491(pmid21647448), WBPaper00044991(pmid24646679), WBPaper00046152(pmid25501555), WBPaper00049493(pmid27102355)	Concise_description	arl-3 encodes a member of the ARL (ADP-ribosylation factor(ARF)-like) family of proteins which are very similar to ARF proteins but lack the ability to stimulate ADP ribosylation by cholera toxin; an arl-3 deletion allele, tm1703, results in essentially wild-type animals that display slight defects in male mating behavior; ARL-3::GFP reporter fusions are expressed in ciliated neurons, where they …
WBGene00000189	WBGene00000189	arl-5	Live	ZK632.8	arl-2, CELE_ZK632.8	ZK632.8	CEOP3632	CE00425	P34212	P34212	TF105465	NM_066777.3	NP_499178.1	III 1.107942	chromosome morphology variant, egg laying variant, embryonic lethal, germline proliferation variant, gonad development variant, larval arrest, maternal sterile, multivulva, oocyte morphology variant, sterile progeny	N.A.	ok2407|Deletion|N.A.|Coding_exon, gk182862|Substitution|Missense|Coding_exon, gk182863|Substitution|N.A.|N.A., gk422441|Substitution|Missense|Coding_exon, gk437289|Substitution|Missense|Coding_exon, gk794710|Substitution|N.A.|N.A., gk963887|Tandem_duplication|N.A.|Coding_exon, gk964518|Tandem_duplication|N.A.|Coding_exon	N.A.	N.A.	AFD, germ line, hypodermis, intestine, OLL, PLM, PVD	N.A.	1-day post-L4 adult hermaphrodite Ce, 2-days post-L4 adult hermaphrodite Ce, 3-days post-L4 adult hermaphrodite Ce, 6-days post-L4 adult hermaphrodite Ce, 7-10 days post-L4 adult hermaphrodite Ce, 10-days post-L4 adult hermaphrodite Ce, 20-days post-L4 adult hermaphrodite Ce, adult Ce, adult hermaphrodite Ce, all stages Ce, blastula embryo Ce, dauer larva Ce, embryo Ce, L1 larva Ce, L2 larva Ce, …	N.A.	ENSG00000162980 | ParaSite-Compara;Inparanoid_8;Panther, ENSG00000141748 | ParaSite-Compara;Inparanoid_8;Panther, ENSG00000165997 | ParaSite-Compara;Inparanoid_8;Panther	WBPaper00038491(pmid21647448)	Concise_description	arl-5 encodes a paralog of the ADP-ribosylation factor-like protein EVL-20; ARL-5 is an ortholog of mammalian ARL5.
WBGene00000190	WBGene00000190	arf-1.1	Live	F45E4.1	arl-6, CELE_F45E4.1	F45E4.1	N.A.	CE10492	Q94231	Q94231	N.A.	NM_068841.4	NP_501242.1	IV 3.367837	growth variant, inhibition of oocyte maturation variant	N.A.	ok1840|Deletion|N.A.|Coding_exon, gk963203|Deletion|N.A.|Coding_exon, otn7586|Substitution|N.A.|N.A., gk205845|Substitution|N.A.|N.A., gk205846|Substitution|N.A.|N.A., gk441604|Substitution|N.A.|N.A., gk441605|Substitution|N.A.|N.A., gk924906|Substitution|N.A.|N.A., gk706033|Substitution|Missense|Coding_exon, gk831528|Substitution|Missense|Coding_exon, gk811657|Substitution|Missense|Coding_exon, …	fog-2(Genetic), fog-3(Genetic), arf-6(Genetic), skn-1(Regulatory), ire-1(Genetic)	N.A.	AFD, intestine	N.A.	1-day post-L4 adult hermaphrodite Ce, 2-days post-L4 adult hermaphrodite Ce, 4-days post-L4 adult hermaphrodite Ce, 5-days post-L4 adult hermaphrodite Ce, 6-days post-L4 adult hermaphrodite Ce, 7-10 days post-L4 adult hermaphrodite Ce, 10-days post-L4 adult hermaphrodite Ce, 20-days post-L4 adult hermaphrodite Ce, adult Ce, adult hermaphrodite Ce, adult male Ce, all stages Ce, dauer larva Ce, emb…	N.A.	ENSG00000179674 | Panther, ENSG00000152213 | Panther, ENSG00000272822 | Panther	WBPaper00024444(pmid15314642), WBPaper00025163(pmid15716356), WBPaper00027739(pmid16824915), WBPaper00031857(pmid18458060), WBPaper00038491(pmid21647448), WBPaper00040857(pmid22446320), WBPaper00049871(pmid27435667)	Automated_description	arf-1.1 is an ortholog of human ARL14 (ADP ribosylation factor like GTPase 14), ARL11 (ADP ribosylation factor like GTPase 11) and RP11-302B13.5; arf-1.1 is involved in endoplasmic reticulum unfolded protein response[HEP]; arf-1.1 is predicted to have GTP binding activity, based on protein domain information.
WBGene00000191	WBGene00000191	arl-7	Live	F20D1.5	CELE_F20D1.5	N.A.	N.A.	N.A.	N.A.	Q94231	N.A.	N.A.	N.A.	X 21.648939	growth variant, inhibition of oocyte maturation variant	N.A.	ok2153|Deletion|N.A.|Coding_exon, gk323|Deletion|N.A.|N.A., gk393|Deletion|N.A.|N.A., gk963311|Deletion|N.A.|Coding_exon, cxTi7135|Insertion|N.A.|N.A., otn7981|Substitution|N.A.|N.A., otn7982|Substitution|N.A.|N.A., gk302339|Substitution|N.A.|N.A., gk302340|Substitution|N.A.|N.A., gk408867|Substitution|N.A.|N.A., gk547846|Substitution|N.A.|N.A., gk638977|Substitution|N.A.|N.A., gk607392|Substitut…	N.A.	N.A.	intestine	N.A.	1-day post-L4 adult hermaphrodite Ce, 2-days post-L4 adult hermaphrodite Ce, 3-days post-L4 adult hermaphrodite Ce, 5-days post-L4 adult hermaphrodite Ce, 6-days post-L4 adult hermaphrodite Ce, 7-10 days post-L4 adult hermaphrodite Ce, adult Ce, adult hermaphrodite Ce, all stages Ce, dauer larva Ce, embryo Ce, L1 larva Ce, L2 larva Ce, L3 larva Ce, L4 larva Ce, L4-adult lethargus Ce	N.A.	N.A.	WBPaper00005432(pmid12186849)	Automated_description	Microarray studies indicate that arl-7 is affected by Hydrolyzable Tannins, Humic substances, Colistin, adsorbable organic bromine compounds, and Sirolimus; RNA sequencing and microarray studies indicate that arl-7 is enriched in the intestine.
WBGene00000192	WBGene00000192	arl-8	Live	Y57G11C.13	CELE_Y57G11C.13	Y57G11C.13	CEOP4628	CE14950	G5EDC6	G5EDC6	TF105470	NM_070390.6	NP_502791.1	IV 12.514090	age associated fluorescence increased, axonal transport variant, cell polarity variant, embryonic lethal, shortened life span	axonal transport variant, embryonic lethal, endosome to lysosome trafficking defective, lethal, lysosome morphology variant, lysosome organization biogenesis variant, protein subcellular localization variant, sterile, transgene expression reduced	tm2388|Deletion|N.A.|N.A., tm2472|Deletion|N.A.|N.A., tm2476|Deletion|N.A.|Coding_exon, tm2501|Deletion|N.A.|Coding_exon, tm2504|Deletion|N.A.|Coding_exon, wy271|Deletion|N.A.|Coding_exon, gk963948|Deletion|N.A.|Coding_exon, gk218840|Substitution|Missense|Coding_exon, gk467737|Substitution|Missense|Coding_exon, gk401078|Substitution|Missense|Coding_exon, gk389478|Substitution|N.A.|N.A., gk937451|…	daf-2(Genetic), sand-1(Genetic), cup-5(Genetic), rab-7(Regulatory), sam-4(Physical), unc-104(Physical)	body wall musculature, coelomocyte, head neuron, intestine, muscle cell, nervous system, neuron, pharynx, reproductive system, spermatheca, tail neuron, ventral cord neuron, vulval muscle	body wall musculature, cephalic sheath cell, DA neuron, dopaminergic neuron, germ line, neuron, NSM, OLL, PVD, VA neuron	adult Ce, larva Ce	1-day post-L4 adult hermaphrodite Ce, 2-days post-L4 adult hermaphrodite Ce, 3-days post-L4 adult hermaphrodite Ce, 7-10 days post-L4 adult hermaphrodite Ce, 10-days post-L4 adult hermaphrodite Ce, 20-days post-L4 adult hermaphrodite Ce, adult Ce, adult hermaphrodite Ce, all stages Ce, blastula embryo Ce, dauer larva Ce, embryo Ce, L1 larva Ce, L2 larva Ce, L3 larva Ce, L4 larva Ce, larva Ce, ooc…	N.A.	ENSG00000134108 | ParaSite-Compara;Inparanoid_8;Panther, ENSG00000143862 | ParaSite-Compara;Inparanoid_8;Panther	WBPaper00036285(pmid20484575), WBPaper00036664(pmid20547129), WBPaper00038491(pmid21647448), WBPaper00042134(pmid23485564), WBPaper00044129(pmid23727120), WBPaper00044603(pmid24352423), WBPaper00050216(pmid27524618), WBPaper00050403(pmid27815886), WBPaper00052935(pmid28823680), WBPaper00053614(pmid29349444)	Concise_description	arl-8 encodes an Arf-like small GTPase and is highly conserved among multicellular organisms; arl-8 regulates transport of axonal presynaptic vesicle protein cargo, most likely by preventing vesicle aggregation; arl-8 is involved in endosome to lysosome transport, by promoting late endosome-lysosome fusion; arl-8 is also required for proper embryonic development; arl-8 associates with synaptic ve…
WBGene00000193	WBGene00000193	arl-6	Live	C38D4.8	arl-query, bbs-3, CELE_C38D4.8	C38D4.8	N.A.	CE00921	Q18510	Q18510	TF105466	NM_065592.1	NP_497993.1	III -2.453701	N.A.	N.A.	gk963240|Deletion|N.A.|Coding_exon, tm7555|Deletion|N.A.|Coding_exon, tm10109|Deletion|N.A.|Coding_exon, gk173473|Substitution|Missense|Coding_exon	N.A.	amphid neuron, head neuron, inner labial neuron, nervous system, OLLL, OLLR, OLQDL, OLQDR, OLQVL, OLQVR, PHAL, PHAR, PHBL, PHBR, R1AR, R1BL, R1BR, R2AL, R2AR, R2BL, R2BR, R3AL, R3AR, R3BL, R3BR, R4AL, R4AR, R4BL, R4BR, R5AL, R5AR, R5BL, R5BR, R6AL, R6AR, R6BL, R6BR, R7AL, R7AR, R7BL, R7BR, R8AL, R8AR, R8BL, R8BR, R9AL, R9AR, R9BL, R9BR, tail neuron	BAG, neuron	adult Ce, larva Ce	1-cell embryo Ce, 1-day post-L4 adult hermaphrodite Ce, 2-days post-L4 adult hermaphrodite Ce, 3-fold embryo Ce, 10-days post-L4 adult hermaphrodite Ce, 20-days post-L4 adult hermaphrodite Ce, 24-cell embryo Ce, adult Ce, blastula embryo Ce, dauer larva Ce, embryo Ce, L1 larva Ce, L2 larva Ce, L3 larva Ce, L4 larva Ce, larva Ce	retinitis pigmentosa 55 | Based on Sequence | DOID:0110370 | ENSEMBL:ENSG00000113966|OMIM:613575, Bardet-Biedl syndrome 1 | Based on Sequence | DOID:0110123 | ENSEMBL:ENSG00000113966|OMIM:209900, retinitis pigmentosa | Based on Sequence | DOID:10584 | ENSEMBL:ENSG00000113966|OMIM:268000, Bardet-Biedl syndrome 3 | Based on Sequence | DOID:0110125 | ENSEMBL:ENSG00000113966|OMIM:600151, Bardet-Biedl…	ENSG00000113966 | ParaSite-Compara;Inparanoid_8;Panther	WBPaper00005432(pmid12186849), WBPaper00024444(pmid15314642), WBPaper00030935(pmid17762880), WBPaper00038491(pmid21647448)	Concise_description	arl-6 encodes an ADP-Ribosylation factor-Like member of the Ras superfamily of small GTP-binding proteins and is a predicted homolog of the human ARL6 gene, identified as the gene that underlies Bardet-Biedl syndrome type 3; GFP-tagged ARL-6 undergoes intraflagellar transport (IFT) in the ciliary axoneme, implicating ARL-6 in ciliary transport; arl-6 is expressed in amphid and phasmid ciliated se…
WBGene00000194	WBGene00000194	N.A.	Dead, merged into WBGene00013168	N.A.	N.A.	N.A.	N.A.	N.A.	N.A.	Q18510	N.A.	N.A.	N.A.	N.A.	N.A.	N.A.	N.A.	N.A.	N.A.	N.A.	N.A.	N.A.	N.A.	N.A.	N.A.	N.A.
WBGene00000195	WBGene00000195	arr-1	Live	F53H8.2	CELE_F53H8.2	F53H8.2	N.A.	CE28831	P51485	P51485	TF314260	NM_075782.4	NP_508183.1	X -18.909750	aldicarb resistant	extended life span, mRNA levels increased, pathogen resistance increased, pathogen susceptibility increased, reduced pathogen accumulation	ok401|Deletion|N.A.|Coding_exon, gk963311|Deletion|N.A.|Coding_exon, gk963652|Deletion|N.A.|Coding_exon, gk433372|Substitution|Missense|Coding_exon, gk778366|Substitution|Missense|Coding_exon, gk761727|Substitution|Missense|Coding_exon, gk494913|Substitution|Missense|Coding_exon, gk361209|Substitution|Missense|Coding_exon, gk428025|Substitution|Missense|Coding_exon, gk655485|Substitution|Missense…	abu-1(Regulatory), abu-7(Regulatory), abu-8(Regulatory), abu-14(Regulatory), abu-15(Regulatory), daf-16(Genetic), octr-1(Genetic), npr-1(Genetic), mpz-1(Physical), daf-18(Physical)	ADLL, ADLR, amphid neuron, amphid process, ASHL, ASHR, ASJ, ASKL, ASKR, AWAL, AWAR, AWBL, AWBR, AWCL, AWCR, body wall musculature, dorsal nerve cord, head neuron, HSNL, HSNR, hypodermis, intestine, nerve ring, nervous system, pharynx, reproductive system, spermatheca, tail, tail neuron, ventral cord neuron, ventral nerve cord, vulva, vulval muscle	intestine, neuron, NSM	adult Ce, larva Ce	1-cell embryo Ce, 1-day post-L4 adult hermaphrodite Ce, 2-days post-L4 adult hermaphrodite Ce, 3-days post-L4 adult hermaphrodite Ce, 5-days post-L4 adult hermaphrodite Ce, adult Ce, adult hermaphrodite Ce, all stages Ce, blastula embryo Ce, embryo Ce, L1 larva Ce, L2 larva Ce, L3 larva Ce, L4 larva Ce	N.A.	ENSG00000120500 | ParaSite-Compara;Inparanoid_8;Panther, ENSG00000130561 | ParaSite-Compara;Inparanoid_8, ENSG00000137486 | ParaSite-Compara;Inparanoid_8;Panther, ENSG00000141480 | ParaSite-Compara;Inparanoid_8;Panther	WBPaper00005520(pmid12386927), WBPaper00013467(pmid15157420), WBPaper00025173(pmid15878875), WBPaper00026667(pmid16049479), WBPaper00027029(pmid16407969), WBPaper00028448(pmid16943275), WBPaper00028592(pmid17046742), WBPaper00035995(pmid20207731), WBPaper00038491(pmid21647448), WBPaper00041243(pmid22745502), WBPaper00041568(pmid22875856), WBPaper00042434(pmid23700438), WBPaper00044210(pmid2405886…	Concise_description	arr-1 encodes the C. elegans beta-arrestin ortholog (OMIM:107940, 107941, mice lacking beta-arrestin family members display defects in G protein-coupled receptor desensitization); by homology, ARR-1 is predicted to be a multifunctional adaptor protein that interacts with intracellular signaling molecules as well as activated and phosphorylated G protein-coupled and TGF-beta receptors to: 1) downr…
WBGene00000196	WBGene00000196	aars-1	Live	W02B12.6	alas, ars-1, CELE_W02B12.6	W02B12.6b, W02B12.6a	N.A.	CE28096	Q23122	Q23122	TF353009	NR_023953.1, NM_064043.5	NP_496444.1	II 3.478213	cell differentiation variant, hypoxia resistant, pattern of transgene expression variant, receptor mediated endocytosis defective, slow growth, sterile progeny	N.A.	gk963053|Deletion|N.A.|Coding_exon, gk963482|Deletion|N.A.|Coding_exon, gk963539|Deletion|N.A.|Coding_exon, gk155190|Substitution|Missense|Coding_exon, gk636116|Substitution|Missense|Coding_exon, gk601141|Substitution|Missense|Coding_exon, gk595545|Substitution|Missense|Coding_exon, gk419981|Substitution|Missense|Coding_exon, gk549070|Substitution|Missense|Coding_exon, gk383616|Substitution|Misse…	N.A.	N.A.	germ line, OLL, PVD	N.A.	1-day post-L4 adult hermaphrodite Ce, 2-days post-L4 adult hermaphrodite Ce, 3-days post-L4 adult hermaphrodite Ce, 4-days post-L4 adult hermaphrodite Ce, 6-days post-L4 adult hermaphrodite Ce, 7-10 days post-L4 adult hermaphrodite Ce, 24-cell embryo Ce, adult Ce, adult hermaphrodite Ce, all stages Ce, blastula embryo Ce, dauer larva Ce, embryo Ce, L1 larva Ce, L2 larva Ce, L2d larva Ce, L3 larva…	combined oxidative phosphorylation deficiency | Based on Sequence | DOID:0060286 | ENSEMBL:ENSG00000124608|OMIM:614096	ENSG00000124608 | ParaSite-Compara;Panther, ENSG00000090861 | Panther	WBPaper00038491(pmid21647448)	Concise_description	ars-1 encodes an alanyl tRNA synthetase; on the basis of similarity to S. cerevisiae ALA1p, ARS-1 is probably cytoplasmic.
WBGene00000197	WBGene00000197	aars-2	Live	F28H1.3	ars-2, let-366, CELE_F28H1.3	F28H1.3.1, F28H1.3.2, F28H1.3.3, F28H1.3.4	N.A.	CE09768	O01541	O01541	TF300737	NM_058880.3	NP_491281.1	I -1.897594	cytoplasmic processing body variant, embryonic lethal, germ cell compartment expansion variant, germ cell compartment morphology variant, larval arrest, locomotion variant, maternal sterile, mRNA levels increased, oogenesis variant, pleiotropic defects severe early emb, protein aggregation variant, rachis wide, slow growth, sterile, transgene expression increased, transgene expression reduced, tr…	lethal, mid larval lethal	h112|Substitution|N.A.|Coding_exon, gk108334|Substitution|Missense|Coding_exon, gk108335|Substitution|Missense|Coding_exon, gk108336|Substitution|Missense|Coding_exon, gk108338|Substitution|Missense|Coding_exon, gk108339|Substitution|Missense|Coding_exon, gk108340|Substitution|Missense|Coding_exon, gk108341|Substitution|Missense|Coding_exon, gk108342|Substitution|N.A.|N.A., gk727083|Substitution|…	cye-1(Physical)	Cell	germ line, OLL, PVD	adult Ce, L1 larva Ce, L2 larva Ce, L3 larva Ce, L4 larva Ce	1-cell embryo Ce, 1-day post-L4 adult hermaphrodite Ce, 2-days post-L4 adult hermaphrodite Ce, 3-days post-L4 adult hermaphrodite Ce, 3-fold embryo Ce, 6-days post-L4 adult hermaphrodite Ce, adult Ce, adult hermaphrodite Ce, all stages Ce, dauer larva Ce, embryo Ce, L1 larva Ce, L2 larva Ce, L3 larva Ce, L4 larva Ce, L4-adult lethargus Ce, oocyte-laying stage adult hermaphrodite Ce	N.A.	ENSG00000090861 | Inparanoid_8;Panther, ENSG00000124608 | Panther	WBPaper00000975(pmid N.A.), WBPaper00001339(pmid2249758), WBPaper00003985(pmid10778742), WBPaper00038491(pmid21647448), WBPaper00040589(pmid22267497)	Concise_description	aars-2 encodes a predicted cytoplasmic alanyl-tRNA synthetase (AlaRS), a class II aminoacyl-tRNA synthetase that catalyzes the attachment of alanine to its cognate tRNA and is thus required for protein biosynthesis; AARS-2 is essential for embryogenesis, and is required for fertility and a normal rate of postembryonic development; AARS-2 expression is likely ubiquitous and detected in hypodermis,…
WBGene00000198	WBGene00000198	art-1	Live	C15F1.6	CELE_C15F1.6	C15F1.6	CEOP2272	CE20509	Q9N5Y2	Q9N5Y2	TF300908	NM_063029.5	NP_495430.1	II 0.201218	N.A.	N.A.	ok2231|Deletion|N.A.|Coding_exon, gk963053|Deletion|N.A.|Coding_exon, otn9524|Substitution|Missense|Coding_exon, gk146017|Substitution|N.A.|N.A., gk309443|Substitution|N.A.|N.A., gk309444|Substitution|N.A.|N.A., gk904398|Substitution|N.A.|N.A., gk490804|Substitution|N.A.|N.A., gk637172|Substitution|N.A.|N.A., gk904399|Substitution|N.A.|N.A., gk708088|Substitution|Missense|Coding_exon, gk559078|Su…	lonp-1(Physical), igdb-2(Physical)	N.A.	intestine	N.A.	1-day post-L4 adult hermaphrodite Ce, 2-days post-L4 adult hermaphrodite Ce, 7-10 days post-L4 adult hermaphrodite Ce, 10-days post-L4 adult hermaphrodite Ce, 20-days post-L4 adult hermaphrodite Ce, adult Ce, adult hermaphrodite Ce, all stages Ce, blastula embryo Ce, dauer larva Ce, embryo Ce, L1 larva Ce, L2 larva Ce, L2d larva Ce, L3 larva Ce, L4 larva Ce, larva Ce, oocyte-laying stage adult he…	N.A.	ENSG00000099797 | ParaSite-Compara;Inparanoid_8;Panther, ENSG00000205678 | ParaSite-Compara;Inparanoid_8;Panther	WBPaper00002071(pmid7971272), WBPaper00038491(pmid21647448), WBPaper00042257(pmid23496871)	Concise_description	a protein similar to synaptic glycoprotein SC2 from mammals.
WBGene00000199	WBGene00000199	arx-1	Live	Y71F9AL.16	CELE_Y71F9AL.16	Y71F9AL.16	CEOP1072	CE25554	Q9N4I0	Q9N4I0	TF300644	NM_058665.4	NP_491066.1	I -5.304500	antibody staining reduced, cell membrane morphology variant, cell migration variant, chromosome segregation variant, cleavage furrow termination defective early emb, cortical dynamics defective early emb, division axis defective, embryonic lethal, embryonic morphology variant, excretory canal morphology variant, gastrulation variant, germ cell morphology variant, protein expression increased, pro…	N.A.	gk106160|Substitution|N.A.|N.A., gk106162|Substitution|Missense|Coding_exon, gk106174|Substitution|Missense|Coding_exon, gk714478|Substitution|N.A.|N.A., gk376512|Substitution|N.A.|N.A., gk551883|Substitution|N.A.|N.A., gk678939|Substitution|Missense|Coding_exon, gk380870|Substitution|Missense|Coding_exon, gk620395|Substitution|Missense|Coding_exon, gk370387|Substitution|Missense|Coding_exon, gk8…	wsp-1(Regulatory), vps-39(Physical), Y69H2.3(Physical)	hypodermis	AFD, ASER, germ line	embryo Ce	1-cell embryo Ce, 1-day post-L4 adult hermaphrodite Ce, 4-cell embryo Ce, 4-days post-L4 adult hermaphrodite Ce, 6-days post-L4 adult hermaphrodite Ce, adult Ce, adult hermaphrodite Ce, all stages Ce, blastula embryo Ce, embryo Ce, L1 larva Ce, L2 larva Ce, L3 larva Ce, L4 larva Ce, oocyte-laying stage adult hermaphrodite Ce	N.A.	ENSG00000106526 | ParaSite-Compara;Panther, ENSG00000133627 | ParaSite-Compara;Inparanoid_8;Panther, ENSG00000115091 | ParaSite-Compara;Inparanoid_8;Panther	WBPaper00005843(pmid12640035), WBPaper00024200(pmid15166316), WBPaper00031353(pmid18157918), WBPaper00033090(pmid19381582), WBPaper00035433(pmid19889970), WBPaper00038491(pmid21647448), WBPaper00045009(pmid24630719)	Concise_description	arx-1, also called as Arp-3, encodes a subunit of the actin-related protein of the conserved Arp2/3 complex with 60% amino acid similarity to the homologous genes from human (OMIM: 604222); arx-1 is an essential gene as disruption in the expression by RNAi results in embryonic arrest due to ventral enclosure defects during morphogenesis; in Arp2/3-depleted embryos, the leading edge of the migrati…
WBGene00000200	WBGene00000200	arx-2	Live	K07C5.1	arp-2, CELE_K07C5.1	K07C5.1	N.A.	CE06111	P53489	P53489	TF300467	NM_073256.6	NP_505657.1	V 2.508388	actin cytoskeleton dynamics variant, actin organization biogenesis variant, antibody subcellular localization variant, body axis development variant, cell membrane morphology variant, cell migration failure, clear, cleavage furrow defective early emb, cleavage furrow initiation defective early emb, cortical dynamics defective early emb, egg laying defective, embryonic cell organization biogenesis…	embryonic lethal, gastrulation variant	gk963569|Deletion|N.A.|Coding_exon, gk245211|Substitution|Missense|Coding_exon, gk245212|Substitution|Missense|Coding_exon, gk245213|Substitution|Missense|Coding_exon, gk681811|Substitution|N.A.|N.A., gk519698|Substitution|N.A.|N.A., gk581508|Substitution|Missense|Coding_exon, gk476760|Substitution|Missense|Coding_exon, gk739722|Substitution|Missense|Coding_exon, gk718542|Substitution|Missense|Co…	cyk-4(Genetic), wsp-1(Regulatory), par-2(Regulatory), cdc-42(Regulatory), par-6(Regulatory), aqp-1(Regulatory), aqp-4(Regulatory), dyn-1(Regulatory), chc-1(Regulatory), rab-5(Regulatory)	apoptotic cell, C. elegans Cell and Anatomy, germ line, head, Q cell, seam cell	germ line	N.A.	1-cell embryo Ce, 1-day post-L4 adult hermaphrodite Ce, 3-days post-L4 adult hermaphrodite Ce, 10-days post-L4 adult hermaphrodite Ce, 20-days post-L4 adult hermaphrodite Ce, adult Ce, adult hermaphrodite Ce, all stages Ce, blastula embryo Ce, dauer larva Ce, embryo Ce, L1 larva Ce, L2 larva Ce, L3 larva Ce, L4 larva Ce, oocyte-laying stage adult hermaphrodite Ce	N.A.	ENSG00000138071 | ParaSite-Compara;Inparanoid_8;Panther	WBPaper00005843(pmid12640035), WBPaper00024200(pmid15166316), WBPaper00032078(pmid18677319), WBPaper00032282(pmid18938151), WBPaper00032405(pmid19056985), WBPaper00032514(pmid19168673), WBPaper00035279(pmid19799769), WBPaper00035433(pmid19889970), WBPaper00037146(pmid20833362), WBPaper00038341(pmid21527776), WBPaper00038491(pmid21647448), WBPaper00039779(pmid21697505), WBPaper00041771(pmid2319595…	Concise_description	arx-2 also called as Arp-2 encodes a subunit of the actin related protein of the conserved Arp2/3 complex, with 60% amino acid similarity with the homologous genes from human (OMIM: 604221); arx-2 is an essential gene as disruption in the expression by RNAi results in embryonic arrest due to ventral enclosure defects during morphogenesis; Arp2/3 depletion results in partial shrinking of the Ea/p …
WBGene00000201	WBGene00000201	arx-3	Live	Y79H2A.6	CELE_Y79H2A.6	Y79H2A.6	CEOP3750	CE24672	Q9U1R7	Q9U1R7	TF315041	NM_067169.4	NP_499570.1	III 14.302100	aldicarb resistant, Bacillus thuringiensis toxin hypersensitive, body axis development variant, cortical dynamics defective early emb, embryonic cell organization biogenesis variant, embryonic lethal, engulfment variant, growth rate variant, larval arrest, larval lethal, locomotion variant, pore forming toxin hypersensitive, reduced brood size, sick, slow growth, small, sterile	lethal, sterile	tm2551|Deletion|N.A.|Coding_exon, ok1122|Deletion|N.A.|Coding_exon, gk187478|Substitution|Missense|Coding_exon, gk187479|Substitution|Missense|Coding_exon, gk187482|Substitution|Missense|Coding_exon, gk187488|Substitution|Missense|Coding_exon, gk187489|Substitution|Missense|Coding_exon, gk749868|Substitution|N.A.|N.A., gk846101|Substitution|Missense|Coding_exon, gk473139|Substitution|Missense|Cod…	N.A.	N.A.	germ line, NSM, OLL, PVD	N.A.	1-cell embryo Ce, 1-day post-L4 adult hermaphrodite Ce, 2-days post-L4 adult hermaphrodite Ce, 7-10 days post-L4 adult hermaphrodite Ce, adult Ce, adult hermaphrodite Ce, all stages Ce, embryo Ce, L1 larva Ce, L2 larva Ce, L2d larva Ce, L3 larva Ce, L4 larva Ce	N.A.	ENSG00000241685 | ParaSite-Compara;Inparanoid_8;Panther, ENSG00000130429 | ParaSite-Compara;Inparanoid_8;Panther	WBPaper00005843(pmid12640035), WBPaper00024200(pmid15166316), WBPaper00031805(pmid18425118), WBPaper00037146(pmid20833362), WBPaper00038491(pmid21647448), WBPaper00045009(pmid24630719), WBPaper00046168(pmid25527286)	Concise_description	arx-3 also called as p41Arc encodes a subunit of the actin related protein of the conserved Arp2/3 complex, with 60% amino acid similarity with the homologous genes from human (OMIM: 604223); arx-3 is an essential gene as disruption in the expression by RNAi results in embryonic arrest due to ventral enclosure during morphogenesis; Arp2/3 depletion results in partial shrinking of the Ea/p apical …
WBGene00000202	WBGene00000202	exos-4.2	Live	Y6D11A.1	CELE_Y6D11A.1	Y6D11A.1	CEOP3044	CE30059	Q9N4P9	Q9N4P9	TF313915	NM_064878.5	NP_497279.2	III -25.639299	late larval lethal	lethal, sterile	tm5693|Deletion|N.A.|Coding_exon, gk165542|Substitution|Missense|Coding_exon, gk782283|Substitution|Missense|Coding_exon, gk962532|Tandem_duplication|N.A.|Coding_exon, gk963571|Tandem_duplication|N.A.|Coding_exon, gk963623|Tandem_duplication|N.A.|Coding_exon, gk964281|Tandem_duplication|N.A.|Coding_exon, gk964448|Tandem_duplication|N.A.|Coding_exon	N.A.	N.A.	ASER, germ line, intestine	N.A.	1-day post-L4 adult hermaphrodite Ce, 2-days post-L4 adult hermaphrodite Ce, 4-cell embryo Ce, 7-10 days post-L4 adult hermaphrodite Ce, adult Ce, adult hermaphrodite Ce, blastula embryo Ce, dauer larva Ce, embryo Ce, L1 larva Ce, L2 larva Ce, L2d larva Ce, L3 larva Ce, L4 larva Ce, larva Ce	N.A.	ENSG00000223496 | ParaSite-Compara, ENSG00000178896 | Panther	WBPaper00005843(pmid12640035), WBPaper00038491(pmid21647448)	Automated_description	exos-4.2 is an ortholog of human EXOSC6 (exosome component 6) and EXOSC4 (exosome component 4); RNA sequencing and microarray studies indicate that exos-4.2 is affected by Rotenone, Zidovudine, and Atrazine; tiling array and RNA sequencing studies indicate that exos-4.2 is enriched in the intestine and germ line and in the ASER neurons.
WBGene00000203	WBGene00000203	arx-5	Live	Y37D8A.1	CELE_Y37D8A.1	Y37D8A.1	N.A.	CE20206	Q9XWV3	Q9XWV3	TF314598	NM_067266.3	NP_499667.1	III 19.042561	antibody staining reduced, antibody subcellular localization variant, Bacillus thuringiensis toxin hypersensitive, egg laying variant, embryonic lethal, engulfment variant, epithelial morphology variant, high incidence male progeny, larval arrest, lethal, motor neuron morphology variant, multivulva, pore forming toxin hypersensitive, reduced brood size, slow growth, sterile, synapse density varia…	N.A.	ok1990|Deletion|N.A.|Coding_exon, gk963552|Deletion|N.A.|Coding_exon, gk963904|Deletion|N.A.|Coding_exon, gk189137|Substitution|Missense|Coding_exon, gk858582|Substitution|Missense|Coding_exon, gk427800|Substitution|Missense|Coding_exon, gk963762|Tandem_duplication|N.A.|Coding_exon, gk963763|Tandem_duplication|N.A.|Coding_exon, gk963887|Tandem_duplication|N.A.|Coding_exon	wsp-1(Regulatory), unc-55(Genetic), wve-1(Physical)	N.A.	ASER, germ line, intestine, neuron, NSM	blastula embryo Ce	1-day post-L4 adult hermaphrodite Ce, 2-days post-L4 adult hermaphrodite Ce, 3-days post-L4 adult hermaphrodite Ce, 7-10 days post-L4 adult hermaphrodite Ce, adult Ce, adult hermaphrodite Ce, all stages Ce, dauer larva Ce, embryo Ce, L1 larva Ce, L2 larva Ce, L3 larva Ce, L4 larva Ce, larva Ce, oocyte-laying stage adult hermaphrodite Ce	N.A.	ENSG00000111229 | ParaSite-Compara;Inparanoid_8;Panther	WBPaper00005843(pmid12640035), WBPaper00024200(pmid15166316), WBPaper00031805(pmid18425118), WBPaper00035433(pmid19889970), WBPaper00038444(pmid21611156), WBPaper00038491(pmid21647448), WBPaper00046168(pmid25527286)	Concise_description	arx-5 also called as p21Arc encodes a subunit of the actin related protein of the conserved Arp2/3 complex, with 60% amino acid similarity with the homologous genes from human (OMIM: 604225); arx-5 is an essential gene as disruption in the expression by RNAi results in embryonic arrest due to ventral enclosure during morphogenesis; Arp2/3 depletion results in partial shrinking of the Ea/p apical …
WBGene00000204	WBGene00000204	arx-6	Live	C35D10.16	CELE_C35D10.16	C35D10.16	CEOP3228	CE28899	P58798	P58798	TF105621	NM_065619.4	NP_498020.1	III -2.411567	embryonic development variant, embryonic lethal, engulfment variant, epithelial morphology variant, organism development variant, slow growth, ventral closure defective, ventral enclosure variant	N.A.	gk916358|Substitution|Missense|Coding_exon, gk373232|Substitution|Missense|Coding_exon, gk379285|Substitution|Missense|Coding_exon	bar-1(Genetic), clk-2(Genetic)	N.A.	germ line, intestine, Psub1, Psub3	N.A.	1-day post-L4 adult hermaphrodite Ce, 2-cell embryo Ce, 2-fold embryo Ce, 3-fold embryo Ce, 7-10 days post-L4 adult hermaphrodite Ce, 10-days post-L4 adult hermaphrodite Ce, 20-days post-L4 adult hermaphrodite Ce, adult Ce, adult hermaphrodite Ce, all stages Ce, blastula embryo Ce, dauer larva Ce, embryo Ce, L1 larva Ce, L2 larva Ce, L3 larva Ce, L4 larva Ce, oocyte-laying stage adult hermaphrodi…	N.A.	ENSG00000241553 | ParaSite-Compara;Inparanoid_8;Panther	WBPaper00005843(pmid12640035), WBPaper00038491(pmid21647448)	Concise_description	arx-6 also called as p20Arc p21Arc encodes a subunit of the actin related protein of the conserved Arp2/3 complex, with 60% amino acid similarity with the homologous genes from human (OMIM:604226); arx-6 is an essential gene as disruption in the expression by RNAi results in embryonic arrest due to ventral enclosure during morphogenesis; Arp2/3 depletion results in partial shrinking of the Ea/p a…
WBGene00000205	WBGene00000205	arx-7	Live	M01B12.3	M01B12.d, M01B12.d, CELE_M01B12.3	M01B12.3	N.A.	CE18061	O61861	O61861	TF319716	NM_058698.3	NP_491099.1	I -4.494796	actin cytoskeleton filament morphology variant, Bacillus thuringiensis toxin hypersensitive, embryonic development variant, embryonic lethal, engulfment variant, epithelial morphology variant, larval arrest, lethal, linker cell migration variant, locomotion variant, pore forming toxin hypersensitive, reduced brood size, sick, sterile, sterile progeny, ventral closure defective, ventral enclosure …	N.A.	ok1118|Deletion|N.A.|Coding_exon, gk106501|Substitution|N.A.|N.A., gk106502|Substitution|Missense|Coding_exon, gk506844|Substitution|N.A.|N.A., gk584859|Substitution|Missense|Coding_exon, gk721945|Substitution|Missense|Coding_exon, gk463232|Substitution|Missense|Coding_exon, gk819832|Substitution|Missense|Coding_exon, gk963902|Tandem_duplication|N.A.|Coding_exon, gk964159|Tandem_duplication|N.A.|…	hpl-2(Genetic), lin-37(Genetic), lin-35(Genetic), lin-15B(Genetic)	hypodermis, linker cell	germ line, neuron	embryo Ce	1-day post-L4 adult hermaphrodite Ce, 2-days post-L4 adult hermaphrodite Ce, 7-10 days post-L4 adult hermaphrodite Ce, 11-15 days post-L4 adult hermaphrodite Ce, adult Ce, adult hermaphrodite Ce, all stages Ce, dauer larva Ce, embryo Ce, L1 larva Ce, L2 larva Ce, L2d larva Ce, L3 larva Ce, L4 larva Ce	N.A.	ENSG00000162704 | ParaSite-Compara;Inparanoid_8;Panther, ENSG00000136950 | ParaSite-Compara;Inparanoid_8;Panther	WBPaper00005843(pmid12640035), WBPaper00025147(pmid15654100), WBPaper00032282(pmid18938151), WBPaper00035279(pmid19799769), WBPaper00037146(pmid20833362), WBPaper00038491(pmid21647448), WBPaper00041549(pmid22991463)	Concise_description	arx-7 also called as p16Arc encodes a subunit of the actin related protein of the conserved Arp2/3 complex, with 60% amino acid similarity with the homologous genes from human (OMIM: 604227); arx-7 is an essential gene as disruption in the expression by RNAi results in embryonic arrest due to ventral enclosure during morphogenesis; Arp2/3 depletion results in partial shrinking of the Ea/p apical …
WBGene00000206	WBGene00000206	asb-1	Live	F35G12.10	CELE_F35G12.10	F35G12.10.1, F35G12.10.2	CEOP3204	CE00968	Q20053	Q20053	TF313250	NM_065537.4	NP_497938.1	III -3.032612	accumulated germline cell corpses, apoptosis increased, avoids bacterial lawn, embryonic lethal, general pace of development defective early emb, germ cell compartment anucleate, germ cell compartment morphology variant, germ cell partition morphology variant, male response to contact defective, maternal sterile, meiotic progression prophase variant, multivulva, oocyte number decreased, oocytes l…	germ cell development variant, lethal, sterile	tm498|Deletion|N.A.|Coding_exon, tm499|Deletion|N.A.|Coding_exon, gk173062|Substitution|Missense|Coding_exon, gk173063|Substitution|Missense|Coding_exon, gk173064|Substitution|N.A.|N.A., gk526749|Substitution|N.A.|N.A.	bar-1(Genetic), clk-2(Genetic), egl-15(Genetic), daf-2(Genetic), tbb-6(Regulatory), gst-4(Regulatory), hsp-6(Regulatory), atp-1(Physical), atp-4(Physical)	germ line	AFD, BAG, germ line, germline precursor cell	adult Ce, L3 larva Ce, L4 larva Ce	1-day post-L4 adult hermaphrodite Ce, 2-days post-L4 adult hermaphrodite Ce, 3-days post-L4 adult hermaphrodite Ce, 5-days post-L4 adult hermaphrodite Ce, 6-days post-L4 adult hermaphrodite Ce, 7-10 days post-L4 adult hermaphrodite Ce, 10-days post-L4 adult hermaphrodite Ce, 11-15 days post-L4 adult hermaphrodite Ce, 16-18 days post-L4 adult hermaphrodite Ce, 20-days post-L4 adult hermaphrodite C…	N.A.	ENSG00000116459 | ParaSite-Compara;Inparanoid_8;Panther	WBPaper00005486(pmid12242227), WBPaper00006028(pmid12906791), WBPaper00024944(pmid15563610), WBPaper00028987(pmid17215302), WBPaper00028999(pmid17223323), WBPaper00038491(pmid21647448), WBPaper00040537(pmid22174409)	Concise_description	asb-1 encodes the B subunit of the membrane-bound F0 proton channel portion of ATP synthase (mitochondrial respiratory chain [MRC] complex V) that is closely similar to its paralog ASB-2; asb-1 activity is required for embryonic viability and for normal proliferation of germline cells, specifically their progression to meiosis; in addition, asb-1 is required for response to hermaphrodite contact,…
WBGene00000207	WBGene00000207	asb-2	Live	F02E8.1	CELE_F02E8.1	F02E8.1.1, F02E8.1.2, F02E8.1.3	N.A.	CE07016	Q19126	Q19126	TF313250	NM_076369.3	NP_508770.1	X -7.531285	embryonic lethal, extended life span, foraging behavior variant, larval arrest, maternal sterile, protein aggregation variant, slow growth, thin, transgene expression increased, transgene subcellular localization variant	lethal, sterile	ok2029|Deletion|N.A.|Coding_exon, tm2216|Deletion|N.A.|Coding_exon, gk963311|Deletion|N.A.|Coding_exon, gk278185|Substitution|N.A.|N.A., gk278187|Substitution|Missense|Coding_exon, gk278189|Substitution|Missense|Coding_exon, gk931217|Substitution|Missense|Coding_exon, gk402978|Substitution|Missense|Coding_exon, gk815582|Substitution|Missense|Coding_exon, gk824027|Substitution|Missense|Coding_exon…	tbb-6(Regulatory), hsp-6(Regulatory), atp-1(Physical), atp-4(Physical)	Cell, gonad	germ line, intestine, muscle cell, PLM	adult Ce, embryo Ce, L1 larva Ce, L2 larva Ce, L3 larva Ce, L4 larva Ce	1-cell embryo Ce, 1-day post-L4 adult hermaphrodite Ce, 2-days post-L4 adult hermaphrodite Ce, 3-days post-L4 adult hermaphrodite Ce, 5-days post-L4 adult hermaphrodite Ce, 6-days post-L4 adult hermaphrodite Ce, 7-10 days post-L4 adult hermaphrodite Ce, 11-15 days post-L4 adult hermaphrodite Ce, 16-18 days post-L4 adult hermaphrodite Ce, adult Ce, adult hermaphrodite Ce, all stages Ce, dauer larv…	N.A.	ENSG00000116459 | ParaSite-Compara;Inparanoid_8;Panther	WBPaper00024944(pmid15563610), WBPaper00026715(pmid16103914), WBPaper00028999(pmid17223323), WBPaper00033003(pmid19293945), WBPaper00033208(pmid19467242), WBPaper00038491(pmid21647448), WBPaper00041771(pmid23195953)	Concise_description	asb-2 encodes the B subunit of the membrane-bound F0 proton channel portion of ATP synthase (mitochondrial respiratory chain [MRC] complex V) that is closely similar to its paralog ASB-1; RNAi experiments indicate that asb-2 activity is required for larval development as well as for normal body morphology, lifespan, and growth rate.
WBGene00000208	WBGene00000208	trip-4	Live	Y53F4B.15	asc-1, CELE_Y53F4B.15	Y53F4B.15	CEOP2656	CE28135	G5EDK1	G5EDK1	TF314842	NM_064699.4	NP_497100.1	II 23.975031	N.A.	N.A.	gk963053|Deletion|N.A.|Coding_exon, ttTi34857|Insertion|N.A.|Coding_exon, gk163226|Substitution|Missense|Coding_exon, gk508953|Substitution|Missense|Coding_exon, gk798560|Substitution|Missense|Coding_exon, gk609689|Substitution|Missense|Coding_exon, gk376090|Substitution|Missense|Coding_exon, gk762776|Substitution|Missense|Coding_exon, gk356817|Substitution|Missense|Coding_exon, gk662698|Substitu…	N.A.	N.A.	germ line, germline precursor cell	N.A.	1-day post-L4 adult hermaphrodite Ce, 2-days post-L4 adult hermaphrodite Ce, 3-days post-L4 adult hermaphrodite Ce, 6-days post-L4 adult hermaphrodite Ce, 7-10 days post-L4 adult hermaphrodite Ce, 10-days post-L4 adult hermaphrodite Ce, 20-days post-L4 adult hermaphrodite Ce, adult Ce, adult hermaphrodite Ce, all stages Ce, embryo Ce, L1 larva Ce, L2 larva Ce, L2d larva Ce, L3 larva Ce, L4 larva …	N.A.	ENSG00000103671 | ParaSite-Compara;Inparanoid_8;Panther	WBPaper00038491(pmid21647448)	Concise_description	asc-1 encodes a homolog of human activating signal cointegrator-1 and affects long-term survival and longivity in adults and daur larvae.
WBGene00000209	WBGene00000209	asg-1	Live	K07A12.3	CELE_K07A12.3	K07A12.3	N.A.	CE11868	P90921	P90921	TF313978	NM_059951.5	NP_492352.1	I 3.017993	avoids bacterial lawn, embryonic lethal, embryonic terminal arrest variable emb, general pace of development defective early emb, organism morphology variant, protein metabolism variant, reduced brood size, slow development, slow growth, sterile, sterile progeny, terminal arrest variable, transgene expression increased, transgene expression reduced, transgene expression variant, transposon silenc…	lethal, sterile	tm3508|Deletion|N.A.|Coding_exon, tm3923|Deletion|N.A.|Coding_exon, otn9344|Substitution|Missense|Coding_exon, gk117332|Substitution|Missense|Coding_exon, gk510059|Substitution|Missense|Coding_exon, gk760997|Substitution|Missense|Coding_exon, gk962706|Tandem_duplication|N.A.|Coding_exon, gk962858|Tandem_duplication|N.A.|Coding_exon, gk963349|Tandem_duplication|N.A.|Coding_exon, gk963350|Tandem_du…	tbb-6(Regulatory), gst-4(Regulatory), hsp-6(Regulatory), mrps-31(Physical)	N.A.	DA neuron, germ line, I5 neuron, intestine, muscle cell, neuron, retrovesicular ganglion, SAB, VA neuron	N.A.	1-day post-L4 adult hermaphrodite Ce, 2-days post-L4 adult hermaphrodite Ce, 7-10 days post-L4 adult hermaphrodite Ce, adult Ce, adult hermaphrodite Ce, all stages Ce, blastula embryo Ce, dauer larva Ce, embryo Ce, L1 larva Ce, L2 larva Ce, L2d larva Ce, L3 larva Ce, L4 larva Ce, L4-adult lethargus Ce, oocyte-laying stage adult hermaphrodite Ce	N.A.	ENSG00000167283 | Inparanoid_8;Panther, ENSG00000249222 | Inparanoid_8;Panther	WBPaper00006028(pmid12906791), WBPaper00028999(pmid17223323), WBPaper00038491(pmid21647448), WBPaper00049828(pmid27405932)	Concise_description	asg-1 encodes a homolog of the proton-translocating F0 ATP synthase complex subunit g; by homology, ASG-1 is predicted to function in ATP synthesis, although its precise role in ATP anabolism is not yet known; in C. elegans, asg-1 activity is required for transposon silencing in the germline, suggesting that healthy energy metabolism is necessary for this process; in addition, large-scale RNAi sc…
WBGene00000210	WBGene00000210	asg-2	Live	C53B7.4	CELE_C53B7.4	C53B7.4	N.A.	CE06974	Q18803	Q18803	TF313978	NM_076751.4	NP_509152.1	X -2.339329	avoids bacterial lawn, clear, embryonic lethal, extended life span, male response to contact defective, maternal sterile, slow growth, sterile, transgene expression increased	mitochondria morphology variant, organism oxidative stress response hypersensitive, slow growth	ok3344|Deletion|N.A.|N.A., tm1472|Deletion|N.A.|Coding_exon, gk963311|Deletion|N.A.|Coding_exon, gk397785|Substitution|Missense|Coding_exon, gk491270|Substitution|Missense|Coding_exon, gk446198|Substitution|Missense|Coding_exon, gk962713|Tandem_duplication|N.A.|Coding_exon, gk964260|Tandem_duplication|N.A.|Coding_exon	tbb-6(Regulatory), hsp-6(Regulatory), mrps-31(Physical)	N.A.	AFD, ASER, hypodermis, intestine, muscle cell, PLM	N.A.	1-day post-L4 adult hermaphrodite Ce, 2-days post-L4 adult hermaphrodite Ce, 3-days post-L4 adult hermaphrodite Ce, 3-fold embryo Ce, 6-days post-L4 adult hermaphrodite Ce, 7-10 days post-L4 adult hermaphrodite Ce, 10-days post-L4 adult hermaphrodite Ce, 11-15 days post-L4 adult hermaphrodite Ce, 20-days post-L4 adult hermaphrodite Ce, adult Ce, adult hermaphrodite Ce, all stages Ce, blastula emb…	N.A.	ENSG00000167283 | Inparanoid_8;Panther, ENSG00000249222 | Inparanoid_8;Panther	WBPaper00024944(pmid15563610), WBPaper00028999(pmid17223323), WBPaper00038491(pmid21647448), WBPaper00049828(pmid27405932)	Concise_description	asg-2 encodes a homolog of subunit G of the membrane-bound F0 proton channel portion of ATP synthase (mitochondrial respiratory chain [MRC] complex V); asg-2 activity is required for growth at a normally high rate and for normal osmoregulation; in addition, asg-2 activity is required for response to hermaphrodite contact, the first step in a series of stereotypical male mating behaviors; an ASG-2…
WBGene00000211	WBGene00000211	asm-1	Live	B0252.2	CELE_B0252.2	B0252.2.1, B0252.2.2	N.A.	CE30230	Q10916	Q10916	TF313674	NM_063014.6	NP_495415.2	II 0.139055	N.A.	N.A.	tm5023|Deletion|Frameshift|Coding_exon, tm5267|Deletion|N.A.|Coding_exon, gk963053|Deletion|N.A.|Coding_exon, tm8025|Deletion|N.A.|Coding_exon, gk145885|Substitution|Missense|Coding_exon, gk145886|Substitution|Missense|Coding_exon, gk145887|Substitution|Missense|Coding_exon, gk569833|Substitution|Missense|Coding_exon, gk836303|Substitution|Missense|Coding_exon, gk785217|Substitution|Missense|Codi…	N.A.	anal depressor muscle, anal sphincter muscle, body wall musculature, head neuron, hypodermis, intestine, nervous system, reproductive system, vulval muscle	ASER, body wall muscle cell, body wall musculature, dorsal nerve cord, intestine, lateral nerve cord, muscle cell, nerve ring, pharynx, somatic neuron, tail neuron, ventral nerve cord, vulval muscle, Z1, Z4	adult Ce, larva Ce	1-day post-L4 adult hermaphrodite Ce, 2-days post-L4 adult hermaphrodite Ce, 6-days post-L4 adult hermaphrodite Ce, 7-10 days post-L4 adult hermaphrodite Ce, adult Ce, adult hermaphrodite Ce, blastula embryo Ce, dauer larva Ce, embryo Ce, L1 larva Ce, L2 larva Ce, L2d larva Ce, L3 larva Ce, L4 larva Ce, larva Ce	N.A.	ENSG00000166311 | Panther	WBPaper00032243(pmid18832646), WBPaper00037661(pmid20921409), WBPaper00038491(pmid21647448), WBPaper00042257(pmid23496871), WBPaper00044519(pmid23770692), WBPaper00045355(pmid24854345)	Concise_description	asm-1 encodes a protein similar to human acid sphingomyelinase (ASM) or sphingomyelin phosphodiesterase; the ASM-1 protein has a putative secretory signal peptide at the N-terminus, saposin-like and proline-rich domains and putative N-linked glycosylation sites; asm-1 shows phosphodiesterase activity when expressed in COS-7 cells; while mammalian ASM is detected as both intracellular and secreted…
WBGene00000212	WBGene00000212	asm-2	Live	ZK455.4	CELE_ZK455.4	ZK455.4	N.A.	CE31674	Q23498	Q23498	TF313674	NM_077493.4	NP_509894.2	X 2.959885	N.A.	N.A.	tm3746|Deletion|N.A.|Coding_exon, gk963311|Deletion|N.A.|Coding_exon, gk293928|Substitution|Missense|Coding_exon, gk293929|Substitution|N.A.|Coding_exon, gk293930|Substitution|Missense|Coding_exon, gk293931|Substitution|Missense|Coding_exon, gk293934|Substitution|Missense|Coding_exon, gk311396|Substitution|Missense|Coding_exon, gk457898|Substitution|Missense|Coding_exon, gk476330|Substitution|Mis…	N.A.	N.A.	ASER, intestine, OLL, PVD	N.A.	1-cell embryo Ce, 1-day post-L4 adult hermaphrodite Ce, 2-days post-L4 adult hermaphrodite Ce, 3-days post-L4 adult hermaphrodite Ce, 5-days post-L4 adult hermaphrodite Ce, 7-10 days post-L4 adult hermaphrodite Ce, 24-cell embryo Ce, 96-cell embryo Ce, adult Ce, adult hermaphrodite Ce, all stages Ce, dauer larva Ce, embryo Ce, L1 larva Ce, L2 larva Ce, L2d larva Ce, L3 larva Ce, L4 larva Ce, larv…	N.A.	ENSG00000166311 | Inparanoid_8;Panther	WBPaper00003086(pmid9603947), WBPaper00032243(pmid18832646), WBPaper00038491(pmid21647448), WBPaper00042257(pmid23496871), WBPaper00045355(pmid24854345)	Concise_description	asm-2 encodes a protein similar to human acid sphingomyelinase (ASM) or sphingomyelin phosphodiesterase 1; the ASM-2 protein has a putative secretory signal peptide at the N-terminus, saposin-like and proline-rich domains and putative N-linked glycosylation sites; asm-2 shows phosphodiesterase activity when expressed in COS-7 cells; like mammalian ASM, asm-2 is probably both intracellular and sec…
WBGene00000213	WBGene00000213	asm-3	Live	W03G1.7	CELE_W03G1.7	W03G1.7b, W03G1.7a	N.A.	CE31626, CE39794	Q9UAY4, G8JY85	Q9UAY4	TF313674	NM_001047532.4, NM_001047531.1	NP_001040997.1, NP_001040996.1	IV -25.850700	extended life span, paraquat resistant	N.A.	ok1744|Deletion|N.A.|Coding_exon, tm2384|Deletion|N.A.|Coding_exon, gk961751|Deletion|N.A.|Coding_exon, gk192244|Substitution|Missense|Coding_exon, gk192245|Substitution|Missense|Coding_exon, gk770545|Substitution|Missense|Coding_exon, gk790215|Substitution|Missense|Coding_exon, gk938019|Substitution|Missense|Coding_exon, gk963025|Tandem_duplication|N.A.|Coding_exon, gk963324|Tandem_duplication|N…	N.A.	N.A.	intestine	N.A.	1-cell embryo Ce, 1-day post-L4 adult hermaphrodite Ce, 2-days post-L4 adult hermaphrodite Ce, 3-days post-L4 adult hermaphrodite Ce, 4-cell embryo Ce, 4-days post-L4 adult hermaphrodite Ce, 7-10 days post-L4 adult hermaphrodite Ce, 24-cell embryo Ce, 96-cell embryo Ce, adult Ce, adult hermaphrodite Ce, blastula embryo Ce, dauer larva Ce, embryo Ce, L1 larva Ce, L2 larva Ce, L2d larva Ce, L3 larv…	N.A.	ENSG00000166311 | Panther	WBPaper00032243(pmid18832646), WBPaper00038491(pmid21647448), WBPaper00041633(pmid23049887), WBPaper00042257(pmid23496871), WBPaper00045355(pmid24854345), WBPaper00049081(pmid26773047), WBPaper00053423(pmid29203330), WBPaper00053559(pmid29313356)	Automated_description	asm-3 is an ortholog of human SMPD1 (sphingomyelin phosphodiesterase 1); asm-3 is predicted to have sphingomyelin phosphodiesterase activity, based on protein domain information.
WBGene00000214	WBGene00000214	asp-1	Live	Y39B6A.20	Y39B6B.g, Y39B6B.g, CELE_Y39B6A.20	Y39B6A.20.1, Y39B6A.20.2	N.A.	CE21681	G5EEI4	G5EEI4	TF315800	NM_171587.4	NP_741677.1	V 18.500549	cell death variant, hypoosmotic shock hypersensitive, lethal	Bacillus thuringiensis toxin resistant, brood size variant, short, starved	tm666|Deletion|N.A.|Coding_exon, gk963304|Deletion|N.A.|Coding_exon, ttTi8401|Insertion|N.A.|N.A., gk369257|Substitution|Missense|Coding_exon, gk363700|Substitution|Missense|Coding_exon, gk425072|Substitution|N.A.|Coding_exon, gk673070|Substitution|Missense|Coding_exon, gk559398|Substitution|Missense|Coding_exon, gk758251|Substitution|Missense|Coding_exon, gk480709|Substitution|Missense|Coding_ex…	srp-6(Genetic), unc-29(Physical), lin-10(Physical), gras-1(Physical), sgt-1(Physical)	intestinal cell, intestine	intestine, pharyngeal muscle cell	2-fold embryo Ce, 3-fold embryo Ce, adult Ce, embryo Ce, fully-elongated embryo Ce, L1 larva Ce, L2 larva Ce, L3 larva Ce, L4 larva Ce	1-cell embryo Ce, 1-day post-L4 adult hermaphrodite Ce, 2-days post-L4 adult hermaphrodite Ce, 3-days post-L4 adult hermaphrodite Ce, 4-days post-L4 adult hermaphrodite Ce, 7-10 days post-L4 adult hermaphrodite Ce, 10-days post-L4 adult hermaphrodite Ce, 20-days post-L4 adult hermaphrodite Ce, 24-cell embryo Ce, 96-cell embryo Ce, adult Ce, adult hermaphrodite Ce, all stages Ce, blastula embryo C…	N.A.	ENSG00000096088 | ParaSite-Compara, ENSG00000229183 | ParaSite-Compara, ENSG00000196188 | ParaSite-Compara, ENSG00000229859 | ParaSite-Compara, ENSG00000256713 | ParaSite-Compara, ENSG00000143839 | Panther, ENSG00000131400 | Panther, ENSG00000250644 | Panther, ENSG00000117984 | Panther	WBPaper00003229(pmid19274223), WBPaper00004299(pmid10854422), WBPaper00005513(pmid12410314), WBPaper00005943(pmid12783458), WBPaper00006047(pmid12923778), WBPaper00025088(pmid15837805), WBPaper00028758(pmid17081123), WBPaper00031025(pmid17889653), WBPaper00032014(pmid18620082), WBPaper00032322(pmid18977290), WBPaper00033099(pmid19402892), WBPaper00035577(pmid20015380), WBPaper00038491(pmid2164744…	Concise_description	asp-1 encodes a homolog of cathepsin D aspartic protease; it is transcribed exclusively in intestinal cells of the late embryo and early larvae and is not observed in older larvae or adults; ASP-1 is dispensable for neuronal degeneration.
WBGene00000215	WBGene00000215	asp-2	Live	T18H9.2	CELE_T18H9.2	T18H9.2	N.A.	CE33321	Q86NE0	Q86NE0	N.A.	NM_072983.6, NM_182329.4	NP_872129.1, NP_505384.2	V 1.950332	cell death variant	N.A.	gk242864|Substitution|Missense|Coding_exon, gk631243|Substitution|Missense|Coding_exon, gk351607|Substitution|Missense|Coding_exon, gk712388|Substitution|Missense|Coding_exon, gk811775|Substitution|N.A.|Coding_exon, gk345333|Substitution|Missense|Coding_exon, gk523004|Substitution|Missense|Coding_exon, gk812617|Substitution|Missense|Coding_exon, gk448926|Substitution|Missense|Coding_exon, gk52645…	hda-1(Physical), ced-3(Physical), lin-10(Physical)	N.A.	intestine, OLL, pharyngeal muscle cell, PVD	N.A.	1-day post-L4 adult hermaphrodite Ce, 2-days post-L4 adult hermaphrodite Ce, 3-days post-L4 adult hermaphrodite Ce, 6-days post-L4 adult hermaphrodite Ce, 7-10 days post-L4 adult hermaphrodite Ce, 10-days post-L4 adult hermaphrodite Ce, 11-15 days post-L4 adult hermaphrodite Ce, 20-days post-L4 adult hermaphrodite Ce, 24-cell embryo Ce, 96-cell embryo Ce, adult Ce, adult hermaphrodite Ce, all sta…	N.A.	ENSG00000096088 | ParaSite-Compara, ENSG00000229183 | ParaSite-Compara, ENSG00000196188 | ParaSite-Compara, ENSG00000229859 | ParaSite-Compara, ENSG00000256713 | ParaSite-Compara, ENSG00000143839 | Panther, ENSG00000131400 | Panther, ENSG00000250644 | Panther, ENSG00000117984 | Panther	WBPaper00003229(pmid19274223), WBPaper00004299(pmid10854422), WBPaper00005513(pmid12410314), WBPaper00025088(pmid15837805), WBPaper00028758(pmid17081123), WBPaper00029197(pmid17371877), WBPaper00030896(pmid17675890), WBPaper00035577(pmid20015380), WBPaper00038491(pmid21647448), WBPaper00040135(pmid21874007)	Concise_description	asp-2 encodes aspartic protease.
WBGene00000216	WBGene00000216	asp-3	Live	H22K11.1	CELE_H22K11.1	H22K11.1	N.A.	CE47856	P55956	P55956	N.A.	NM_076741.6	NP_509142.2	X -2.421780	cell death variant, hypoosmotic shock hypersensitive, lethal, life span variant, neuron degeneration, pathogen susceptibility increased, peptide uptake by intestinal cell decreased, shortened life span	N.A.	tm4559|Deletion|N.A.|Coding_exon, tm4450|Deletion|N.A.|Coding_exon, gk960707|Deletion|N.A.|Coding_exon, gk963311|Deletion|N.A.|Coding_exon, gk963451|Deletion|N.A.|Coding_exon, gk283677|Substitution|Missense|Coding_exon, gk283678|Substitution|Missense|Coding_exon, gk283679|Substitution|Missense|Coding_exon, gk283680|Substitution|Missense|Coding_exon, gk283681|Substitution|N.A.|N.A., gk873289|Subst…	srp-6(Genetic), eat-2(Genetic), rrc-1(Physical), vav-1(Physical)	intestine, uterus	intestine, OLL, pharyngeal muscle cell, PVD	adult Ce, L2 larva Ce, L3 larva Ce, L4 larva Ce	1-day post-L4 adult hermaphrodite Ce, 2-days post-L4 adult hermaphrodite Ce, 3-days post-L4 adult hermaphrodite Ce, 4-days post-L4 adult hermaphrodite Ce, 5-days post-L4 adult hermaphrodite Ce, 7-10 days post-L4 adult hermaphrodite Ce, 10-days post-L4 adult hermaphrodite Ce, 11-15 days post-L4 adult hermaphrodite Ce, 24-cell embryo Ce, 96-cell embryo Ce, adult Ce, adult hermaphrodite Ce, all stag…	N.A.	ENSG00000096088 | ParaSite-Compara, ENSG00000229183 | ParaSite-Compara, ENSG00000196188 | ParaSite-Compara, ENSG00000229859 | ParaSite-Compara, ENSG00000256713 | ParaSite-Compara, ENSG00000143839 | Panther, ENSG00000131400 | Panther, ENSG00000250644 | Panther, ENSG00000117984 | Panther	WBPaper00004299(pmid10854422), WBPaper00005513(pmid12410314), WBPaper00005976(pmid12845331), WBPaper00025088(pmid15837805), WBPaper00027349(pmid16636145), WBPaper00028758(pmid17081123), WBPaper00028966(pmid17199042), WBPaper00030985(pmid17875205), WBPaper00031025(pmid17889653), WBPaper00031238(pmid18028414), WBPaper00035577(pmid20015380), WBPaper00038491(pmid21647448), WBPaper00049828(pmid2740593…	Concise_description	asp-3 encodes an aspartyl protease homolog that is required, in parallel with ASP-4 but downstream of CLP-1 and TRA-3, for degenerative (necrotic-like) cell death in neurons induced by mutations such as mec-4(d), deg-3(d), or gsa-1(gf).
WBGene00000217	WBGene00000217	asp-4	Live	R12H7.2	CELE_R12H7.2	R12H7.2	N.A.	CE03567	Q21966	Q21966	N.A.	NM_077790.5	NP_510191.1	X 10.383670	cell death variant, hypoosmotic shock hypersensitive, lethal, necrotic cell death variant, neuron degeneration, protein aggregation variant, protein degradation variant, transgene subcellular localization variant	N.A.	ok2693|Deletion|N.A.|Coding_exon, gk963311|Deletion|N.A.|Coding_exon, gk298119|Substitution|Missense|Coding_exon, gk298121|Substitution|Missense|Coding_exon, gk298122|Substitution|Missense|Coding_exon, gk298123|Substitution|Missense|Coding_exon, gk298125|Substitution|Missense|Coding_exon, gk562073|Substitution|Missense|Coding_exon, gk516613|Substitution|Missense|Coding_exon, gk721088|Substitution…	mec-4(Genetic), vit-6(Physical)	N.A.	germ line, intestine, muscle cell	N.A.	1-cell embryo Ce, 1-day post-L4 adult hermaphrodite Ce, 2-days post-L4 adult hermaphrodite Ce, 3-fold embryo Ce, 4-cell embryo Ce, 4-days post-L4 adult hermaphrodite Ce, 5-days post-L4 adult hermaphrodite Ce, 6-days post-L4 adult hermaphrodite Ce, 7-10 days post-L4 adult hermaphrodite Ce, 10-days post-L4 adult hermaphrodite Ce, 11-15 days post-L4 adult hermaphrodite Ce, 20-days post-L4 adult herm…	N.A.	ENSG00000117984 | Inparanoid_8;Panther, ENSG00000143839 | Panther, ENSG00000131400 | Panther, ENSG00000250644 | Panther	WBPaper00004299(pmid10854422), WBPaper00005513(pmid12410314), WBPaper00025088(pmid15837805), WBPaper00027349(pmid16636145), WBPaper00028758(pmid17081123), WBPaper00028966(pmid17199042), WBPaper00030985(pmid17875205), WBPaper00031025(pmid17889653), WBPaper00031045(pmid17901876), WBPaper00035577(pmid20015380), WBPaper00038491(pmid21647448), WBPaper00041729(pmid23152843), WBPaper00045607(pmid2511422…	Concise_description	asp-4 encodes an aspartyl protease homolog that is required, in parallel with ASP-3 but downstream of CLP-1 and TRA-3, for degenerative (necrotic-like) cell death in neurons induced by mutations such as mec-4(d), deg-3(d), or gsa-1(gf).
[truncated: 50,995 more rows]
