# Supplementary material for: A large close relative of C. elegans is slow-developing but not long-lived
Source: BMC Evol Biol. 2019 Mar 11;19:74. doi: 10.1186/s12862-019-1388-1 (PMC6416856; doi:10.1186/s12862-019-1388-1)
Supplement: Supplementary file 15 — Wormbase_phenotype_intersections.sh. Software for generating phenotype intersection UpSet plot data from a WormBase Simplemine tab-delimited file. (SH 6 kb) [file 12862_2019_1388_MOESM15_ESM.sh]

#co-occurence of "long", "slow growth", "reduced brood size," and "extended life span" in C. elegans phenotypes

#This requires merge.pl in the working directory. It can be retrieved from https://github.com/religa/stats/blob/master/merge
#This requires wormbase_simplemine.txt . Download from https://wormbase.org/tools/mine/simplemine.cgi ; click button labeled "query all C. elegans" . Rename the file to "wormbase_simplemine.txt" and move it to the working directory. 


#get only protein coding genes (original file from "simplemine" application on wormbase.org)
awk 'BEGIN {FS="\t"}{OFS="\t"} $9 != "N.A."  {print}' wormbase_simplemine.txt > 01_protein_coding_genes

#how many protein-coding genes

echo "number of protein coding genes" ; wc -l 01_protein_coding_genes #number of protein-coding genes

#get the phenotypes 
awk 'BEGIN {FS="\t"} {OFS="\t"} {print $1,$16,$17}' 01_protein_coding_genes > 02_elegans_genes_phenotypes

#get genes only with phenotypes

awk 'BEGIN {FS="\t"} $2 != "N.A." || $3 != "N.A." {print}' 02_elegans_genes_phenotypes > 03_elegans_genes_phenotypes_only_observed

#how many genes with phenotypes?

echo "number of genes with phenotypes" ; wc -l 03_elegans_genes_phenotypes_only_observed

#remove first line

sed '1d' 03_elegans_genes_phenotypes_only_observed > 04_elegans_genes_phenotypes_only_observed_no_header


#replace second tab with comma to combine the two columns

sed -i -e 's/\t/,/2' 04_elegans_genes_phenotypes_only_observed_no_header

#remove "N.A."'s

sed -i -e 's/N.A.,//g' 04_elegans_genes_phenotypes_only_observed_no_header
sed -i -e 's/,N.A.//g' 04_elegans_genes_phenotypes_only_observed_no_header

#replace spaces with underscores

sed -i -e 's/ /_/g' 04_elegans_genes_phenotypes_only_observed_no_header

#fix underscores after commas

sed -i -e 's/,_/, /g' 04_elegans_genes_phenotypes_only_observed_no_header

#get long genes

grep -w long 04_elegans_genes_phenotypes_only_observed_no_header > 05_long_genes

#get slow growth genes

grep -w slow_growth 04_elegans_genes_phenotypes_only_observed_no_header > 06_slow_growth_genes

#how many??

echo "number of genes with long phenotype" ; wc -l 05_long_genes 

echo "number of genes with slow growth phenotype" ; wc -l 06_slow_growth_genes


#ok, merge them to find intersection ....

perl merge.pl -k  05_long_genes 06_slow_growth_genes > 07_long_and_slow_growth_genes

#ok, how many have both?

echo "number of genes with long and slow growth phenotypes" ; wc -l 07_long_and_slow_growth_genes 

#what about reduced_brood_size?

grep -w reduced_brood_size 04_elegans_genes_phenotypes_only_observed_no_header > 08_reduced_brood_size_genes

#how many?

echo "number of genes with reduced brood size phenotype" ; wc -l 08_reduced_brood_size_genes

#merge to find intersection 


perl merge.pl -k 05_long_genes 08_reduced_brood_size_genes > 09_long_and_reduced_brood_size_genes

#how many?

echo "number of genes with long and reduced brood size phenotypes" ; wc -l 09_long_and_reduced_brood_size_genes

#what about lifespan...

grep -w extended_life_span 04_elegans_genes_phenotypes_only_observed_no_header > 10_extended_life_span_genes


#how many?

echo "number of genes with extended lifespan phenotype" ; wc -l 10_extended_life_span_genes


#merge to find intersection 

perl merge.pl -k 05_long_genes 10_extended_life_span_genes > 11_long_genes_and_extended_life_span_genes


#how many?

echo "number of genes with long and extended lifespan phenotypes" ;wc -l 11_long_genes_and_extended_life_span_genes


#prepare data for upset plot

#get list of all genes

awk 'BEGIN {FS="\t"} {OFS="\t"} {print $1}' 02_elegans_genes_phenotypes > 12_elegans_genes

sed '1d' 12_elegans_genes > 13_elegans_genes_no_header

#add ones to things...
awk 'BEGIN {FS="\t"} {OFS="\t"} {print $1}' 05_long_genes > 13_long_genes_no_phen

awk 'BEGIN {FS="\t"} {OFS="\t"} {$(NF+1)=1; print $0}' 13_long_genes_no_phen > 14_long_genes_ones


awk 'BEGIN {FS="\t"} {OFS="\t"} {print $1}'  06_slow_growth_genes > 15_slow_growth_genes_no_phen

awk 'BEGIN {FS="\t"} {OFS="\t"} {$(NF+1)=1; print $0}' 15_slow_growth_genes_no_phen > 16_slow_growth_genes_ones

awk 'BEGIN {FS="\t"} {OFS="\t"} {print $1}' 10_extended_life_span_genes > 17_extended_life_span_genes_no_phen
 
awk 'BEGIN {FS="\t"} {OFS="\t"} {$(NF+1)=1; print $0}' 17_extended_life_span_genes_no_phen > 18_extended_life_span_genes_ones

awk 'BEGIN {FS="\t"} {OFS="\t"} {print $1}' 08_reduced_brood_size_genes > 19_reduced_brood_size_genes_no_phen

awk 'BEGIN {FS="\t"} {OFS="\t"} {$(NF+1)=1; print $0}' 19_reduced_brood_size_genes_no_phen > 20_reduced_brood_size_genes_ones

#add zeros to all...

awk 'BEGIN {FS="\t"} {OFS="\t"} {$(NF+1)=0; print $0}' 13_elegans_genes_no_header > 21_elegans_genes_no_header_zeroes


#build the spreadsheet...

perl merge.pl -k -e "0" 21_elegans_genes_no_header_zeroes 14_long_genes_ones > 22_all_long

perl merge.pl -k -e "0" 22_all_long 20_reduced_brood_size_genes_ones > 23_all_long_reduced_brood_size

perl merge.pl -k -e "0" 23_all_long_reduced_brood_size 16_slow_growth_genes_ones > 24_all_long_reduced_brood_size_slow_growth

perl merge.pl -k -e "0" 24_all_long_reduced_brood_size_slow_growth 18_extended_life_span_genes_ones > 25_all_long_reduced_brood_size_slow_growth_extended_life_span


#remove second column...

awk 'BEGIN {FS="\t"} {OFS="\t"} {print $1,$3,$4,$5,$6}' 25_all_long_reduced_brood_size_slow_growth_extended_life_span > 26_all_long_reduced_brood_size_slow_growth_extended_life_span


#add header

echo -e "gene_id\tlong\treduced_brood_size\tslow_growth\textended_life_span" | cat - 26_all_long_reduced_brood_size_slow_growth_extended_life_span > upset_plot_input.tsv

#remove temporary files

rm 01_protein_coding_genes
rm 02_elegans_genes_phenotypes
rm 03_elegans_genes_phenotypes_only_observed
rm 04_elegans_genes_phenotypes_only_observed_no_header
rm 05_long_genes
rm 06_slow_growth_genes
rm 07_long_and_slow_growth_genes
rm 08_reduced_brood_size_genes
rm 09_long_and_reduced_brood_size_genes
rm 10_extended_life_span_genes
rm 11_long_genes_and_extended_life_span_genes
rm 12_elegans_genes
rm 13_elegans_genes_no_header
rm 13_long_genes_no_phen
rm 14_long_genes_ones
rm 15_slow_growth_genes_no_phen
rm 16_slow_growth_genes_ones
rm 17_extended_life_span_genes_no_phen
rm 18_extended_life_span_genes_ones
rm 19_reduced_brood_size_genes_no_phen
rm 20_reduced_brood_size_genes_ones
rm 21_elegans_genes_no_header_zeroes
rm 22_all_long
rm 23_all_long_reduced_brood_size
rm 24_all_long_reduced_brood_size_slow_growth
rm 25_all_long_reduced_brood_size_slow_growth_extended_life_span
rm 26_all_long_reduced_brood_size_slow_growth_extended_life_span

# upset_plot_input.tsv can be used to create the upset plot
