# Supplementary material for: A large close relative of C. elegans is slow-developing but not long-lived
Source: BMC Evol Biol. 2019 Mar 11;19:74. doi: 10.1186/s12862-019-1388-1 (PMC6416856; doi:10.1186/s12862-019-1388-1)
Supplement: Supplementary file 16 — Upset_plot_input.tsv. Data for generating an UpSet plot as in Figure. (TSV 453 kb) [file 12862_2019_1388_MOESM16_ESM.tsv]

gene_id	long	reduced_brood_size	slow_growth	extended_life_span
WBGene00000001	0	0	0	0
WBGene00000002	0	0	0	0
WBGene00000003	0	0	0	0
WBGene00000004	0	0	0	0
WBGene00000005	0	0	0	0
WBGene00000006	0	0	0	0
WBGene00000007	0	0	0	0
WBGene00000008	0	0	0	0
WBGene00000009	0	0	0	1
WBGene00000010	0	0	0	0
WBGene00000012	0	0	0	0
WBGene00000013	0	0	0	0
WBGene00000014	0	0	0	0
WBGene00000015	0	0	0	0
WBGene00000016	0	0	0	0
WBGene00000017	0	0	0	0
WBGene00000018	0	0	0	0
WBGene00000019	0	0	0	0
WBGene00000020	0	0	1	0
WBGene00000022	0	0	0	0
WBGene00000023	0	0	0	0
WBGene00000024	0	0	0	0
WBGene00000025	0	0	0	0
WBGene00000027	0	0	0	0
WBGene00000028	0	0	0	0
WBGene00000029	0	0	1	0
WBGene00000030	0	0	1	0
WBGene00000031	0	0	1	0
WBGene00000032	0	0	0	0
WBGene00000033	0	0	0	0
WBGene00000034	0	0	0	0
WBGene00000035	0	0	0	0
WBGene00000036	0	0	0	0
WBGene00000037	0	0	0	0
WBGene00000038	0	0	0	0
WBGene00000039	0	0	1	1
WBGene00000040	0	0	0	0
WBGene00000041	0	0	0	1
WBGene00000042	1	0	0	0
WBGene00000043	0	0	0	0
WBGene00000044	0	0	0	0
WBGene00000045	0	0	0	0
WBGene00000046	1	0	0	0
WBGene00000047	0	0	0	0
WBGene00000048	0	0	0	0
WBGene00000049	0	0	0	0
WBGene00000050	0	0	0	0
WBGene00000051	0	0	0	0
WBGene00000053	0	0	0	0
WBGene00000054	0	0	0	0
WBGene00000055	0	0	0	0
WBGene00000056	0	0	0	0
WBGene00000057	0	0	0	0
WBGene00000058	0	0	0	0
WBGene00000059	0	0	0	0
WBGene00000060	0	0	0	0
WBGene00000061	0	0	0	0
WBGene00000062	0	0	0	0
WBGene00000063	0	1	1	0
WBGene00000064	0	1	1	0
WBGene00000065	0	1	1	0
WBGene00000066	0	1	1	0
WBGene00000067	0	1	1	0
WBGene00000068	0	0	0	0
WBGene00000069	1	0	0	0
WBGene00000070	0	0	0	0
WBGene00000071	0	0	0	0
WBGene00000072	0	0	0	0
WBGene00000073	0	0	0	0
WBGene00000074	0	0	0	0
WBGene00000075	0	0	0	0
WBGene00000079	0	1	0	0
WBGene00000080	0	0	0	0
WBGene00000081	0	0	1	0
WBGene00000082	0	0	0	0
WBGene00000083	0	0	1	0
WBGene00000084	0	0	0	0
WBGene00000085	0	0	0	0
WBGene00000086	0	0	0	1
WBGene00000088	0	1	1	0
WBGene00000089	0	1	0	0
WBGene00000090	0	0	0	1
WBGene00000092	0	0	0	0
WBGene00000093	0	0	0	0
WBGene00000094	0	0	0	0
WBGene00000095	0	0	1	0
WBGene00000096	0	0	0	0
WBGene00000097	0	0	0	0
WBGene00000098	0	0	0	0
WBGene00000099	0	1	0	0
WBGene00000100	0	0	1	0
WBGene00000101	0	0	1	1
WBGene00000102	0	0	0	1
WBGene00000103	0	0	0	1
WBGene00000105	0	1	1	0
WBGene00000106	0	0	0	0
WBGene00000107	0	0	0	0
WBGene00000108	0	0	0	0
WBGene00000109	0	0	0	0
WBGene00000110	0	0	1	1
WBGene00000111	0	0	0	0
WBGene00000112	0	0	1	0
WBGene00000113	0	0	1	0
WBGene00000114	0	0	0	0
WBGene00000115	0	0	0	0
WBGene00000116	0	0	0	0
WBGene00000117	0	0	0	0
WBGene00000118	0	0	0	0
WBGene00000120	0	0	0	0
WBGene00000121	0	0	0	0
WBGene00000122	0	0	0	0
WBGene00000123	0	1	1	0
WBGene00000133	0	0	0	0
WBGene00000134	0	0	0	1
WBGene00000135	0	0	0	0
WBGene00000136	0	0	0	0
WBGene00000137	0	0	0	0
WBGene00000138	0	0	0	0
WBGene00000139	0	0	0	0
WBGene00000140	0	0	1	0
WBGene00000142	0	1	0	0
WBGene00000143	0	0	0	0
WBGene00000144	0	0	0	0
WBGene00000145	0	0	0	0
WBGene00000146	0	0	0	0
WBGene00000147	0	0	0	0
WBGene00000148	0	0	0	0
WBGene00000149	0	0	0	0
WBGene00000150	0	1	1	0
WBGene00000151	0	1	0	0
WBGene00000155	0	0	0	0
WBGene00000156	0	0	0	0
WBGene00000157	0	0	0	0
WBGene00000158	0	0	1	0
WBGene00000159	0	0	0	0
WBGene00000160	1	0	0	0
WBGene00000161	0	1	1	0
WBGene00000162	0	0	0	0
WBGene00000163	0	0	0	0
WBGene00000164	0	0	0	0
WBGene00000165	0	0	0	0
WBGene00000166	0	0	0	0
WBGene00000168	0	0	0	0
WBGene00000169	0	0	0	0
WBGene00000170	0	0	0	0
WBGene00000171	0	0	0	0
WBGene00000172	0	0	0	0
WBGene00000173	0	0	0	0
WBGene00000174	0	0	0	0
WBGene00000175	0	0	0	0
WBGene00000176	0	0	0	0
WBGene00000177	0	0	0	0
WBGene00000178	0	0	0	0
WBGene00000179	0	0	0	0
WBGene00000180	0	0	0	0
WBGene00000181	0	0	0	0
WBGene00000182	0	1	1	0
WBGene00000183	0	0	1	0
WBGene00000184	0	0	1	0
WBGene00000185	0	0	0	0
WBGene00000186	0	0	0	0
WBGene00000187	0	0	0	0
WBGene00000188	0	0	0	0
WBGene00000189	0	0	0	0
WBGene00000190	0	0	0	0
WBGene00000192	0	0	0	0
WBGene00000193	0	0	0	0
WBGene00000195	0	0	0	1
WBGene00000196	0	0	1	0
WBGene00000197	0	0	1	0
WBGene00000198	0	0	0	0
WBGene00000199	0	1	0	0
WBGene00000200	0	0	1	0
WBGene00000201	0	1	1	0
WBGene00000202	0	0	0	0
WBGene00000203	0	1	1	0
WBGene00000204	0	0	1	0
WBGene00000205	0	1	0	0
WBGene00000206	0	0	1	0
WBGene00000207	0	0	1	1
WBGene00000208	0	0	0	0
WBGene00000209	0	1	1	0
WBGene00000210	0	0	1	1
WBGene00000211	0	0	0	0
WBGene00000212	0	0	0	0
WBGene00000213	0	0	0	1
WBGene00000214	0	0	0	0
WBGene00000215	0	0	0	0
WBGene00000216	0	0	0	0
WBGene00000217	0	0	0	0
WBGene00000218	0	0	0	0
WBGene00000219	0	0	0	0
WBGene00000220	0	0	0	0
WBGene00000221	0	0	0	0
WBGene00000222	0	0	0	0
WBGene00000223	0	0	0	0
WBGene00000224	0	0	0	0
WBGene00000225	0	0	0	0
WBGene00000226	0	0	0	1
WBGene00000227	0	0	0	0
WBGene00000228	0	1	0	0
WBGene00000229	0	0	1	1
WBGene00000230	0	0	1	1
WBGene00000231	0	1	0	0
WBGene00000232	0	0	0	0
WBGene00000233	0	0	0	0
WBGene00000235	0	1	0	0
WBGene00000236	0	0	0	0
WBGene00000237	0	0	0	0
WBGene00000238	0	1	0	0
WBGene00000239	0	0	0	0
WBGene00000240	0	0	0	0
WBGene00000241	0	0	0	0
WBGene00000242	0	0	0	0
WBGene00000244	0	0	0	0
WBGene00000245	0	0	0	0
WBGene00000246	0	0	0	0
WBGene00000247	0	0	1	0
WBGene00000248	0	1	1	0
WBGene00000249	0	0	1	0
WBGene00000250	0	0	0	0
WBGene00000251	0	0	0	0
WBGene00000252	0	0	0	0
WBGene00000253	0	0	0	0
WBGene00000254	0	0	0	0
WBGene00000255	0	1	0	0
WBGene00000256	0	0	0	0
WBGene00000257	0	0	0	0
WBGene00000259	0	0	0	0
WBGene00000262	0	0	0	0
WBGene00000263	0	1	1	0
WBGene00000264	0	0	0	0
WBGene00000265	0	0	0	0
WBGene00000266	0	1	0	0
WBGene00000267	0	0	0	0
WBGene00000268	0	1	0	0
WBGene00000269	0	0	0	0
WBGene00000270	0	0	0	0
WBGene00000271	0	1	0	0
WBGene00000272	0	0	0	0
WBGene00000273	0	0	0	0
WBGene00000274	0	0	0	0
WBGene00000275	0	0	0	0
WBGene00000276	0	1	1	0
WBGene00000277	0	1	0	0
WBGene00000279	0	0	0	0
WBGene00000280	0	0	0	0
WBGene00000281	0	0	0	0
WBGene00000282	0	0	0	0
WBGene00000283	0	0	0	0
WBGene00000284	0	0	0	0
WBGene00000285	0	0	0	0
WBGene00000286	0	0	0	0
WBGene00000287	0	0	0	0
WBGene00000288	0	0	0	0
WBGene00000289	0	0	0	0
WBGene00000292	0	0	1	0
WBGene00000293	0	1	1	0
WBGene00000294	0	0	0	0
WBGene00000295	0	0	0	0
WBGene00000296	0	0	0	0
WBGene00000298	0	0	0	0
WBGene00000301	0	0	0	0
WBGene00000302	0	1	0	0
WBGene00000366	0	0	1	0
WBGene00000367	0	0	0	0
WBGene00000368	0	0	0	0
WBGene00000369	0	0	1	0
WBGene00000370	0	0	0	0
WBGene00000371	0	1	1	1
WBGene00000372	0	0	0	0
WBGene00000373	0	0	0	0
WBGene00000375	0	0	0	0
WBGene00000376	0	0	0	0
WBGene00000377	0	0	1	1
WBGene00000378	0	0	1	1
WBGene00000379	0	0	1	1
WBGene00000380	0	0	0	0
WBGene00000381	0	0	0	1
WBGene00000382	0	1	1	0
WBGene00000383	0	1	1	0
WBGene00000386	0	0	0	0
WBGene00000387	0	0	1	0
WBGene00000388	0	0	0	0
WBGene00000389	0	0	0	0
WBGene00000390	0	0	0	0
WBGene00000391	0	0	0	0
WBGene00000392	0	0	1	0
WBGene00000393	0	0	0	0
WBGene00000395	0	0	0	0
WBGene00000396	0	0	0	0
WBGene00000397	0	0	0	0
WBGene00000399	0	0	0	0
WBGene00000401	0	0	0	0
WBGene00000402	0	0	0	0
WBGene00000403	0	0	0	0
WBGene00000405	0	0	1	0
WBGene00000406	0	1	0	0
WBGene00000407	0	0	0	0
WBGene00000408	0	0	0	0
WBGene00000409	0	1	1	0
WBGene00000410	0	1	1	0
WBGene00000411	0	0	1	0
WBGene00000412	0	0	1	0
WBGene00000413	0	1	0	0
WBGene00000414	0	0	0	0
WBGene00000415	0	0	0	0
WBGene00000416	0	0	0	0
WBGene00000417	0	0	0	1
WBGene00000418	0	0	0	0
WBGene00000419	0	0	0	0
WBGene00000420	0	0	0	0
WBGene00000421	0	0	0	0
WBGene00000422	0	0	0	0
WBGene00000423	0	0	0	0
WBGene00000424	0	1	0	0
WBGene00000425	0	0	0	0
WBGene00000426	0	1	0	0
WBGene00000427	0	0	0	0
WBGene00000428	0	0	0	0
WBGene00000429	0	0	0	0
WBGene00000430	0	0	0	0
WBGene00000431	0	0	1	0
WBGene00000432	0	0	0	0
WBGene00000433	0	0	0	0
WBGene00000434	0	0	0	0
WBGene00000435	0	0	0	0
WBGene00000436	0	0	0	0
WBGene00000437	0	0	0	0
WBGene00000438	0	0	0	0
WBGene00000439	1	0	0	0
WBGene00000440	0	0	0	0
WBGene00000441	0	1	0	1
WBGene00000442	0	0	0	0
WBGene00000443	0	0	1	0
WBGene00000444	0	0	0	0
WBGene00000445	0	0	1	0
WBGene00000446	0	0	0	0
WBGene00000447	1	1	0	0
WBGene00000448	0	0	1	0
WBGene00000449	0	1	1	0
WBGene00000450	0	0	1	0
WBGene00000451	0	0	0	0
WBGene00000452	0	0	1	0
WBGene00000453	0	1	1	0
WBGene00000454	0	0	0	0
WBGene00000455	0	0	0	0
WBGene00000457	0	0	0	0
WBGene00000458	0	0	0	0
WBGene00000459	0	0	0	0
WBGene00000460	0	0	0	0
WBGene00000461	0	0	0	0
WBGene00000462	0	0	0	0
WBGene00000463	0	0	0	0
WBGene00000464	0	0	0	0
WBGene00000465	0	0	0	0
WBGene00000466	0	0	1	0
WBGene00000467	0	0	0	1
WBGene00000468	0	0	0	0
WBGene00000469	0	0	0	0
WBGene00000472	0	0	0	0
WBGene00000473	0	0	0	0
WBGene00000474	0	0	0	0
WBGene00000475	0	0	0	0
WBGene00000476	0	0	0	0
WBGene00000477	0	0	0	0
WBGene00000478	0	0	0	0
WBGene00000479	0	0	0	0
WBGene00000480	0	0	0	0
WBGene00000481	0	0	1	1
WBGene00000482	0	0	0	0
WBGene00000483	0	0	0	0
WBGene00000484	0	0	0	0
WBGene00000485	0	0	0	0
WBGene00000487	0	0	0	0
WBGene00000488	0	0	0	0
WBGene00000490	0	0	0	0
WBGene00000491	0	0	0	0
WBGene00000492	0	0	0	0
WBGene00000493	0	0	0	0
WBGene00000496	0	1	1	0
WBGene00000497	0	0	1	0
WBGene00000498	0	0	1	0
WBGene00000499	0	0	0	0
WBGene00000500	0	0	0	0
WBGene00000501	0	0	0	0
WBGene00000502	0	1	0	0
WBGene00000503	0	0	0	0
WBGene00000506	0	0	0	0
WBGene00000507	0	0	0	0
WBGene00000508	0	0	0	0
WBGene00000509	0	1	0	0
WBGene00000510	0	1	0	0
WBGene00000511	0	1	0	0
WBGene00000512	0	1	0	0
WBGene00000513	0	1	0	0
WBGene00000514	0	1	0	0
WBGene00000515	0	1	0	0
WBGene00000516	1	1	0	0
WBGene00000517	0	1	0	0
WBGene00000518	0	0	0	0
WBGene00000519	0	0	0	0
WBGene00000520	0	0	0	0
WBGene00000521	0	0	0	0
WBGene00000522	0	0	0	0
WBGene00000523	0	0	0	0
WBGene00000524	0	0	0	0
WBGene00000525	0	0	0	0
WBGene00000526	0	0	0	0
WBGene00000527	0	0	0	0
WBGene00000528	0	0	0	0
WBGene00000529	0	0	0	0
WBGene00000530	0	0	0	0
WBGene00000531	0	0	0	0
WBGene00000532	0	0	0	0
WBGene00000533	0	0	0	0
WBGene00000534	0	0	0	0
WBGene00000535	0	0	0	0
WBGene00000536	0	1	1	1
WBGene00000537	0	1	0	0
WBGene00000539	0	0	0	0
WBGene00000540	0	0	0	0
WBGene00000541	0	0	0	0
WBGene00000542	0	0	0	0
WBGene00000543	0	0	0	0
WBGene00000544	0	0	0	0
WBGene00000545	0	0	0	0
WBGene00000546	0	0	0	0
WBGene00000547	0	0	0	0
WBGene00000548	0	1	0	0
WBGene00000549	0	1	0	0
WBGene00000550	0	0	0	0
WBGene00000551	0	0	0	0
WBGene00000552	0	0	1	0
WBGene00000553	0	0	0	0
WBGene00000554	0	0	0	0
WBGene00000555	0	0	0	0
WBGene00000556	0	0	0	0
WBGene00000557	0	0	0	0
WBGene00000558	0	0	0	0
WBGene00000559	0	0	0	1
WBGene00000560	0	0	0	0
WBGene00000561	0	0	0	0
WBGene00000562	0	0	0	0
WBGene00000563	0	0	0	0
WBGene00000564	0	0	0	0
WBGene00000565	0	0	0	0
WBGene00000566	0	1	0	0
WBGene00000567	0	1	1	0
WBGene00000583	0	0	0	0
WBGene00000584	0	1	0	0
WBGene00000585	0	1	1	0
WBGene00000591	0	0	0	0
WBGene00000592	0	0	0	0
WBGene00000593	0	0	0	0
WBGene00000594	0	0	0	0
WBGene00000596	0	0	0	0
WBGene00000597	0	0	0	0
WBGene00000598	0	0	0	0
WBGene00000599	0	0	0	0
WBGene00000601	0	0	0	0
WBGene00000602	0	0	0	0
WBGene00000603	0	0	0	0
WBGene00000606	0	0	0	0
WBGene00000608	0	0	0	0
WBGene00000609	0	0	0	0
WBGene00000610	0	0	0	0
WBGene00000611	0	0	0	0
WBGene00000612	0	1	0	0
WBGene00000613	0	0	0	0
WBGene00000614	0	0	0	0
WBGene00000615	0	0	0	0
WBGene00000616	0	0	0	0
WBGene00000617	0	0	0	0
WBGene00000618	0	0	0	0
WBGene00000620	0	0	0	0
WBGene00000621	0	0	0	0
WBGene00000622	0	0	0	0
WBGene00000623	0	0	0	0
WBGene00000624	0	0	0	0
WBGene00000625	0	1	0	0
WBGene00000626	0	0	0	0
WBGene00000627	0	0	0	0
WBGene00000628	0	0	0	0
WBGene00000629	0	0	0	0
WBGene00000630	0	0	0	0
WBGene00000631	0	0	0	0
WBGene00000632	0	0	0	0
WBGene00000633	0	0	0	0
WBGene00000634	0	0	0	0
WBGene00000636	0	0	0	0
WBGene00000637	0	0	0	0
WBGene00000638	0	0	0	0
WBGene00000639	0	0	0	0
WBGene00000640	0	0	0	0
WBGene00000641	0	0	0	0
WBGene00000644	0	0	0	0
WBGene00000645	0	0	0	0
WBGene00000646	0	0	0	0
WBGene00000647	0	0	0	0
WBGene00000648	0	0	0	0
WBGene00000649	0	0	0	0
WBGene00000650	0	0	0	0
WBGene00000651	0	0	0	0
WBGene00000652	0	0	0	0
WBGene00000653	0	0	0	0
WBGene00000654	0	0	0	0
WBGene00000655	0	0	0	0
WBGene00000656	0	0	0	0
WBGene00000657	0	0	0	0
WBGene00000658	0	0	0	0
WBGene00000659	0	1	0	0
WBGene00000660	0	0	0	0
WBGene00000661	0	0	0	0
WBGene00000662	0	0	0	0
WBGene00000663	0	0	0	0
WBGene00000664	0	0	0	0
WBGene00000665	0	0	0	0
WBGene00000666	0	0	0	0
WBGene00000667	0	0	0	1
WBGene00000668	0	0	0	1
WBGene00000669	0	0	0	1
WBGene00000670	0	0	0	0
WBGene00000671	0	0	0	0
WBGene00000672	0	0	0	0
WBGene00000673	0	1	0	0
WBGene00000674	0	0	0	0
WBGene00000675	0	0	1	0
WBGene00000676	0	0	0	0
WBGene00000677	0	0	0	0
WBGene00000678	0	0	0	0
WBGene00000679	0	0	0	0
WBGene00000680	0	0	0	0
WBGene00000681	0	0	0	0
WBGene00000682	0	0	0	0
WBGene00000683	0	0	0	0
WBGene00000684	0	0	0	0
WBGene00000685	0	0	0	0
WBGene00000687	0	0	0	0
WBGene00000688	0	0	0	0
WBGene00000689	0	0	0	0
WBGene00000690	0	0	0	0
WBGene00000691	0	0	0	0
WBGene00000692	0	0	0	0
WBGene00000693	0	0	0	0
WBGene00000694	0	0	0	0
WBGene00000695	0	0	0	0
WBGene00000696	0	0	0	0
WBGene00000697	0	0	0	0
WBGene00000698	0	0	0	0
WBGene00000699	0	0	0	0
WBGene00000700	0	0	0	0
WBGene00000701	0	0	0	0
WBGene00000702	0	0	0	0
WBGene00000703	0	0	0	0
WBGene00000704	0	0	0	0
WBGene00000705	0	0	1	0
WBGene00000706	0	0	0	0
WBGene00000707	0	0	1	0
WBGene00000708	0	0	0	0
WBGene00000710	0	0	0	0
WBGene00000711	0	0	0	0
WBGene00000712	0	0	0	0
WBGene00000713	0	0	0	0
WBGene00000714	0	0	0	0
WBGene00000715	0	0	0	0
WBGene00000716	0	0	0	0
WBGene00000717	0	0	0	0
WBGene00000718	0	0	0	0
WBGene00000719	0	0	0	0
WBGene00000720	0	0	0	0
WBGene00000721	0	0	0	0
WBGene00000722	0	0	0	0
WBGene00000723	0	0	0	0
WBGene00000724	0	0	0	0
WBGene00000725	0	0	0	0
WBGene00000726	0	0	0	0
WBGene00000727	0	0	0	0
WBGene00000728	0	0	0	0
WBGene00000729	0	0	0	0
WBGene00000730	0	0	0	0
WBGene00000731	0	0	0	0
WBGene00000732	0	0	0	0
WBGene00000733	0	0	0	0
WBGene00000734	0	0	0	0
WBGene00000735	0	0	0	0
WBGene00000736	0	0	0	0
WBGene00000737	0	0	0	0
WBGene00000738	0	0	0	0
WBGene00000739	0	0	1	0
WBGene00000740	0	0	1	0
WBGene00000741	0	0	1	0
WBGene00000742	0	0	1	0
WBGene00000743	0	0	1	0
WBGene00000744	0	0	0	0
WBGene00000745	0	0	0	0
WBGene00000746	0	0	0	0
WBGene00000747	0	0	0	0
WBGene00000748	0	0	0	0
WBGene00000749	0	0	0	0
WBGene00000750	0	0	0	0
WBGene00000751	0	0	0	0
WBGene00000752	0	0	0	0
WBGene00000753	0	0	0	0
WBGene00000754	0	0	0	0
WBGene00000755	0	0	0	0
WBGene00000756	0	0	0	0
WBGene00000757	0	0	0	0
WBGene00000758	0	0	0	0
WBGene00000759	0	0	0	0
WBGene00000760	0	0	0	0
WBGene00000761	0	0	1	0
WBGene00000762	0	0	0	0
WBGene00000763	0	0	0	0
WBGene00000764	0	0	0	0
WBGene00000765	0	0	0	0
WBGene00000766	0	0	0	0
WBGene00000767	0	0	1	0
WBGene00000768	0	1	0	0
WBGene00000770	0	1	0	0
WBGene00000771	0	0	0	0
WBGene00000772	0	1	0	0
WBGene00000773	0	0	1	0
WBGene00000774	0	0	0	0
WBGene00000775	0	0	0	0
WBGene00000776	0	0	1	0
WBGene00000777	0	0	0	0
WBGene00000778	0	0	0	0
WBGene00000779	0	0	0	1
WBGene00000780	0	0	0	0
WBGene00000781	0	0	0	0
WBGene00000782	0	0	0	0
WBGene00000783	0	0	0	0
WBGene00000784	0	0	0	0
WBGene00000785	0	0	0	0
WBGene00000786	0	0	0	0
WBGene00000787	0	0	0	0
WBGene00000788	0	0	0	0
WBGene00000789	0	0	0	0
WBGene00000792	0	0	0	0
WBGene00000793	0	0	0	0
WBGene00000794	0	0	1	0
WBGene00000795	0	0	0	0
WBGene00000796	0	0	1	1
WBGene00000797	0	0	0	0
WBGene00000798	0	0	1	1
WBGene00000799	0	1	0	0
WBGene00000800	0	0	1	0
WBGene00000802	0	1	0	0
WBGene00000803	0	0	0	0
WBGene00000804	0	1	0	0
WBGene00000812	0	0	0	0
WBGene00000813	0	1	0	0
WBGene00000814	0	0	1	0
WBGene00000815	0	0	0	0
WBGene00000816	0	1	0	0
WBGene00000817	0	1	0	0
WBGene00000818	0	0	0	0
WBGene00000819	0	0	0	0
WBGene00000820	0	0	1	0
WBGene00000821	0	0	0	0
WBGene00000822	0	0	0	0
WBGene00000829	0	0	0	0
WBGene00000830	0	0	0	0
WBGene00000831	0	0	0	0
WBGene00000832	0	0	0	0
WBGene00000833	0	1	1	0
WBGene00000834	0	0	1	0
WBGene00000835	0	0	0	0
WBGene00000836	1	1	0	0
WBGene00000837	0	1	0	0
WBGene00000838	0	0	0	0
WBGene00000839	0	0	1	0
WBGene00000840	0	0	0	1
WBGene00000841	0	0	1	1
WBGene00000843	0	0	0	0
WBGene00000845	0	0	0	0
WBGene00000846	0	0	0	0
WBGene00000851	0	0	0	0
WBGene00000853	0	0	0	0
WBGene00000854	0	0	1	0
WBGene00000857	0	0	0	0
WBGene00000858	0	0	0	0
WBGene00000859	0	0	0	0
WBGene00000860	0	0	0	0
WBGene00000861	0	0	0	0
WBGene00000862	0	0	0	1
WBGene00000863	0	1	0	0
WBGene00000864	0	0	0	0
WBGene00000865	1	1	0	0
WBGene00000866	1	0	0	0
WBGene00000867	1	0	0	0
WBGene00000868	0	0	0	0
WBGene00000869	0	0	1	1
WBGene00000870	0	0	0	0
WBGene00000871	0	1	0	0
WBGene00000872	1	1	0	0
WBGene00000874	0	0	0	0
WBGene00000875	0	0	0	0
WBGene00000876	0	0	1	0
WBGene00000877	0	0	0	0
WBGene00000878	0	0	0	0
WBGene00000879	0	0	0	0
WBGene00000880	0	0	0	0
WBGene00000881	0	0	0	0
WBGene00000882	0	0	0	0
WBGene00000883	0	0	0	0
WBGene00000884	0	0	0	0
WBGene00000885	0	0	0	0
WBGene00000886	0	0	0	0
WBGene00000887	0	0	0	0
WBGene00000888	0	0	0	0
WBGene00000889	0	0	0	0
WBGene00000890	0	1	0	0
WBGene00000891	0	0	0	0
WBGene00000892	0	0	0	0
WBGene00000893	0	0	0	0
WBGene00000894	0	1	1	0
WBGene00000895	0	0	0	0
WBGene00000896	0	0	1	0
WBGene00000897	0	0	0	0
WBGene00000898	0	1	0	1
WBGene00000899	0	0	0	1
WBGene00000900	0	0	0	0
WBGene00000901	0	0	0	0
WBGene00000902	0	0	0	0
WBGene00000903	0	0	0	0
WBGene00000904	0	1	0	0
WBGene00000905	0	0	0	1
WBGene00000906	0	0	0	0
WBGene00000907	0	0	0	1
WBGene00000908	1	1	0	0
WBGene00000910	0	0	0	0
WBGene00000911	0	0	0	1
WBGene00000912	0	0	0	1
WBGene00000913	0	0	1	0
WBGene00000914	0	0	0	0
WBGene00000915	0	0	1	0
WBGene00000917	0	0	0	0
WBGene00000920	0	0	0	1
WBGene00000923	0	0	0	0
WBGene00000928	0	0	0	0
WBGene00000929	0	0	0	0
WBGene00000930	0	0	0	0
WBGene00000931	0	0	0	0
WBGene00000932	0	0	0	0
WBGene00000933	0	1	0	0
WBGene00000934	0	0	0	0
WBGene00000935	0	0	0	0
WBGene00000936	0	0	0	0
WBGene00000937	0	0	1	0
WBGene00000938	0	0	1	0
WBGene00000939	0	1	1	0
WBGene00000940	0	0	0	0
WBGene00000941	0	0	0	0
WBGene00000942	0	0	0	0
WBGene00000950	0	0	0	0
WBGene00000951	0	0	0	0
WBGene00000952	0	0	0	0
WBGene00000953	0	0	0	0
WBGene00000955	0	0	0	0
WBGene00000958	0	0	0	0
WBGene00000959	0	0	0	0
WBGene00000960	0	0	0	0
WBGene00000961	0	0	0	0
WBGene00000962	0	1	1	0
WBGene00000963	0	0	0	0
WBGene00000964	0	0	0	0
WBGene00000965	0	0	0	0
WBGene00000966	0	0	0	0
WBGene00000967	0	0	0	0
WBGene00000968	0	0	0	0
WBGene00000969	0	0	0	0
WBGene00000970	0	0	0	0
WBGene00000971	0	0	0	0
WBGene00000972	0	0	0	0
WBGene00000973	0	0	0	0
WBGene00000974	0	0	0	0
WBGene00000975	0	0	0	0
WBGene00000976	0	0	0	0
WBGene00000977	0	0	0	0
WBGene00000978	0	0	0	0
WBGene00000979	0	0	0	0
WBGene00000980	0	0	0	0
WBGene00000981	0	0	0	0
WBGene00000982	0	0	0	0
WBGene00000983	0	0	0	0
WBGene00000984	0	1	0	0
WBGene00000985	0	0	0	0
WBGene00000986	0	0	0	0
WBGene00000987	0	0	0	0
WBGene00000988	0	0	0	0
WBGene00000989	0	0	0	0
WBGene00000990	0	0	0	0
WBGene00000991	0	0	1	0
WBGene00000992	0	0	0	0
WBGene00000993	0	0	0	0
WBGene00000994	0	0	0	1
WBGene00000995	0	0	1	0
WBGene00000996	0	0	0	0
WBGene00000998	0	1	0	0
WBGene00001000	0	0	0	0
WBGene00001001	0	0	1	0
WBGene00001002	0	1	0	0
WBGene00001005	0	1	1	0
WBGene00001006	0	1	0	0
WBGene00001007	0	1	1	0
WBGene00001008	0	0	0	0
WBGene00001016	0	1	0	0
WBGene00001017	1	0	0	0
WBGene00001018	0	0	0	0
WBGene00001019	0	0	0	0
WBGene00001020	0	0	0	0
WBGene00001021	0	0	0	0
WBGene00001022	0	0	0	0
WBGene00001023	0	0	0	0
WBGene00001025	0	0	0	0
WBGene00001026	0	0	0	0
WBGene00001027	0	0	0	0
WBGene00001028	0	0	0	0
WBGene00001029	0	1	1	0
WBGene00001030	0	0	0	1
WBGene00001031	0	1	0	0
WBGene00001032	0	0	0	0
WBGene00001033	0	0	0	0
WBGene00001034	0	0	0	0
WBGene00001035	0	0	0	0
WBGene00001036	0	0	0	0
WBGene00001037	0	0	0	1
WBGene00001038	0	0	0	0
WBGene00001039	0	1	0	0
WBGene00001040	0	1	1	0
WBGene00001041	0	0	0	0
WBGene00001042	0	0	0	0
WBGene00001043	0	0	1	0
WBGene00001044	0	0	0	0
WBGene00001045	0	0	0	0
WBGene00001046	0	0	0	0
WBGene00001047	0	0	0	0
WBGene00001048	0	0	0	0
WBGene00001049	0	0	0	0
WBGene00001050	0	0	0	0
WBGene00001051	0	0	0	0
WBGene00001052	0	0	0	0
WBGene00001053	0	0	0	0
WBGene00001054	0	0	0	0
WBGene00001055	0	0	0	0
WBGene00001056	0	0	0	0
WBGene00001057	0	0	0	0
WBGene00001058	0	0	0	0
WBGene00001059	0	0	0	0
WBGene00001060	0	0	0	0
WBGene00001061	0	0	0	0
WBGene00001062	0	0	0	0
WBGene00001063	0	0	0	0
WBGene00001064	0	0	0	0
WBGene00001065	0	0	0	0
WBGene00001066	0	1	0	0
WBGene00001067	0	0	0	0
WBGene00001068	0	0	0	0
WBGene00001069	0	0	1	0
WBGene00001070	0	0	0	0
WBGene00001071	0	0	0	0
WBGene00001072	0	0	0	0
WBGene00001073	0	0	0	0
WBGene00001074	0	0	0	0
WBGene00001075	0	0	0	0
WBGene00001076	0	0	0	0
WBGene00001077	0	0	0	0
WBGene00001078	0	0	0	0
WBGene00001079	0	0	0	0
WBGene00001080	0	0	0	0
WBGene00001081	0	1	1	0
WBGene00001082	0	1	1	0
WBGene00001085	0	0	1	0
WBGene00001086	0	0	1	0
WBGene00001087	0	1	1	0
WBGene00001088	0	0	1	0
WBGene00001089	0	1	1	0
WBGene00001090	0	0	0	0
WBGene00001092	0	0	0	0
WBGene00001093	0	1	1	1
WBGene00001094	0	0	1	0
WBGene00001095	0	1	0	0
WBGene00001096	0	0	0	0
WBGene00001099	0	0	1	0
WBGene00001101	0	1	0	0
WBGene00001102	0	1	1	0
WBGene00001103	0	0	0	0
WBGene00001104	0	0	0	0
WBGene00001105	0	0	0	0
WBGene00001106	0	0	0	0
WBGene00001107	0	0	0	0
WBGene00001108	0	0	0	0
WBGene00001109	0	0	0	0
WBGene00001110	0	1	0	0
WBGene00001112	0	0	0	0
WBGene00001113	0	0	0	0
WBGene00001115	0	0	0	0
WBGene00001116	0	0	0	0
WBGene00001117	0	0	0	0
WBGene00001118	0	0	1	0
WBGene00001119	0	0	0	0
WBGene00001121	0	0	0	0
WBGene00001122	0	0	0	0
WBGene00001123	0	0	0	0
WBGene00001127	0	0	0	0
WBGene00001129	0	1	1	0
WBGene00001130	0	1	1	0
WBGene00001131	0	0	0	0
WBGene00001132	0	0	0	0
WBGene00001133	0	0	1	1
WBGene00001134	0	1	1	1
WBGene00001135	0	0	1	0
WBGene00001136	0	0	0	0
WBGene00001137	0	1	1	0
WBGene00001145	0	0	0	0
WBGene00001147	0	0	0	0
WBGene00001148	0	1	0	0
WBGene00001149	0	0	0	0
WBGene00001150	0	0	0	0
WBGene00001151	0	0	0	0
WBGene00001152	0	0	0	0
WBGene00001153	0	0	0	0
WBGene00001154	0	0	0	0
WBGene00001155	0	0	1	0
WBGene00001156	0	0	0	0
WBGene00001157	0	0	0	0
WBGene00001158	0	0	0	0
WBGene00001159	0	0	0	0
WBGene00001160	0	0	0	0
WBGene00001161	0	0	0	0
WBGene00001162	0	0	1	0
WBGene00001163	0	0	0	0
WBGene00001164	0	0	0	0
WBGene00001165	0	0	0	0
WBGene00001166	0	0	0	0
WBGene00001167	0	1	1	1
WBGene00001168	0	1	1	1
WBGene00001169	0	1	1	1
WBGene00001170	1	1	0	0
WBGene00001171	1	0	0	0
WBGene00001172	0	0	0	1
WBGene00001173	1	0	0	0
WBGene00001174	1	1	0	0
WBGene00001175	0	0	0	0
WBGene00001177	0	0	1	1
WBGene00001178	0	0	0	1
WBGene00001179	1	1	0	0
WBGene00001182	1	1	0	0
WBGene00001184	1	0	0	0
WBGene00001185	0	0	0	0
WBGene00001186	1	1	1	1
WBGene00001187	1	0	0	0
WBGene00001188	0	0	0	0
WBGene00001189	1	0	0	0
WBGene00001190	0	0	0	0
WBGene00001193	0	0	0	0
WBGene00001194	0	1	1	1
WBGene00001196	0	0	1	1
WBGene00001202	1	0	0	0
WBGene00001204	0	0	0	0
WBGene00001207	0	0	0	0
WBGene00001208	1	1	1	0
WBGene00001209	0	1	1	1
WBGene00001210	1	1	1	0
WBGene00001211	1	1	0	0
WBGene00001214	0	0	1	0
WBGene00001215	0	0	0	0
WBGene00001223	0	0	0	0
WBGene00001224	0	0	0	0
WBGene00001225	0	0	1	1
WBGene00001226	0	0	0	0
WBGene00001227	0	0	1	0
WBGene00001228	0	0	0	0
WBGene00001229	0	1	1	1
WBGene00001230	0	0	1	0
WBGene00001231	0	0	1	0
WBGene00001232	0	0	1	0
WBGene00001233	0	0	0	0
WBGene00001234	0	1	1	0
WBGene00001235	0	1	0	0
WBGene00001236	0	0	0	0
WBGene00001237	0	0	0	0
WBGene00001239	0	0	0	0
WBGene00001240	0	1	1	1
WBGene00001241	0	1	1	0
WBGene00001242	0	0	0	0
WBGene00001243	0	0	1	0
WBGene00001244	0	0	1	0
WBGene00001245	0	0	0	0
WBGene00001246	0	0	0	0
WBGene00001247	0	0	0	0
WBGene00001248	0	0	0	0
WBGene00001249	0	1	0	0
WBGene00001250	0	1	1	0
WBGene00001251	0	0	0	1
WBGene00001252	0	0	0	0
WBGene00001253	0	1	0	1
WBGene00001258	0	0	1	0
WBGene00001259	0	0	1	0
WBGene00001262	0	0	1	0
WBGene00001263	0	0	1	0
WBGene00001281	0	0	0	0
WBGene00001284	0	0	0	0
WBGene00001303	0	1	1	0
WBGene00001309	0	0	0	0
WBGene00001310	0	1	0	0
WBGene00001311	0	0	0	0
WBGene00001320	0	0	0	0
WBGene00001324	0	0	0	0
WBGene00001325	0	0	0	0
WBGene00001328	0	0	0	0
WBGene00001329	0	0	1	0
WBGene00001330	0	1	1	0
WBGene00001331	0	1	0	0
WBGene00001332	0	1	0	0
WBGene00001333	0	1	1	1
WBGene00001334	0	0	0	1
WBGene00001335	0	1	0	0
WBGene00001336	0	0	1	1
WBGene00001337	0	0	1	0
WBGene00001338	0	1	1	0
WBGene00001340	0	1	0	0
WBGene00001345	0	0	0	0
WBGene00001352	0	1	0	0
WBGene00001358	0	0	1	0
WBGene00001362	0	0	0	0
WBGene00001365	0	0	0	0
WBGene00001366	0	0	0	0
WBGene00001368	0	0	0	0
WBGene00001371	0	0	0	0
WBGene00001372	0	1	0	0
WBGene00001373	0	0	0	0
WBGene00001374	0	0	0	0
WBGene00001377	0	0	0	0
WBGene00001385	0	0	0	0
WBGene00001386	0	0	0	0
WBGene00001387	0	0	0	0
WBGene00001388	0	0	0	0
WBGene00001389	0	0	0	0
WBGene00001390	0	0	0	0
WBGene00001391	0	0	0	0
WBGene00001392	0	0	0	0
WBGene00001393	0	0	0	0
WBGene00001394	0	1	1	1
WBGene00001395	0	1	1	1
WBGene00001396	0	0	0	1
WBGene00001397	0	0	1	0
WBGene00001398	0	1	1	0
WBGene00001399	0	1	1	0
WBGene00001400	0	0	0	0
WBGene00001401	0	0	0	0
WBGene00001402	0	1	0	0
WBGene00001403	0	0	0	0
WBGene00001404	0	0	0	0
WBGene00001405	0	0	0	0
WBGene00001406	0	0	0	0
WBGene00001410	0	0	0	0
WBGene00001411	0	0	0	0
WBGene00001412	0	1	0	0
WBGene00001413	0	0	0	0
WBGene00001414	0	1	0	0
WBGene00001423	0	0	1	0
WBGene00001424	0	0	0	0
WBGene00001425	0	0	0	0
WBGene00001426	0	0	0	0
WBGene00001427	0	0	0	0
WBGene00001428	0	0	0	0
WBGene00001429	0	0	0	0
WBGene00001430	0	0	0	0
WBGene00001431	0	1	0	0
WBGene00001432	0	0	0	0
WBGene00001433	0	0	0	0
WBGene00001434	0	0	0	0
WBGene00001435	0	0	0	0
WBGene00001436	0	0	0	0
WBGene00001437	0	0	0	0
WBGene00001438	0	1	0	0
WBGene00001439	0	0	0	0
WBGene00001440	0	0	0	0
WBGene00001441	0	0	0	0
WBGene00001442	0	0	0	0
WBGene00001443	0	0	0	0
WBGene00001444	0	0	0	0
WBGene00001445	0	0	1	0
WBGene00001446	0	0	0	0
WBGene00001447	0	0	0	0
WBGene00001448	0	0	0	0
WBGene00001449	0	0	1	0
WBGene00001450	0	0	0	0
WBGene00001451	0	0	0	0
WBGene00001452	0	0	0	0
WBGene00001453	0	0	0	0
WBGene00001454	0	0	0	0
WBGene00001455	1	0	0	0
WBGene00001456	0	0	0	0
WBGene00001457	0	0	0	0
WBGene00001458	0	0	0	0
WBGene00001459	1	0	0	0
WBGene00001460	0	0	0	0
WBGene00001461	1	0	0	0
WBGene00001462	0	0	0	0
WBGene00001463	0	0	0	0
WBGene00001464	1	0	0	0
WBGene00001465	0	1	1	0
WBGene00001466	0	0	0	0
WBGene00001468	0	0	1	0
WBGene00001470	0	0	0	0
WBGene00001475	0	0	0	0
WBGene00001476	0	0	0	0
WBGene00001477	0	0	0	0
WBGene00001478	0	0	0	0
WBGene00001479	0	0	0	0
WBGene00001480	0	0	0	0
WBGene00001481	0	0	0	0
WBGene00001482	0	0	0	0
WBGene00001483	0	0	0	0
WBGene00001484	0	0	0	0
WBGene00001485	0	0	0	0
WBGene00001486	0	1	1	1
WBGene00001487	0	0	0	0
WBGene00001488	0	0	0	0
WBGene00001489	0	0	0	0
WBGene00001490	0	1	1	0
WBGene00001491	0	0	0	0
WBGene00001492	0	0	0	0
WBGene00001493	0	0	0	0
WBGene00001494	0	0	0	0
WBGene00001495	0	0	0	0
WBGene00001496	0	0	1	0
WBGene00001497	0	0	1	0
WBGene00001498	0	0	1	0
WBGene00001499	0	0	0	0
WBGene00001500	0	0	0	1
WBGene00001501	0	0	0	0
WBGene00001502	0	1	1	1
WBGene00001503	0	0	1	0
WBGene00001505	0	0	0	0
WBGene00001506	0	0	0	0
WBGene00001507	0	0	0	0
WBGene00001508	0	0	0	0
WBGene00001509	0	1	1	0
WBGene00001510	0	1	0	0
WBGene00001511	0	0	0	1
WBGene00001512	0	0	0	0
WBGene00001513	0	1	0	0
WBGene00001514	0	1	0	0
WBGene00001515	0	0	0	0
WBGene00001516	0	0	0	0
WBGene00001517	0	0	0	0
WBGene00001518	0	0	0	0
WBGene00001519	0	0	0	1
WBGene00001520	0	1	0	0
WBGene00001522	0	0	0	0
WBGene00001523	0	0	0	0
WBGene00001526	0	1	0	0
WBGene00001527	0	0	0	0
WBGene00001528	0	0	0	0
WBGene00001529	0	0	0	0
WBGene00001530	0	0	0	0
WBGene00001531	0	0	0	0
WBGene00001532	0	0	0	0
WBGene00001533	0	0	0	0
WBGene00001534	0	0	0	0
WBGene00001535	0	0	0	0
WBGene00001536	0	0	0	0
WBGene00001537	0	0	0	0
WBGene00001538	0	0	0	0
WBGene00001539	0	0	0	0
WBGene00001540	0	0	0	0
WBGene00001541	0	0	0	0
WBGene00001542	0	0	0	0
WBGene00001543	0	0	0	0
WBGene00001544	0	0	0	0
WBGene00001545	0	0	0	0
WBGene00001546	0	0	0	0
WBGene00001547	0	0	0	0
WBGene00001548	0	0	0	0
WBGene00001549	0	0	0	0
WBGene00001550	0	0	0	0
WBGene00001551	0	0	0	0
WBGene00001552	0	0	0	0
WBGene00001553	0	0	1	0
WBGene00001554	0	0	0	0
WBGene00001555	0	0	0	0
WBGene00001556	0	0	0	0
WBGene00001557	0	0	0	0
WBGene00001558	0	1	0	0
WBGene00001559	0	0	0	0
WBGene00001560	0	0	0	0
WBGene00001561	0	0	1	0
WBGene00001562	0	1	0	0
WBGene00001563	0	0	0	0
WBGene00001564	0	0	0	1
WBGene00001565	0	0	0	0
WBGene00001566	0	0	1	0
WBGene00001568	0	1	1	0
WBGene00001569	0	0	0	0
WBGene00001570	0	0	1	0
WBGene00001571	0	0	0	0
WBGene00001572	0	0	0	1
WBGene00001574	0	0	1	0
WBGene00001575	0	0	0	0
WBGene00001577	0	0	0	0
WBGene00001578	0	0	0	0
WBGene00001579	0	0	1	0
WBGene00001580	0	0	1	0
WBGene00001581	0	0	1	0
WBGene00001582	0	1	1	0
WBGene00001583	0	0	0	0
WBGene00001584	0	0	0	0
WBGene00001585	0	0	0	0
WBGene00001586	0	0	0	0
WBGene00001587	0	0	0	0
WBGene00001588	0	0	0	0
WBGene00001589	0	0	0	0
WBGene00001590	0	1	0	0
WBGene00001591	0	0	0	0
WBGene00001592	0	0	0	0
WBGene00001593	0	0	0	0
WBGene00001594	0	0	0	1
WBGene00001595	0	1	1	0
WBGene00001596	0	1	1	0
WBGene00001597	0	0	0	0
WBGene00001598	0	0	0	0
WBGene00001599	0	0	0	0
WBGene00001600	0	0	0	0
WBGene00001601	0	0	0	0
WBGene00001602	0	0	0	0
WBGene00001603	0	0	0	0
WBGene00001604	0	0	0	0
WBGene00001606	0	0	0	0
WBGene00001607	0	0	0	0
WBGene00001608	0	0	0	0
WBGene00001609	0	1	1	1
WBGene00001612	0	0	0	0
WBGene00001613	0	0	0	0
WBGene00001614	0	0	0	0
WBGene00001615	0	0	0	0
WBGene00001616	0	0	0	0
WBGene00001617	0	0	0	0
WBGene00001618	0	0	0	0
WBGene00001619	0	0	0	0
WBGene00001620	0	0	0	0
WBGene00001621	0	0	0	0
WBGene00001622	0	0	0	0
WBGene00001623	0	0	0	0
WBGene00001624	0	0	0	0
WBGene00001625	0	0	0	0
WBGene00001626	0	0	0	0
WBGene00001627	0	0	0	0
WBGene00001628	0	0	0	0
WBGene00001629	0	0	0	0
WBGene00001630	0	0	0	0
WBGene00001631	0	0	0	0
WBGene00001632	0	0	0	0
WBGene00001633	0	0	0	0
WBGene00001635	0	0	0	0
WBGene00001636	0	0	0	0
WBGene00001637	0	0	0	0
WBGene00001638	0	0	0	0
WBGene00001639	0	0	0	0
WBGene00001640	0	0	0	0
WBGene00001641	0	0	0	0
WBGene00001642	0	0	0	0
WBGene00001643	0	0	0	0
WBGene00001644	0	0	0	0
WBGene00001645	0	0	0	0
WBGene00001646	0	0	0	0
WBGene00001647	0	1	1	0
WBGene00001648	0	1	0	0
WBGene00001649	0	0	1	0
WBGene00001650	0	0	0	1
WBGene00001651	0	0	0	0
WBGene00001653	0	0	0	0
WBGene00001660	0	0	0	0
WBGene00001661	0	0	1	0
WBGene00001662	0	0	1	0
WBGene00001663	0	0	0	0
WBGene00001664	0	0	0	0
WBGene00001665	0	0	0	0
WBGene00001666	0	0	0	0
WBGene00001667	1	0	0	0
WBGene00001668	0	0	0	0
WBGene00001669	1	0	0	0
WBGene00001670	1	0	0	0
WBGene00001671	1	0	0	0
WBGene00001672	1	0	0	0
WBGene00001673	1	0	0	0
WBGene00001674	0	0	0	0
WBGene00001675	1	0	0	0
WBGene00001676	1	0	0	0
WBGene00001677	1	0	0	0
WBGene00001678	0	0	0	0
WBGene00001679	0	0	1	0
WBGene00001680	1	0	0	0
WBGene00001681	0	0	0	0
WBGene00001682	0	0	0	0
WBGene00001683	0	0	0	0
WBGene00001684	0	0	0	0
WBGene00001685	0	0	0	0
WBGene00001686	0	0	0	0
WBGene00001687	0	0	0	0
WBGene00001688	0	1	0	0
WBGene00001689	0	0	0	0
WBGene00001690	0	0	0	0
WBGene00001691	0	0	0	0
WBGene00001692	0	0	0	0
WBGene00001693	0	0	0	0
WBGene00001694	0	0	0	0
WBGene00001695	0	0	0	0
WBGene00001696	0	0	0	0
WBGene00001697	0	0	0	0
WBGene00001698	0	0	0	0
WBGene00001699	0	0	0	0
WBGene00001700	0	0	0	0
WBGene00001701	0	0	0	0
WBGene00001702	0	0	0	0
WBGene00001703	0	0	0	0
WBGene00001704	0	0	0	0
WBGene00001705	0	0	0	0
WBGene00001707	0	0	1	0
WBGene00001708	0	0	0	0
WBGene00001709	0	0	0	0
WBGene00001710	0	0	0	0
WBGene00001711	0	0	0	0
WBGene00001712	0	0	0	0
WBGene00001713	0	0	1	0
WBGene00001714	0	0	0	0
WBGene00001715	0	0	0	0
WBGene00001716	0	0	0	0
WBGene00001717	0	0	0	0
WBGene00001718	0	0	0	0
WBGene00001719	0	0	0	0
WBGene00001720	0	0	0	0
WBGene00001721	0	0	0	0
WBGene00001722	0	0	0	0
WBGene00001723	0	0	0	0
WBGene00001724	0	0	0	0
WBGene00001725	0	0	0	0
WBGene00001726	0	0	0	0
WBGene00001727	0	0	0	0
WBGene00001728	0	0	0	1
WBGene00001729	0	0	0	0
WBGene00001730	0	0	0	0
WBGene00001731	0	0	0	0
WBGene00001732	0	0	0	0
WBGene00001733	0	0	0	0
WBGene00001734	0	0	1	0
WBGene00001735	0	0	0	0
WBGene00001736	0	0	0	0
WBGene00001737	0	0	0	0
WBGene00001738	0	0	0	0
WBGene00001739	0	0	0	0
WBGene00001740	0	1	0	1
WBGene00001743	0	0	0	0
WBGene00001744	0	0	1	0
WBGene00001745	0	0	1	0
WBGene00001746	0	0	1	0
WBGene00001747	0	0	0	0
WBGene00001748	0	1	1	0
WBGene00001749	0	0	0	0
WBGene00001750	0	0	0	0
WBGene00001751	0	0	0	0
WBGene00001752	0	0	0	0
WBGene00001753	0	0	0	0
WBGene00001754	0	0	0	0
WBGene00001755	0	0	0	0
WBGene00001756	0	0	0	0
WBGene00001757	0	0	1	0
WBGene00001758	0	0	0	0
WBGene00001759	0	0	0	0
WBGene00001760	0	0	0	0
WBGene00001761	0	0	0	0
WBGene00001762	0	0	0	0
WBGene00001763	0	0	0	0
WBGene00001764	0	0	0	0
WBGene00001765	0	0	0	0
WBGene00001766	0	0	0	0
WBGene00001767	0	0	1	0
WBGene00001768	0	0	0	0
WBGene00001769	0	0	0	0
WBGene00001770	0	0	0	0
WBGene00001771	0	0	0	0
WBGene00001772	0	0	0	0
WBGene00001773	0	1	0	0
WBGene00001774	0	0	0	0
WBGene00001775	0	0	0	0
WBGene00001776	0	0	0	0
WBGene00001777	0	0	0	0
WBGene00001778	0	0	0	0
WBGene00001779	0	0	0	0
WBGene00001780	0	0	0	0
WBGene00001781	0	0	0	0
WBGene00001782	0	0	0	0
WBGene00001783	0	0	0	0
WBGene00001784	0	0	0	0
WBGene00001785	0	0	0	0
WBGene00001786	0	0	1	0
WBGene00001787	0	0	0	0
WBGene00001788	0	0	0	0
WBGene00001789	0	0	0	0
WBGene00001790	0	0	0	0
WBGene00001791	0	0	0	0
WBGene00001792	0	0	0	0
WBGene00001793	0	0	0	0
WBGene00001794	0	0	0	0
WBGene00001795	0	0	1	0
WBGene00001796	0	0	1	0
WBGene00001803	0	0	0	0
WBGene00001804	0	0	0	0
WBGene00001805	0	0	0	0
WBGene00001806	0	0	0	0
WBGene00001808	0	0	1	0
WBGene00001811	0	0	1	0
WBGene00001812	0	0	0	0
WBGene00001813	0	0	0	0
WBGene00001814	0	1	1	0
WBGene00001815	0	0	0	0
WBGene00001816	0	0	0	0
WBGene00001817	0	0	0	0
WBGene00001818	0	0	0	0
WBGene00001819	0	1	1	0
WBGene00001820	0	0	0	0
WBGene00001821	0	0	0	0
WBGene00001823	0	0	0	0
WBGene00001824	0	0	0	0
WBGene00001827	0	1	0	1
WBGene00001828	0	0	0	0
WBGene00001829	0	0	0	0
WBGene00001830	0	0	0	0
WBGene00001831	0	0	0	0
WBGene00001832	0	1	0	0
WBGene00001833	0	0	0	0
WBGene00001834	0	1	0	0
WBGene00001835	0	1	0	0
WBGene00001836	0	0	0	0
WBGene00001837	1	0	1	0
WBGene00001838	0	0	0	0
WBGene00001839	0	0	0	0
WBGene00001840	0	0	1	0
WBGene00001841	0	0	0	0
WBGene00001842	0	0	0	0
WBGene00001843	0	0	0	0
WBGene00001844	0	0	1	0
WBGene00001851	0	0	0	1
WBGene00001852	0	0	0	0
WBGene00001853	0	0	0	0
WBGene00001854	0	0	0	0
WBGene00001855	0	0	0	0
WBGene00001856	0	0	0	0
WBGene00001857	0	1	0	0
WBGene00001858	0	0	0	0
WBGene00001859	0	1	0	0
WBGene00001860	0	1	0	0
WBGene00001862	0	1	0	0
WBGene00001863	0	1	0	0
WBGene00001864	0	1	0	0
WBGene00001865	0	1	0	0
WBGene00001867	0	0	0	0
WBGene00001869	0	1	1	0
WBGene00001872	0	0	0	0
WBGene00001874	0	0	0	0
WBGene00001875	0	0	1	0
WBGene00001876	0	0	1	0
WBGene00001877	0	0	1	0
WBGene00001878	0	0	1	0
WBGene00001879	0	0	1	0
WBGene00001880	0	0	1	0
WBGene00001881	0	0	1	0
WBGene00001882	0	0	1	0
WBGene00001883	0	1	1	0
WBGene00001884	0	0	1	0
WBGene00001885	0	0	1	0
WBGene00001886	0	0	1	0
WBGene00001887	0	0	1	0
WBGene00001888	0	0	1	0
WBGene00001889	0	0	1	0
WBGene00001890	0	0	0	0
WBGene00001891	0	0	1	0
WBGene00001892	0	0	1	0
WBGene00001893	0	0	1	0
WBGene00001894	0	0	1	0
WBGene00001895	0	0	1	0
WBGene00001896	0	0	1	0
WBGene00001898	0	0	0	0
WBGene00001899	0	0	1	0
WBGene00001900	0	0	1	0
WBGene00001901	0	0	1	0
WBGene00001902	0	0	1	0
WBGene00001903	0	0	1	0
WBGene00001904	0	0	1	0
WBGene00001905	0	0	1	0
WBGene00001906	0	1	1	0
WBGene00001907	0	0	1	0
WBGene00001908	0	0	1	0
WBGene00001909	0	0	0	0
WBGene00001910	0	1	0	0
WBGene00001911	0	1	1	1
WBGene00001912	0	0	1	0
WBGene00001913	0	0	1	0
WBGene00001914	0	0	1	0
WBGene00001915	0	1	0	0
WBGene00001916	0	0	1	0
WBGene00001917	0	0	1	0
WBGene00001918	0	0	1	0
WBGene00001919	0	1	1	0
WBGene00001920	0	0	1	0
WBGene00001921	0	0	1	0
WBGene00001922	0	0	1	0
WBGene00001923	0	0	1	0
WBGene00001924	0	0	1	0
WBGene00001925	0	0	1	0
WBGene00001926	0	0	1	0
WBGene00001927	0	0	1	0
WBGene00001928	0	0	1	0
WBGene00001929	0	0	1	0
WBGene00001930	0	0	1	0
WBGene00001931	0	0	1	0
WBGene00001932	0	0	1	0
WBGene00001933	0	0	1	0
WBGene00001934	0	0	1	0
WBGene00001935	0	0	1	0
WBGene00001936	0	0	1	0
WBGene00001937	0	0	1	0
WBGene00001938	0	0	1	0
WBGene00001939	0	0	1	0
WBGene00001940	0	0	1	0
WBGene00001941	0	0	1	0
WBGene00001942	0	0	1	0
WBGene00001943	0	0	1	0
WBGene00001944	0	0	0	0
WBGene00001945	0	0	1	0
WBGene00001946	0	0	1	0
WBGene00001947	0	0	1	0
WBGene00001948	0	1	1	0
WBGene00001949	0	0	0	0
WBGene00001950	0	0	0	0
WBGene00001951	0	0	1	0
WBGene00001952	0	1	1	1
WBGene00001953	0	1	0	0
WBGene00001954	0	0	0	0
WBGene00001955	0	0	0	0
WBGene00001956	0	0	0	0
WBGene00001957	0	0	0	0
WBGene00001958	0	0	0	0
WBGene00001959	0	0	0	0
WBGene00001960	0	0	0	0
WBGene00001961	0	0	0	0
WBGene00001962	0	0	0	0
WBGene00001964	0	0	0	0
WBGene00001965	0	0	0	0
WBGene00001966	0	0	0	0
WBGene00001967	0	0	0	0
WBGene00001968	0	0	0	0
WBGene00001971	0	0	0	0
WBGene00001972	0	1	1	0
WBGene00001973	0	1	1	0
WBGene00001974	0	1	1	0
WBGene00001975	0	0	0	0
WBGene00001976	0	0	0	0
WBGene00001977	0	0	0	0
WBGene00001978	0	0	0	0
WBGene00001979	0	0	0	0
WBGene00001980	0	0	0	0
WBGene00001981	0	1	0	0
WBGene00001983	1	1	1	0
WBGene00001984	0	0	0	0
WBGene00001985	0	0	0	0
WBGene00001986	0	0	0	0
WBGene00001987	0	0	0	0
WBGene00001988	0	0	0	0
WBGene00001989	0	0	0	0
WBGene00001990	0	0	0	0
WBGene00001991	0	0	0	0
WBGene00001992	0	0	0	0
WBGene00001993	0	0	0	1
WBGene00001994	0	0	0	0
WBGene00001995	0	0	0	0
WBGene00001996	0	1	1	1
WBGene00001997	0	0	0	0
WBGene00001998	0	0	1	0
WBGene00001999	1	1	1	1
WBGene00002000	0	0	0	0
WBGene00002001	0	1	1	0
WBGene00002002	0	0	0	1
WBGene00002003	0	0	0	0
WBGene00002004	0	0	1	0
WBGene00002005	0	1	1	0
WBGene00002007	0	1	1	0
WBGene00002008	0	0	1	0
WBGene00002010	0	1	1	0
WBGene00002011	0	0	0	0
WBGene00002012	0	0	0	0
WBGene00002013	0	0	0	0
WBGene00002015	0	0	1	0
WBGene00002016	0	0	1	0
WBGene00002017	0	0	1	0
WBGene00002018	0	0	1	0
WBGene00002019	0	0	0	0
WBGene00002020	0	0	0	0
WBGene00002021	0	0	0	0
WBGene00002023	0	0	0	0
WBGene00002024	0	0	0	0
WBGene00002025	0	1	1	0
WBGene00002026	0	0	1	0
WBGene00002027	0	1	0	0
WBGene00002028	0	0	0	0
WBGene00002029	0	0	0	0
WBGene00002030	0	0	0	0
WBGene00002031	0	0	0	0
WBGene00002032	0	0	0	0
WBGene00002033	0	0	0	0
WBGene00002034	0	1	0	1
WBGene00002035	0	0	0	0
WBGene00002036	0	0	0	0
WBGene00002037	0	0	0	0
WBGene00002038	0	0	0	0
WBGene00002039	0	0	0	0
WBGene00002040	0	0	0	0
WBGene00002041	0	1	0	0
WBGene00002042	0	0	0	0
WBGene00002043	0	0	0	0
WBGene00002044	0	0	0	0
WBGene00002045	0	0	1	0
WBGene00002046	0	0	1	0
WBGene00002047	0	0	0	0
WBGene00002048	0	0	0	0
WBGene00002050	0	1	1	0
WBGene00002051	0	0	1	0
WBGene00002052	0	0	0	0
WBGene00002053	0	0	0	0
WBGene00002054	0	0	0	0
WBGene00002055	0	0	0	0
WBGene00002056	0	0	1	0
WBGene00002057	0	0	0	0
WBGene00002058	0	0	0	0
WBGene00002059	0	1	0	0
WBGene00002060	0	1	0	1
WBGene00002061	0	1	1	0
WBGene00002062	0	0	0	0
WBGene00002063	0	1	0	0
WBGene00002064	0	0	0	1
WBGene00002065	0	0	1	0
WBGene00002066	0	1	1	1
WBGene00002067	0	0	0	0
WBGene00002068	0	1	0	0
WBGene00002069	0	0	0	0
WBGene00002070	0	0	0	0
WBGene00002071	0	0	0	0
WBGene00002072	0	0	0	0
WBGene00002073	0	0	0	0
WBGene00002074	0	1	1	0
WBGene00002075	0	1	0	0
WBGene00002076	0	0	1	0
WBGene00002077	0	0	1	0
WBGene00002078	0	0	1	0
WBGene00002079	0	1	1	0
WBGene00002080	0	0	0	0
WBGene00002081	0	0	0	0
WBGene00002083	0	0	1	1
WBGene00002084	0	0	0	0
WBGene00002085	0	0	0	0
WBGene00002086	0	0	0	0
WBGene00002087	0	0	0	0
WBGene00002088	0	0	0	0
WBGene00002089	0	0	0	0
WBGene00002090	0	0	0	1
WBGene00002091	0	0	0	0
WBGene00002092	0	0	0	0
WBGene00002093	0	0	0	0
WBGene00002094	0	0	0	0
WBGene00002095	0	0	0	0
WBGene00002096	0	0	0	0
WBGene00002097	0	0	0	0
WBGene00002098	0	0	0	0
WBGene00002099	1	0	0	0
WBGene00002100	0	0	1	0
WBGene00002101	0	0	0	1
WBGene00002102	0	0	0	0
WBGene00002103	0	0	0	0
WBGene00002104	0	0	0	0
WBGene00002105	0	0	0	0
WBGene00002106	0	0	0	0
WBGene00002107	0	0	0	0
WBGene00002108	0	0	0	0
WBGene00002109	0	0	0	0
WBGene00002110	0	0	0	0
WBGene00002111	0	0	0	0
WBGene00002112	0	0	0	0
WBGene00002113	0	0	0	0
WBGene00002114	0	0	0	0
WBGene00002115	0	0	0	0
WBGene00002116	0	0	1	0
WBGene00002117	0	0	0	0
WBGene00002118	0	0	0	1
WBGene00002119	0	0	0	0
WBGene00002120	0	0	0	0
WBGene00002121	0	0	0	0
WBGene00002123	0	0	0	0
WBGene00002124	0	0	0	0
WBGene00002125	0	0	1	0
WBGene00002127	0	0	0	0
WBGene00002128	0	0	0	0
WBGene00002129	0	1	0	0
WBGene00002130	0	0	0	1
WBGene00002131	0	0	0	1
WBGene00002132	0	0	0	0
WBGene00002133	0	0	1	0
WBGene00002134	0	0	1	0
WBGene00002135	0	0	1	0
WBGene00002136	0	0	0	1
WBGene00002137	0	0	0	0
WBGene00002138	0	1	1	0
WBGene00002139	0	0	0	0
WBGene00002140	0	0	0	0
WBGene00002141	0	0	0	0
WBGene00002142	0	0	0	0
WBGene00002143	0	0	0	0
WBGene00002144	0	0	0	0
WBGene00002146	0	0	0	0
WBGene00002147	0	0	1	0
WBGene00002148	1	1	1	0
WBGene00002149	0	0	0	0
WBGene00002150	0	0	0	0
WBGene00002151	0	0	0	0
WBGene00002152	0	0	1	0
WBGene00002153	0	0	1	0
WBGene00002162	0	0	1	1
WBGene00002163	0	0	0	0
WBGene00002169	0	1	1	0
WBGene00002173	0	1	1	0
WBGene00002174	0	0	0	0
WBGene00002175	0	1	0	0
WBGene00002176	0	0	0	0
WBGene00002177	0	0	0	0
WBGene00002178	0	0	0	0
WBGene00002179	1	0	0	0
WBGene00002180	0	0	0	0
WBGene00002181	0	0	0	0
WBGene00002182	0	0	0	0
WBGene00002183	0	0	0	0
WBGene00002184	0	0	0	0
WBGene00002185	0	0	0	0
WBGene00002186	0	0	0	0
WBGene00002187	0	0	0	1
WBGene00002188	0	0	0	1
WBGene00002189	0	0	0	0
WBGene00002190	0	0	0	0
WBGene00002191	0	0	1	0
WBGene00002192	0	0	0	0
WBGene00002193	0	0	0	0
WBGene00002194	0	0	0	0
WBGene00002195	0	0	0	0
WBGene00002196	0	1	1	0
WBGene00002198	0	0	0	0
WBGene00002199	0	0	0	0
WBGene00002200	0	0	0	0
WBGene00002201	0	1	1	0
WBGene00002202	1	0	0	0
WBGene00002203	0	1	1	0
WBGene00002204	0	0	0	0
WBGene00002205	0	0	0	0
WBGene00002206	0	0	0	0
WBGene00002207	0	0	0	0
WBGene00002208	0	0	0	0
WBGene00002210	0	1	1	0
WBGene00002211	0	0	0	0
WBGene00002213	0	0	0	0
WBGene00002214	0	1	0	0
WBGene00002215	0	1	0	0
WBGene00002216	0	1	0	0
WBGene00002217	0	0	0	0
WBGene00002218	0	0	0	0
WBGene00002219	0	0	0	0
WBGene00002220	0	0	0	0
WBGene00002222	0	0	0	0
WBGene00002223	0	1	0	0
WBGene00002224	0	0	0	0
WBGene00002225	0	0	1	0
WBGene00002226	0	1	1	0
WBGene00002227	0	0	0	0
WBGene00002228	0	0	0	0
WBGene00002229	0	1	0	0
WBGene00002230	0	0	0	0
WBGene00002231	0	0	0	0
WBGene00002232	0	0	0	0
WBGene00002233	0	0	0	0
WBGene00002234	0	0	0	0
WBGene00002235	0	0	0	0
WBGene00002238	0	0	1	0
WBGene00002239	0	0	0	0
WBGene00002240	0	0	0	0
WBGene00002241	0	0	0	0
WBGene00002242	0	0	0	0
WBGene00002243	0	0	0	0
WBGene00002244	0	0	0	0
WBGene00002245	0	1	0	0
WBGene00002246	0	1	0	0
WBGene00002247	0	0	0	0
WBGene00002248	0	0	0	0
WBGene00002249	0	0	0	0
WBGene00002250	0	0	0	0
WBGene00002251	0	0	1	0
WBGene00002252	0	0	0	0
WBGene00002253	0	0	0	0
WBGene00002254	0	0	0	0
WBGene00002255	0	0	0	0
WBGene00002256	0	0	0	0
WBGene00002257	0	1	0	0
WBGene00002258	0	0	0	1
WBGene00002259	0	0	0	0
WBGene00002260	0	0	0	0
WBGene00002261	0	0	1	0
WBGene00002262	0	0	0	0
WBGene00002263	0	0	0	0
WBGene00002264	0	0	0	0
WBGene00002265	0	0	0	0
WBGene00002266	0	0	0	0
WBGene00002267	0	0	0	0
WBGene00002268	0	0	0	0
WBGene00002269	0	0	0	0
WBGene00002270	0	0	0	0
WBGene00002271	0	0	0	0
WBGene00002272	0	0	0	0
WBGene00002273	0	0	0	0
WBGene00002274	0	0	0	0
WBGene00002275	0	0	0	0
WBGene00002276	0	0	0	0
WBGene00002278	0	0	0	0
WBGene00002280	0	1	0	0
WBGene00002282	0	0	1	0
WBGene00002295	0	0	0	0
WBGene00002297	1	1	0	0
WBGene00002299	0	1	0	0
WBGene00002324	0	0	1	0
WBGene00002335	0	1	1	0
WBGene00002344	0	1	1	0
WBGene00002348	0	1	0	0
WBGene00002363	0	0	0	0
WBGene00002368	0	0	0	0
WBGene00002393	0	0	0	0
WBGene00002497	0	0	0	0
WBGene00002583	0	1	0	1
WBGene00002601	0	0	1	0
WBGene00002632	1	1	0	0
WBGene00002637	0	0	0	0
WBGene00002694	0	1	0	0
WBGene00002696	0	0	1	0
WBGene00002717	0	1	1	0
WBGene00002783	0	1	1	0
WBGene00002804	0	1	1	1
WBGene00002827	0	1	0	0
WBGene00002845	0	0	0	0
WBGene00002850	0	0	1	0
WBGene00002855	0	0	1	0
WBGene00002879	0	1	1	0
WBGene00002881	0	0	0	0
WBGene00002889	0	0	1	0
WBGene00002891	0	0	1	0
WBGene00002915	0	0	0	0
WBGene00002957	0	1	1	0
WBGene00002974	0	0	0	0
WBGene00002975	1	0	0	0
WBGene00002976	0	0	0	0
WBGene00002977	0	0	0	0
WBGene00002978	1	0	0	0
WBGene00002979	0	1	0	0
WBGene00002980	0	0	0	0
WBGene00002981	0	0	0	0
WBGene00002982	0	0	0	0
WBGene00002983	0	0	0	0
WBGene00002985	0	1	0	0
WBGene00002986	0	0	1	0
WBGene00002987	0	0	0	0
WBGene00002988	0	0	0	0
WBGene00002989	0	0	0	0
WBGene00002990	0	0	0	0
WBGene00002991	0	0	0	0
WBGene00002992	1	0	0	0
WBGene00002994	0	0	0	0
WBGene00002996	0	0	1	0
WBGene00002997	0	0	0	0
WBGene00002998	0	1	1	0
WBGene00002999	0	0	0	0
WBGene00003000	0	1	1	0
WBGene00003001	0	1	0	0
WBGene00003002	0	0	0	0
WBGene00003003	0	0	0	0
WBGene00003006	1	0	0	0
WBGene00003007	0	0	0	0
WBGene00003008	0	0	0	0
WBGene00003009	1	0	1	0
WBGene00003010	0	0	0	0
WBGene00003011	0	0	0	0
WBGene00003012	0	0	0	0
WBGene00003014	0	0	0	0
WBGene00003015	0	0	1	0
WBGene00003017	1	0	0	0
WBGene00003018	0	0	0	0
WBGene00003019	0	0	0	0
WBGene00003020	0	1	1	0
WBGene00003021	0	0	0	0
WBGene00003022	0	0	0	0
WBGene00003024	0	0	0	0
WBGene00003025	0	1	1	1
WBGene00003026	0	0	1	0
WBGene00003029	0	0	0	0
WBGene00003030	0	0	0	0
WBGene00003031	0	0	0	0
WBGene00003033	0	0	0	0
WBGene00003034	0	1	1	0
WBGene00003035	0	0	0	0
WBGene00003036	0	1	0	0
WBGene00003037	0	0	1	0
WBGene00003038	0	0	0	0
WBGene00003040	0	0	1	0
WBGene00003041	0	1	1	0
WBGene00003043	0	0	0	1
WBGene00003044	0	0	1	0
WBGene00003045	0	0	0	0
WBGene00003046	0	0	0	0
WBGene00003047	0	0	0	0
WBGene00003048	0	0	0	0
WBGene00003052	0	1	0	0
WBGene00003053	0	0	0	0
WBGene00003055	1	1	1	0
WBGene00003056	1	1	0	0
WBGene00003057	1	0	0	0
WBGene00003058	0	0	1	0
WBGene00003059	0	1	1	0
WBGene00003060	0	0	0	0
WBGene00003061	0	0	0	0
WBGene00003062	0	1	1	0
WBGene00003063	0	0	1	0
WBGene00003064	0	0	1	0
WBGene00003065	0	1	1	1
WBGene00003066	0	0	1	0
WBGene00003068	0	0	0	0
WBGene00003071	0	0	1	0
WBGene00003072	0	0	0	0
WBGene00003073	0	1	1	0
WBGene00003074	0	1	1	0
WBGene00003075	0	0	0	0
WBGene00003076	0	1	0	0
WBGene00003077	0	1	0	0
WBGene00003078	0	1	1	0
WBGene00003079	0	0	0	0
WBGene00003080	0	0	1	0
WBGene00003081	0	0	1	0
WBGene00003082	0	0	0	0
WBGene00003083	0	1	0	0
WBGene00003084	0	0	0	0
WBGene00003085	0	1	1	0
WBGene00003086	0	0	0	0
WBGene00003087	0	1	1	0
WBGene00003089	0	0	0	0
WBGene00003090	0	0	0	0
WBGene00003091	0	0	0	0
WBGene00003092	0	0	0	0
WBGene00003093	0	0	0	0
WBGene00003094	0	0	0	0
WBGene00003095	0	0	0	0
WBGene00003096	0	0	0	0
WBGene00003097	0	0	0	0
WBGene00003098	0	0	0	0
WBGene00003099	0	0	0	0
WBGene00003100	0	0	0	0
WBGene00003102	0	0	0	0
WBGene00003104	0	0	0	0
WBGene00003106	0	0	0	0
WBGene00003107	0	0	0	0
WBGene00003111	0	0	0	0
WBGene00003112	0	1	0	0
WBGene00003114	0	0	0	0
WBGene00003119	0	1	0	0
WBGene00003123	0	1	1	0
WBGene00003124	0	0	0	0
WBGene00003129	0	0	0	0
WBGene00003130	0	1	1	0
WBGene00003132	0	0	1	0
WBGene00003133	0	0	0	0
WBGene00003134	0	1	0	0
WBGene00003136	0	0	0	0
WBGene00003142	0	0	0	0
WBGene00003143	0	0	0	1
WBGene00003144	0	0	0	1
WBGene00003148	0	0	0	0
WBGene00003149	0	0	1	0
WBGene00003150	0	0	0	0
WBGene00003151	0	0	1	0
WBGene00003153	0	0	0	0
WBGene00003154	0	0	1	1
WBGene00003155	0	0	0	0
WBGene00003156	0	0	0	0
WBGene00003157	0	0	0	0
WBGene00003158	0	0	0	0
WBGene00003159	0	0	0	0
[truncated: 18,209 more rows]
